# Supplementary material for: Synthesis and crystal structures of two 1,3-di(alk­yloxy)-2-(methyl­sulfan­yl)imidazolium tetra­fluorido­borates
Source: Acta Crystallogr E Crystallogr Commun. 2020 Mar 17;76(Pt 4):552–6. doi: 10.1107/S2056989020003643 (PMC7133041; doi:10.1107/S2056989020003643)
Supplement: Supplementary file 1 [file e-76-00552-sup1.cif]

##############################################################################
#                                                                            #
# This CIF contains the data in a paper accepted for publication in          #
# Acta Crystallographica Section E. It conforms to the requirements of       #
# Notes for Authors for Acta Crystallographica Section E, and has been       #
# peer reviewed under the auspices of the IUCr Commission on Journals.       #
#                                                                            #
# Full details of the Crystallographic Information File format               #
# are given in the paper "The Crystallographic Information File (CIF):       #
# a New Standard Archive File for Crystallography" by S. R. Hall, F. H.      #
# Allen and I. D. Brown [Acta Cryst. (1991), A47, 655-685].                  #
#                                                                            #
# The current version of the core CIF dictionary is obtainable from          #
# ftp://ftp.iucr.org/pub/cif_core.dic.                                       #
#                                                                            #
# Software is freely available for graphical display of the structure(s)     #
# in this CIF. For information consult the CIF software page                 #
# http://www.iucr.org/resources/cif/software.                                #
#                                                                            #
# This file may be used for bona fide research purposes within the           #
# scientific community so long as proper attribution is given to the journal # 
# article from which it was obtained.                                        #
#                                                                            #
##############################################################################
data_1
_audit_creation_method     SHELXL-2014/6
_chemical_name_systematic
;
1,3-Dimethoxy-2-(methylsulfanyl)imidazolium  tetrafluoridoborate
;
_chemical_name_common     ?
_chemical_formula_moiety     'C6 H11 N2 O2 S +, B F4 -'
_chemical_formula_sum     'C6 H11 B F4 N2 O2 S'
_chemical_formula_iupac     'C6 H11 N2 O2 S +, B F4 -'
_chemical_formula_weight     262.04
_chemical_melting_point     ?
_space_group_crystal_system     monoclinic
_space_group_name_H-M_alt     'P 21/n'
_space_group_name_Hall     '-P 2yn'
loop_
    _space_group_symop_operation_xyz
    'x, y, z'
    '-x+1/2, y+1/2, -z+1/2'
    '-x, -y, -z'
    'x-1/2, -y-1/2, z-1/2'
_cell_length_a     8.1049(7)
_cell_length_b     11.6979(10)
_cell_length_c     12.0810(12)
_cell_angle_alpha     90
_cell_angle_beta     90.069(9)
_cell_angle_gamma     90
_cell_volume     1145.40(18)
_cell_formula_units_Z     4
_cell_measurement_reflns_used     1882
_cell_measurement_theta_min     4.523
_cell_measurement_theta_max     23.398
_cell_measurement_temperature     173(2)
_exptl_crystal_description     block
_exptl_crystal_colour     colourless
_exptl_crystal_size_max     0.200
_exptl_crystal_size_mid     0.140
_exptl_crystal_size_min     0.120
_exptl_crystal_density_diffrn     1.520
_exptl_crystal_density_meas     ?
_exptl_crystal_density_method     ?
_exptl_crystal_F_000     536
_exptl_absorpt_coefficient_mu     0.323
_exptl_absorpt_correction_type     multi-scan
_exptl_absorpt_process_details
;
(CrysAlisPro; Rigaku OD, 2015)
;
_exptl_absorpt_correction_T_min     0.97333
_exptl_absorpt_correction_T_max     1
_diffrn_ambient_temperature     173(2)
_diffrn_source     'fine-focus sealed X-ray tube'
_diffrn_radiation_type     MoK\a
_diffrn_radiation_wavelength     0.71073
_diffrn_radiation_monochromator     graphite
_diffrn_measurement_device_type
                        'Rigaku Oxford Diffraction Xcalibur, Ruby, Gemini ultra'
_diffrn_measurement_device     'four-circle diffractometer'
_diffrn_measurement_method     '\w scans'
_diffrn_detector     'CCD plate'
_diffrn_detector_area_resol_mean     10.3575
_diffrn_reflns_number     8186
_diffrn_reflns_av_R_equivalents     0.0414
_diffrn_reflns_av_unetI/netI     0.0409
_diffrn_reflns_theta_min     3.373
_diffrn_reflns_theta_max     25.672
_diffrn_reflns_theta_full     25.242
_diffrn_measured_fraction_theta_max     0.998
_diffrn_measured_fraction_theta_full     0.998
_diffrn_reflns_limit_h_min     -9
_diffrn_reflns_limit_h_max     9
_diffrn_reflns_limit_k_min     -14
_diffrn_reflns_limit_k_max     14
_diffrn_reflns_limit_l_min     -11
_diffrn_reflns_limit_l_max     14
_diffrn_radiation_probe     x-ray
_refine_special_details     ?
_reflns_number_total     2175
_reflns_number_gt     1640
_reflns_threshold_expression     'I > 2\s(I)'
_refine_ls_structure_factor_coef     Fsqd
_refine_ls_matrix_type     full
_refine_ls_R_factor_all     0.0585
_refine_ls_R_factor_gt     0.0371
_refine_ls_wR_factor_gt     0.0765
_refine_ls_wR_factor_ref     0.0882
_refine_ls_goodness_of_fit_ref     1.038
_refine_ls_restrained_S_all     1.038
_refine_ls_number_reflns     2175
_refine_ls_number_parameters     148
_refine_ls_number_restraints     0
_refine_ls_hydrogen_treatment     constr
_refine_ls_weighting_scheme     calc
_refine_ls_weighting_details
              'w=1/[\s^2^(Fo^2^)+(0.0305P)^2^+0.4296P] where P=(Fo^2^+2Fc^2^)/3'
_atom_sites_solution_hydrogens     geom
_atom_sites_solution_primary     direct
_atom_sites_solution_secondary     difmap
_refine_ls_shift/su_max     0.000
_refine_ls_shift/su_mean     0.000
_refine_diff_density_max     0.250
_refine_diff_density_min     -0.260
_refine_ls_extinction_method     none
_refine_ls_extinction_coef     .
loop_
    _atom_type_symbol
    _atom_type_description
    _atom_type_scat_dispersion_real
    _atom_type_scat_dispersion_imag
    _atom_type_scat_source
    'C' 'C' 0.0033 0.0016
                         'International Tables Vol C Tables 4.2.6.8 and 6.1.1.4'
    'H' 'H' 0.0000 0.0000
                         'International Tables Vol C Tables 4.2.6.8 and 6.1.1.4'
    'N' 'N' 0.0061 0.0033
                         'International Tables Vol C Tables 4.2.6.8 and 6.1.1.4'
    'O' 'O' 0.0106 0.0060
                         'International Tables Vol C Tables 4.2.6.8 and 6.1.1.4'
    'F' 'F' 0.0171 0.0103
                         'International Tables Vol C Tables 4.2.6.8 and 6.1.1.4'
    'S' 'S' 0.1246 0.1234
                         'International Tables Vol C Tables 4.2.6.8 and 6.1.1.4'
    'B' 'B' 0.0013 0.0007
                         'International Tables Vol C Tables 4.2.6.8 and 6.1.1.4'
_computing_data_collection
;
CrysAlisPro (Rigaku OD, 2015)
;
_computing_cell_refinement
;
CrysAlisPro (Rigaku OD, 2015)
;
_computing_data_reduction
;
CrysAlisPro (Rigaku OD, 2015)
;
_computing_structure_solution
;
SIR2002 (Burla <i>et al.</i>,  2003)
;
_computing_structure_refinement
;
<i>SHELXL2014/6</i> (Sheldrick, 2015)
;
_computing_molecular_graphics
;
XP/ShelXTL (Sheldrick, 2008) and Mercury (Macrae <i>et al.</i>,
2020)
;
_computing_publication_material
;
publCIF (Westrip, 2010)
;
loop_
    _atom_site_type_symbol
    _atom_site_label
    _atom_site_fract_x
    _atom_site_fract_y
    _atom_site_fract_z
    _atom_site_U_iso_or_equiv
    _atom_site_adp_type
    _atom_site_calc_flag
    _atom_site_occupancy
    _atom_site_disorder_assembly
    _atom_site_disorder_group
    S S1 0.41330(7) 0.47008(5) 0.72979(5) 0.03744(19) Uani d 1 . .
    F F1 0.08382(16) 0.25059(12) 0.80034(13) 0.0477(4) Uani d 1 . .
    F F2 -0.01740(16) 0.36253(12) 0.66193(10) 0.0439(4) Uani d 1 . .
    F F3 -0.0285(2) 0.42160(11) 0.83926(11) 0.0516(4) Uani d 1 . .
    F F4 -0.18980(16) 0.27590(12) 0.78296(13) 0.0514(4) Uani d 1 . .
    O O1 0.46146(18) 0.22793(13) 0.61505(12) 0.0344(4) Uani d 1 . .
    O O2 0.45275(18) 0.38275(13) 0.97279(12) 0.0340(4) Uani d 1 . .
    N N2 0.4484(2) 0.30437(14) 0.88842(14) 0.0255(4) Uani d 1 . .
    N N1 0.4543(2) 0.23500(14) 0.72783(14) 0.0251(4) Uani d 1 . .
    C C1 0.4420(2) 0.33444(17) 0.78163(17) 0.0246(5) Uani d 1 . .
    C C2 0.4692(2) 0.14498(18) 0.79882(19) 0.0304(5) Uani d 1 . .
    H H2 0.4810 0.0667 0.7796 0.036 Uiso calc 1 . .
    C C3 0.4638(2) 0.18919(18) 0.90157(19) 0.0301(5) Uani d 1 . .
    H H3 0.4696 0.1484 0.9695 0.036 Uiso calc 1 . .
    C C5 0.2956(3) 0.3860(2) 1.0302(2) 0.0389(6) Uani d 1 . .
    H H5A 0.2067 0.3988 0.9766 0.058 Uiso calc 1 . .
    H H5B 0.2965 0.4482 1.0845 0.058 Uiso calc 1 . .
    H H5C 0.2775 0.3131 1.0683 0.058 Uiso calc 1 . .
    C C6 0.6002(3) 0.4910(2) 0.6533(2) 0.0477(7) Uani d 1 . .
    H H6A 0.6951 0.4823 0.7029 0.072 Uiso calc 1 . .
    H H6B 0.6007 0.5680 0.6213 0.072 Uiso calc 1 . .
    H H6C 0.6069 0.4343 0.5938 0.072 Uiso calc 1 . .
    B B1 -0.0377(3) 0.3266(2) 0.7711(2) 0.0276(6) Uani d 1 . .
    C C4 0.3017(3) 0.1968(2) 0.5703(2) 0.0471(7) Uani d 1 . .
    H H4A 0.2681 0.1226 0.6004 0.071 Uiso calc 1 . .
    H H4B 0.3088 0.1917 0.4895 0.071 Uiso calc 1 . .
    H H4C 0.2203 0.2549 0.5908 0.071 Uiso calc 1 . .
loop_
    _atom_site_aniso_label
    _atom_site_aniso_U_11
    _atom_site_aniso_U_22
    _atom_site_aniso_U_33
    _atom_site_aniso_U_12
    _atom_site_aniso_U_13
    _atom_site_aniso_U_23
    S1 0.0346(3) 0.0294(3) 0.0484(4) 0.0073(2) 0.0086(3) 0.0077(3)
    F1 0.0337(8) 0.0490(9) 0.0605(10) 0.0094(6) -0.0015(7) 0.0051(7)
    F2 0.0500(8) 0.0562(9) 0.0254(7) 0.0007(7) 0.0062(6) 0.0000(6)
    F3 0.0889(12) 0.0336(8) 0.0323(8) -0.0033(7) 0.0035(7) -0.0043(6)
    F4 0.0278(7) 0.0643(10) 0.0621(10) -0.0099(7) -0.0001(7) 0.0120(8)
    O1 0.0272(8) 0.0512(10) 0.0247(9) -0.0011(7) 0.0056(6) -0.0087(7)
    O2 0.0307(8) 0.0409(9) 0.0305(9) -0.0101(7) 0.0022(7) -0.0140(7)
    N2 0.0237(9) 0.0262(9) 0.0266(10) -0.0035(7) -0.0003(7) -0.0059(8)
    N1 0.0219(9) 0.0292(10) 0.0242(10) -0.0009(7) 0.0008(7) -0.0048(8)
    C1 0.0183(10) 0.0277(11) 0.0276(12) 0.0007(9) 0.0019(9) -0.0019(10)
    C2 0.0243(11) 0.0254(11) 0.0415(14) -0.0001(9) -0.0022(10) 0.0010(10)
    C3 0.0277(11) 0.0289(12) 0.0337(14) -0.0020(9) -0.0052(10) 0.0052(10)
    C5 0.0343(13) 0.0493(15) 0.0331(13) 0.0004(11) 0.0069(10) -0.0069(11)
    C6 0.0413(15) 0.0406(14) 0.0613(18) 0.0012(12) 0.0150(13) 0.0150(13)
    B1 0.0253(13) 0.0294(13) 0.0282(14) -0.0015(11) 0.0014(10) -0.0017(11)
    C4 0.0339(13) 0.0779(19) 0.0294(14) -0.0056(13) -0.0041(11) -0.0124(13)
_geom_special_details
;
 All esds (except the esd in the dihedral angle between two l.s. planes)
 are estimated using the full covariance matrix.  The cell esds are taken
 into account individually in the estimation of esds in distances, angles
 and torsion angles; correlations between esds in cell parameters are only
 used when they are defined by crystal symmetry.  An approximate (isotropic)
 treatment of cell esds is used for estimating esds involving l.s. planes.
;
loop_
    _geom_bond_atom_site_label_1
    _geom_bond_atom_site_label_2
    _geom_bond_site_symmetry_2
    _geom_bond_distance
    _geom_bond_publ_flag
    S1 C1 . 1.722(2) ?
    S1 C6 . 1.792(2) ?
    F1 B1 . 1.373(3) ?
    F2 B1 . 1.394(3) ?
    F3 B1 . 1.385(3) ?
    F4 B1 . 1.376(3) ?
    O1 N1 . 1.366(2) ?
    O1 C4 . 1.449(3) ?
    O2 N2 . 1.372(2) ?
    O2 C5 . 1.451(3) ?
    N2 C1 . 1.338(3) ?
    N2 C3 . 1.362(3) ?
    N1 C1 . 1.336(3) ?
    N1 C2 . 1.363(3) ?
    C2 C3 . 1.346(3) ?
    C2 H2 . 0.9500 ?
    C3 H3 . 0.9500 ?
    C5 H5A . 0.9800 ?
    C5 H5B . 0.9800 ?
    C5 H5C . 0.9800 ?
    C6 H6A . 0.9800 ?
    C6 H6B . 0.9800 ?
    C6 H6C . 0.9800 ?
    C4 H4A . 0.9800 ?
    C4 H4B . 0.9800 ?
    C4 H4C . 0.9800 ?
loop_
    _geom_angle_atom_site_label_1
    _geom_angle_atom_site_label_2
    _geom_angle_atom_site_label_3
    _geom_angle_site_symmetry_1
    _geom_angle_site_symmetry_3
    _geom_angle
    _geom_angle_publ_flag
    C1 S1 C6 . . 101.52(10) ?
    N1 O1 C4 . . 110.37(15) ?
    N2 O2 C5 . . 110.52(15) ?
    C1 N2 C3 . . 112.08(17) ?
    C1 N2 O2 . . 122.80(17) ?
    C3 N2 O2 . . 124.90(17) ?
    C1 N1 C2 . . 111.90(18) ?
    C1 N1 O1 . . 122.75(17) ?
    C2 N1 O1 . . 125.22(17) ?
    N1 C1 N2 . . 103.73(17) ?
    N1 C1 S1 . . 129.46(17) ?
    N2 C1 S1 . . 126.73(16) ?
    C3 C2 N1 . . 106.29(19) ?
    C3 C2 H2 . . 126.9 ?
    N1 C2 H2 . . 126.9 ?
    C2 C3 N2 . . 106.00(19) ?
    C2 C3 H3 . . 127.0 ?
    N2 C3 H3 . . 127.0 ?
    O2 C5 H5A . . 109.5 ?
    O2 C5 H5B . . 109.5 ?
    H5A C5 H5B . . 109.5 ?
    O2 C5 H5C . . 109.5 ?
    H5A C5 H5C . . 109.5 ?
    H5B C5 H5C . . 109.5 ?
    S1 C6 H6A . . 109.5 ?
    S1 C6 H6B . . 109.5 ?
    H6A C6 H6B . . 109.5 ?
    S1 C6 H6C . . 109.5 ?
    H6A C6 H6C . . 109.5 ?
    H6B C6 H6C . . 109.5 ?
    F1 B1 F4 . . 109.66(19) ?
    F1 B1 F3 . . 109.20(19) ?
    F4 B1 F3 . . 109.36(18) ?
    F1 B1 F2 . . 110.68(18) ?
    F4 B1 F2 . . 109.58(19) ?
    F3 B1 F2 . . 108.32(18) ?
    O1 C4 H4A . . 109.5 ?
    O1 C4 H4B . . 109.5 ?
    H4A C4 H4B . . 109.5 ?
    O1 C4 H4C . . 109.5 ?
    H4A C4 H4C . . 109.5 ?
    H4B C4 H4C . . 109.5 ?
loop_
    _geom_hbond_atom_site_label_D
    _geom_hbond_atom_site_label_H
    _geom_hbond_atom_site_label_A
    _geom_hbond_site_symmetry_A
    _geom_hbond_distance_DH
    _geom_hbond_distance_HA
    _geom_hbond_distance_DA
    _geom_hbond_angle_DHA
    C2 H2 F3 2_546 0.95 2.26 3.137(3) 153.9
    C2 H2 F2 2_546 0.95 2.51 3.361(3) 149.5
    C3 H3 F2 4_666 0.95 2.33 3.207(3) 153.0
    C4 H4B F3 4_665 0.98 2.61 3.408(3) 139.0
    C4 H4B F4 4_665 0.98 2.52 3.487(3) 167.5
    C4 H4C F2 . 0.98 2.46 3.418(3) 166.6
    C5 H5A F3 . 0.98 2.54 3.519(3) 177.1
_shelx_space_group_comment
;
The symmetry employed for this shelxl refinement is uniquely defined
by the following loop, which should always be used as a source of
symmetry information in preference to the above space-group names.
They are only intended as comments.
;
_shelx_estimated_absorpt_T_min     0.938
_shelx_estimated_absorpt_T_max     0.962
_shelx_hkl_file
;
   0   0  -2 145233. 942.290   2
   0   0   3 27.9108 40.3871   2
   0   0  -3 12.2431 38.8347   2
   0   0  -4 9439.59 343.483   2
   0   0   4 8960.49 339.420   2
   0   0  -5 11.4863 44.6076   2
   0   0   5-13.9322 64.6461   2
   0   0  -6 1072.69 148.353   2
   0   0  -7-18.0612 41.2465   2
   0   0   7-47.3949 73.8256   2
   0   0  -8 1303.23 186.803   2
   0   0   8 1780.08 214.927   3
   0   0   8 1425.24 199.867   2
   0   0   9-4.55606 59.7815   3
   0   0  -9-30.7371 47.7462   2
   0   0   9-86.2636 72.7523   2
   0   0  10 78.9073 81.7117   3
   0   0  10 41.7142 83.1800   2
   0   0  11 39.6584 59.3347   3
   0   0  11-43.0636 91.1457   2
   0   0  12 137.583 122.735   2
   0   0  12 148.580 92.2426   3
   0   0  13-67.9659 95.5206   2
   0   0  13-0.45103 82.9117   3
   0   0  14 57.4452 73.5006   3
   0   0  14 112.555 105.214   2
   0   0  15-3.61857 87.6820   2
   0   0  15-60.0038 84.0738   3
   0   1   2 4987.99 189.802   3
   0  -1   2 4878.09 171.655   2
   0  -1  -2 5150.99 194.957   2
   0   1  -2 5056.48 172.692   2
   0   1   3 26071.2 503.658   3
   0  -1   3 25521.0 477.676   2
   0  -1  -3 25589.1 512.616   2
   0   1  -3 25483.0 474.492   2
   0   1   4 22340.2 531.638   3
   0  -1  -4 22029.5 543.807   2
   0   1  -4 22270.6 517.526   2
   0  -1   4 22484.8 522.748   2
   0  -1  -5 524.043 99.7785   2
   0   1  -5 558.586 95.6303   2
   0   1   5 453.185 99.4576   3
   0  -1   5 564.521 104.827   2
   0  -1   6 13227.2 504.270   2
   0   1  -6 12983.4 489.904   2
   0   1   6 12760.4 491.315   3
   0  -1  -6 13353.2 521.861   2
   0   1  -7 2040.34 214.672   2
   0   1   7 2144.22 222.273   3
   0  -1  -7 1779.25 208.036   2
   0  -1   7 2133.55 224.105   2
   0   1  -8 3949.91 320.066   2
   0   1   8 2878.69 287.441   2
   0   1   8 3389.20 295.859   3
   0  -1  -8 3680.17 315.162   2
   0  -1   8 3731.37 313.600   2
   0   1  -9 723.536 150.066   2
   0  -1  -9 796.569 166.135   2
   0  -1   9 589.372 139.734   2
   0   1   9 732.028 160.456   3
   0   1   9 847.725 169.340   2
   0  -1  10 1255.47 215.435   2
   0   1  10 748.493 169.249   3
   0   1  10 1136.90 211.831   2
   0  -1  11 265.843 123.536   2
   0  -1  11 368.314 125.627   3
   0   1  11 246.323 102.961   3
   0   1  11 250.786 122.711   2
   0  -1  12 639.811 185.880   2
   0   1  12 1079.90 221.020   2
   0  -1  12 904.360 202.718   3
   0   1  12 775.199 181.752   3
   0   1  13 974.715 221.744   3
   0  -1  13 806.911 197.505   3
   0  -1  13 918.118 214.932   2
   0   1  13 761.871 220.072   2
   0   1  14-57.2333 80.0948   3
   0   1  14-11.7187 74.6699   2
   0  -1  14 193.665 116.731   2
   0  -1  14-124.391 95.8067   3
   0  -1  15 40.3945 86.3718   2
   0  -1  15-215.312 125.793   3
   0   1  15 15.5992 71.5061   3
   0   2   0 69779.0 650.292   3
   0  -2   1 46420.5 494.274   2
   0   2  -1 44879.6 488.018   2
   0   2   1 45729.4 398.612   1
   0   2   1 48238.3 578.559   3
   0  -2  -1 47035.4 397.459   1
   0  -2  -2 1134.49 106.274   2
   0   2   2 1084.69 105.417   3
   0   2  -2 1132.09 90.9285   2
   0  -2   2 1214.35 94.5347   2
   0  -2  -2 1053.67 64.8006   1
   0   2   2 1105.90 65.7075   1
   0   2   3 12319.0 376.457   3
   0   2   3 11990.0 249.213   1
   0   2  -3 12016.8 332.109   2
   0  -2   3 11964.1 335.626   2
   0  -2  -3 12259.3 382.492   2
   0   2   4 1381.87 149.583   3
   0  -2  -4 1373.25 143.285   3
   0  -2   4 1589.63 144.400   2
   0  -2  -4 1619.70 161.906   2
   0   2  -4 1348.00 132.271   2
   0   2  -5 3679.32 236.770   2
   0  -2  -5 3725.84 262.450   2
   0   2   5 3868.78 258.191   3
   0  -2   5 3710.99 242.123   2
   0   2  -6 6672.48 351.045   2
   0  -2   6 6857.59 357.404   2
   0   2   6 7316.32 385.551   3
   0  -2  -6 7706.65 405.979   2
   0  -2  -7 2718.98 262.958   2
   0   2   7 2582.20 251.877   3
   0  -2   7 2422.09 239.481   2
   0   2  -7 2652.25 242.270   2
   0   2   8 30.4337 49.0667   2
   0  -2   8 73.0042 59.3845   2
   0  -2  -8 134.738 91.0635   2
   0   2  -8 84.5411 63.6528   2
   0   2   8 151.587 101.545   3
   0   2   9 2788.53 309.881   2
   0   2  -9 3173.52 304.717   2
   0  -2   9 2976.59 295.389   2
   0  -2  -9 2914.30 307.149   2
   0   2   9 2863.15 300.733   3
   0   2  10 7442.45 502.527   3
   0  -2  10 7821.57 511.958   2
   0   2  10 6930.19 506.462   2
   0   2  11 650.845 170.410   3
   0  -2  11 423.134 137.762   2
   0   2  11 644.152 175.801   2
   0   2  12 1039.28 229.391   2
   0   2  12 1304.00 235.113   3
   0  -2  12 1570.99 269.403   2
   0  -2  13 93.1070 79.5014   3
   0  -2  13 226.842 125.520   2
   0   2  13-60.2268 90.7806   3
   0  -2  14-126.827 93.1777   3
   0   2  14 129.435 106.693   3
   0  -2  14-135.327 107.391   2
   0   2  15 671.868 186.036   3
   0  -2  15 492.102 171.599   3
   0  -2  15 449.625 179.746   2
   0  -3   0 22.4988 30.3605   1
   0   3   0-5.98610 52.4677   3
   0  -3   0 31.4564 37.8734   3
   0   3   1 22824.7 476.004   3
   0   3   1 22580.4 352.950   1
   0  -3   1 23247.4 460.741   3
   0  -3  -1 23115.5 358.609   1
   0  -3   1 22209.2 412.123   2
   0  -3   2 41.5643 48.3967   2
   0   3   2 12.7772 22.2485   1
   0   3  -2 16.0802 37.1406   2
   0  -3  -2 38.2461 29.9190   1
   0   3   2-5.68439 49.5658   3
   0   3  -3 157.508 52.4332   2
   0   3   3 154.695 35.3412   1
   0  -3  -3 38.4729 51.0739   2
   0   3   3 228.790 85.0100   3
   0  -3  -3 124.833 35.9294   1
   0  -3   3 107.377 40.0525   2
   0   3   4 7770.54 235.025   1
   0  -3   4 7431.81 310.378   2
   0  -3  -4 8388.62 376.958   2
   0   3  -4 7892.74 316.893   2
   0   3   4 7972.78 358.748   3
   0   3  -5 4010.12 249.430   2
   0  -3  -5 4077.05 291.344   2
   0   3   5 3767.69 271.579   3
   0   3   5 3789.61 185.062   1
   0  -3   5 4064.45 253.524   2
   0   3   6 4355.32 311.872   3
   0   3   6 4160.79 217.338   1
   0  -3   6 4456.55 292.877   2
   0  -3  -6 5039.07 341.784   2
   0   3  -6 4718.95 299.078   2
   0   3  -7 7278.85 400.561   2
   0   3   7 7016.30 420.650   3
   0  -3  -7 7828.99 454.845   2
   0   3   7 7270.67 312.446   1
   0  -3   7 7128.91 396.526   2
   0   3  -8 4379.22 334.664   2
   0   3   8 4640.34 272.151   1
   0  -3  -8 4909.89 389.357   2
   0   3   8 4977.63 377.064   3
   0  -3   8 4349.59 336.379   2
   0   3   9 11055.6 593.792   3
   0   3  -9 11831.6 584.558   2
   0  -3   9 10655.8 564.374   2
   0   3  10 223.729 72.3251   1
   0   3  10 126.440 91.2364   3
   0  -3  10 295.678 118.466   2
   0   3  11 5803.76 378.157   1
   0   3  11 5682.38 475.452   3
   0  -3  11 5570.61 456.349   2
   0  -3  12-53.7104 85.3536   2
   0   3  12-37.9995 36.0288   1
   0   3  12-41.5341 71.9515   3
   0   3  13 256.677 116.052   3
   0  -3  13 477.484 173.291   2
   0  -3  14-58.3305 71.5269   2
   0   3  14 52.4114 79.3284   3
   0  -3  14 125.253 116.950   3
   0   3  15 305.242 158.332   3
   0  -3  15 203.425 128.666   2
   0  -3  15 394.059 161.013   3
   0   4   0 12147.5 388.069   3
   0  -4   0 11600.8 382.146   3
   0  -4   0 12123.6 340.117   1
   0  -4   1 7744.85 306.816   3
   0  -4   1 7570.55 297.364   1
   0  -4  -1 7699.84 247.853   1
   0   4   1 7624.39 317.786   3
   0  -4   1 7692.96 280.872   2
   0   4   1 7745.48 247.919   1
   0  -4  -2 48980.7 573.511   1
   0  -4   2 48609.7 789.190   3
   0   4   2 49119.6 574.684   1
   0  -4   2 49128.9 724.670   2
   0   4   2 49795.0 849.104   3
   0  -4  -3 2349.77 124.520   1
   0   4   3 2206.58 194.731   3
   0   4  -3 2214.17 164.861   2
   0  -4   3 2080.43 162.550   2
   0   4   3 2329.14 121.493   1
   0  -4   4 1084.86 126.296   2
   0   4  -4 1102.60 126.986   2
   0   4   4 988.687 145.656   3
   0   4   4 1001.70 86.4619   1
   0  -4  -4 1090.66 148.300   2
   0   4   5 59.7043 26.6493   1
   0   4   5 37.4550 62.1963   3
   0   4  -5 144.273 59.9560   2
   0  -4   5 8.69724 55.1170   2
   0  -4  -5-15.7088 47.2675   2
   0  -4  -6 24489.2 785.151   2
   0  -4   6 21993.7 653.870   2
   0   4   6 22196.0 723.301   3
   0   4   6 22135.9 477.326   1
   0   4  -6 22350.6 658.757   2
   0   4  -7-13.9058 45.3446   2
   0  -4  -7-26.5741 43.0461   3
   0  -4  -7 31.5084 49.4959   2
   0   4   7-44.3763 75.2482   3
   0   4   7 35.7380 32.9438   1
   0  -4   7-32.5975 51.5622   2
   0  -4  -8 2045.10 262.143   2
   0   4   8 1795.42 163.487   1
   0   4   8 1864.87 239.993   3
   0  -4   8 1865.02 222.734   2
   0   4  -8 1980.77 225.331   2
   0   4   9 82.5517 41.5337   1
   0   4  -9 129.602 77.1902   2
   0  -4   9-4.82071 58.6897   2
   0   4   9 33.8655 78.6618   3
   0  -4  10 621.685 160.458   2
   0   4  10 669.778 169.888   3
   0   4  10 543.527 104.529   1
   0   4  11 810.833 134.259   1
   0   4  11 952.494 201.444   3
   0  -4  11 962.906 199.954   2
   0   4  12 144.224 65.5250   1
   0   4  12 324.244 131.826   3
   0  -4  12 218.622 112.308   2
   0  -4  13 91.2771 88.5218   2
   0   4  13-123.853 88.0367   3
   0  -4  14 56.5448 84.1439   2
   0   4  14-210.643 128.952   3
   0  -4  15 155.467 95.7685   3
   0  -4  15-51.9566 88.0714   2
   0  -5   0-35.0556 37.3288   1
   0   5   0 7.86436 42.9147   3
   0   5   1 1242.76 150.196   3
   0  -5   1 1159.36 128.856   1
   0  -5  -1 1299.80 118.703   1
   0  -5   1 1060.24 132.999   3
   0   5   2 17.5623 22.0011   1
   0   5   2 62.3375 76.1078   3
   0  -5   2 88.7428 54.3067   3
   0  -5   2 56.0467 49.3463   1
   0  -5   2 36.4581 50.4751   2
   0  -5  -2-9.87778 39.8144   1
   0  -5   3 3352.08 219.737   2
   0   5   3 3380.78 165.037   1
   0  -5   3 2889.83 221.929   3
   0   5   3 3366.34 259.891   3
   0  -5  -3 3394.64 167.952   1
   0  -5  -4 1581.75 113.617   1
   0  -5   4 1592.35 161.520   2
   0   5   4 1418.05 184.327   3
   0   5  -4 1477.16 155.190   2
   0  -5  -4 1621.99 191.587   2
   0   5   4 1593.24 114.746   1
   0   5   5 2362.73 241.508   3
   0   5   5 2366.23 143.534   1
   0  -5  -5 2325.32 239.671   2
   0   5  -5 2360.00 208.331   2
   0  -5   5 2544.53 215.510   2
   0  -5  -6 1556.60 208.273   2
   0   5   6 1371.73 116.226   1
   0  -5   6 1196.04 166.477   2
   0   5   6 1186.62 185.020   3
   0   5  -6 1190.87 155.487   2
   0   5   7 2110.82 253.975   3
   0   5   7 2454.22 170.408   1
   0  -5   7 2490.03 247.477   2
   0  -5  -7 2432.85 277.125   2
   0   5  -7 2308.54 234.021   2
   0  -5  -7 2534.30 275.077   3
   0   5   8 11848.3 400.068   1
   0   5  -8 11150.4 540.027   2
   0  -5   8 10900.1 542.601   2
   0   5   8 11129.0 596.883   3
   0  -5   9 1417.48 217.894   2
   0   5   9 1535.60 243.389   3
   0   5   9 1568.54 158.351   1
   0   5  -9 1453.26 207.937   2
   0   5  10 9094.45 406.974   1
   0   5  10 8544.59 581.428   3
   0  -5  10 9236.54 561.259   2
   0   5  11-51.8574 36.8685   1
   0  -5  11 10.0816 74.5276   2
   0  -5  12 427.215 144.233   2
   0   5  12 272.857 140.338   3
   0   5  13 2.09011 82.5829   3
   0  -5  13 132.417 87.4936   2
   0   5  14-118.758 108.801   3
   0  -5  14 85.1464 123.113   2
   0  -5  15 1101.29 267.513   2
   0  -6   0 94.3854 32.6840   1
   0   6   0 224.359 83.6324   3
   0  -6   1 6563.79 352.425   3
   0  -6   1 6355.30 327.688   1
   0   6   1 6860.74 365.683   3
   0  -6  -1 6991.14 298.205   1
   0  -6   2 169.809 71.3750   1
   0   6   2 130.079 81.3679   3
   0  -6   2 73.8739 62.8988   3
   0   6   2 187.626 46.0216   1
   0  -6   2 117.871 55.2759   2
   0  -6  -2 109.536 38.7484   1
   0  -6  -3 16821.8 413.130   1
   0  -6   3 17236.6 581.477   3
   0   6   3 16636.4 409.780   1
   0  -6   3 16547.5 523.845   2
   0  -6   3 16057.7 583.868   1
   0   6   3 16813.6 609.879   3
   0  -6  -4 133.683 44.0801   1
   0   6   4 97.7621 87.7830   3
   0  -6   4 114.021 56.5648   3
   0   6   4 39.2284 24.2265   1
   0  -6  -4 92.6856 76.1120   2
   0  -6   4 25.1664 44.2060   2
   0   6   5 2533.04 153.811   1
   0   6  -5 2491.67 221.386   2
   0  -6   5 2253.52 211.037   2
   0  -6  -5 2325.85 252.075   2
   0   6   5 2353.77 254.557   3
   0  -6  -6 1801.95 240.661   2
   0  -6   6 1826.55 200.909   2
   0  -6  -6 1980.69 244.497   3
   0   6  -6 1998.76 207.470   2
   0   6   6 1903.80 138.055   1
   0   6   6 1351.41 204.064   3
   0  -6   7 818.286 149.181   2
   0   6  -7 985.084 163.592   2
   0   6   7 891.769 170.029   3
   0   6   7 875.817 100.552   1
   0  -6  -7 1192.34 206.312   2
   0   6   8 518.577 81.3140   1
   0  -6   8 272.819 97.4640   2
   0   6  -8 343.394 98.7987   2
   0   6   8 249.762 112.392   3
   0   6   9 56.3163 32.3108   1
   0   6  -9-35.2722 44.3746   2
   0   6   9 1.92810 70.3312   3
   0  -6   9 18.0370 59.2344   2
   0   6  10 106.015 88.7249   3
   0  -6  10 17.0106 57.9133   2
   0   6  10 65.9385 36.1128   1
   0   6  11 630.884 189.611   3
   0  -6  11 378.860 140.627   2
   0  -6  12-32.8577 84.0069   2
   0   6  12 265.619 144.435   3
   0  -6  13 228.332 115.842   2
   0   6  13 313.911 139.961   3
   0  -6  14 34.0835 73.7885   2
   0  -6  15 11.7312 66.7416   2
   0  -7   0 7.45673 33.3165   3
   0  -7   0-24.6235 48.2928   1
   0   7   0 34.2872 53.7430   3
   0  -7  -1 7559.64 340.909   1
   0   7   1 7423.46 410.154   3
   0  -7   1 7348.30 366.355   2
   0  -7   1 7314.09 374.292   1
   0  -7   1 7512.53 409.547   3
   0  -7   2 92.5878 66.0782   1
   0  -7  -2 7.38293 31.1936   1
   0  -7   2-5.63031 38.3177   3
   0   7   2 24.0593 71.9123   3
   0  -7   2 26.7134 51.6938   2
   0  -7   3 24355.8 674.312   2
   0  -7  -3 24255.9 545.565   1
   0   7   3 22996.0 521.658   1
   0   7   3 23964.1 780.134   3
   0  -7   3 23763.0 746.615   1
   0  -7   3 25401.2 762.299   3
   0  -7  -4 2281.94 160.948   1
   0  -7   4 2405.02 242.051   3
   0   7   4 2209.89 253.055   3
   0   7   4 2418.32 164.365   1
   0  -7   4 2125.69 242.375   1
   0  -7  -4 2115.00 244.508   3
   0  -7   4 2255.25 216.274   2
   0  -7   5 817.722 147.416   3
   0  -7  -5 691.870 88.8218   1
   0   7   5 801.834 92.5256   1
   0  -7  -5 673.576 147.874   2
   0  -7  -5 791.618 157.260   3
   0   7   5 791.916 162.511   3
   0  -7   5 696.741 125.921   2
   0  -7  -6 5054.45 408.201   2
   0  -7   6 5015.12 344.602   2
   0   7  -6 4910.41 339.636   2
   0   7   6 4801.75 392.871   3
   0   7   6 5110.61 228.725   1
   0  -7   7-48.3515 73.6314   2
   0   7   7-112.670 107.916   3
   0   7  -7-55.0562 43.5095   2
   0   7   7-4.00055 16.1240   1
   0  -7   8 66.7562 53.1708   2
   0   7   8 104.400 36.9467   1
   0   7   8-49.6406 98.8775   3
   0   7  -8 36.5212 79.8310   2
   0   7  -9 96.6689 68.1501   2
   0  -7   9 98.5282 85.7498   2
   0   7   9 32.7883 74.3951   3
   0   7   9 97.7321 39.4354   1
   0   7  10 214.794 125.438   3
   0  -7  10 0.73030 54.9464   2
   0  -7  11 84.0126 80.2348   2
   0   7  11-1.97044 79.1438   3
   0  -7  12 521.568 162.139   2
   0   7  12 644.035 194.658   3
   0  -7  13 151.917 93.0950   2
   0   7  13 272.524 129.663   3
   0  -7  14 117.983 104.268   2
   0   8   0 3448.47 310.850   3
   0  -8   0 3143.45 250.227   1
   0  -8   0 2843.14 275.128   3
   0  -8   1 6560.31 374.329   2
   0  -8  -1 6326.80 338.125   1
   0   8   1 7294.00 442.818   3
   0  -8  -1 7119.47 439.560   3
   0  -8   1 7517.63 440.373   3
   0  -8   1 6651.82 383.001   1
   0  -8   2 528.183 114.885   2
   0   8   2 718.773 155.482   3
   0  -8   2 678.100 138.515   3
   0  -8  -2 714.450 113.027   1
   0  -8   2 604.303 129.108   1
   0  -8  -2 981.476 171.733   3
   0  -8   3 4101.90 330.578   3
   0   8   3 3493.38 319.183   3
   0  -8   3 3945.13 327.422   1
   0  -8   3 3484.07 277.480   2
   0  -8  -3 3541.22 228.210   1
   0  -8  -3 3702.28 335.616   3
   0  -8   4 4058.72 334.339   3
   0  -8  -4 4007.78 358.553   3
   0   8   4 3591.38 337.297   3
   0  -8   4 3941.88 298.599   2
   0  -8  -4 4097.26 234.526   1
   0  -8   4 3756.59 332.860   1
   0  -8  -5 2908.91 188.622   1
   0  -8   5 3638.60 343.548   1
   0  -8  -5 3288.23 327.893   2
   0   8   5 3364.58 337.367   3
   0   8   5 3134.10 190.046   1
   0  -8   5 3052.67 273.989   2
   0  -8   5 3316.10 311.191   3
   0  -8   6 2089.46 232.822   2
   0  -8   6 2140.64 254.125   3
   0   8   6 2114.71 152.234   1
   0   8   6 1995.30 272.111   3
   0  -8   6 2001.52 265.797   1
   0   8  -7 3776.97 322.796   2
   0   8   7 3728.80 198.649   1
   0  -8   7 4028.17 337.829   2
   0   8   7 3302.28 357.380   3
   0  -8   7 3637.46 377.297   1
   0  -8   8-17.5050 68.1135   1
   0   8  -8-20.2091 39.0021   2
   0  -8   8 23.4820 45.2906   2
   0   8   8-36.3756 22.8258   1
   0   8   8 0.41087 60.4001   3
   0  -8   9 754.331 192.644   1
   0   8   9 857.564 188.949   3
   0  -8   9 727.722 161.998   2
   0  -8  10 136.419 80.0474   2
   0  -8  10 159.619 91.9046   1
   0   8  10 377.392 152.826   3
   0   8  11 164.355 107.887   3
   0  -8  11 186.305 97.1737   2
   0  -8  12 70.7352 87.4538   1
   0  -8  12 106.657 77.4842   2
   0  -8  13-79.3024 86.7116   2
   0  -9   0-8.53228 43.3804   3
   0  -9   0-40.9365 71.0545   1
   0   9   0-25.6191 78.7029   3
   0  -9  -1 2335.18 221.904   1
   0  -9   1 2667.03 251.640   2
   0   9   1 1887.30 248.499   3
   0  -9  -1 2599.45 284.835   3
   0  -9   1 2319.97 240.989   1
   0  -9   1 2274.79 260.785   3
   0  -9  -2 6314.83 344.361   1
   0  -9   2 6285.39 387.367   2
   0  -9   2 6128.19 415.266   1
   0  -9   2 7340.87 469.858   3
   0   9   2 6996.73 464.894   3
   0  -9   3 513.687 128.352   3
   0   9   3 531.010 154.315   3
   0  -9   3 596.140 142.319   1
   0  -9  -3 422.513 82.3046   1
   0  -9   3 458.745 111.503   2
   0  -9   4 1031.39 187.132   1
   0  -9   4 1235.10 197.825   3
   0  -9  -4 1319.46 143.714   1
   0  -9   4 983.803 163.840   2
   0   9   4 946.986 186.931   3
   0  -9   5 56.9768 70.2773   1
   0  -9   5 27.6737 44.3833   2
   0   9   5-7.69132 67.8662   3
   0  -9  -5 22.5952 28.6652   1
   0   9   6 420.309 151.231   3
   0  -9   6 389.894 109.131   2
   0  -9   6 526.795 155.322   1
   0   9   7 98.6824 34.1649   1
   0  -9   7-65.8074 70.4023   1
   0   9   7 118.704 85.6662   3
   0   9   8 131.278 114.054   3
   0  -9   8 262.574 122.242   1
   0  -9   8 188.421 84.8467   2
   0  -9   9 565.830 148.436   2
   0  -9   9 449.019 156.129   1
   0   9   9 569.716 185.183   3
   0  -9  10 822.697 208.399   1
   0   9  10 805.231 219.556   3
   0  -9  10 973.661 201.615   2
   0  -9  11 170.739 111.052   1
   0   9  11-25.0510 88.9265   3
   0  -9  11 32.8367 72.7069   2
   0  -9  12 638.051 184.885   2
   0 -10   0 440.306 109.325   1
   0  10   0 630.482 155.304   3
   0  10   1 192.141 113.191   3
   0 -10   1 388.022 113.713   2
   0 -10  -1 324.395 95.9582   1
   0 -10   1 290.935 97.5429   1
   0 -10  -2 6627.75 374.250   1
   0 -10   2 6028.72 429.527   1
   0  10   2 6151.94 465.925   3
   0 -10   2 6092.75 407.815   2
   0  10   3 489.377 140.144   3
   0 -10   3 739.505 151.772   2
   0 -10   3 986.215 186.464   1
   0 -10  -3 899.082 130.427   1
   0 -10  -4 2006.57 186.981   1
   0 -10   4 1980.41 270.180   1
   0 -10   4 1937.68 235.372   2
   0  10   4 1877.86 272.603   3
   0 -10   5 1339.83 230.494   1
   0  10   5 1400.07 248.508   3
   0 -10   5 1522.68 213.573   2
   0 -10  -5 1537.81 156.767   1
   0 -10  -6 15.4244 25.3933   1
   0 -10   6-80.2130 80.8359   1
   0  10   6 23.6681 75.8221   3
   0 -10   7 134.342 72.1565   2
   0 -10   7 99.7278 91.1294   1
   0  10   7 74.4290 70.9713   3
   0 -10   8 229.354 87.1265   2
   0 -10   8 260.369 122.150   1
   0  10   8 20.9197 92.4260   3
   0 -10   9 83.1755 111.179   1
   0  10   9-93.0337 114.136   3
   0 -10   9 79.7705 65.2855   2
   0 -10  10 304.181 128.084   2
   0 -10  10 10.2018 95.2817   1
   0  10  10 367.470 148.644   3
   0 -10  11 134.090 85.8805   2
   0 -11   0-2.31310 58.7909   1
   0 -11   1-83.8210 87.5164   1
   0 -11   1-32.8889 51.0222   2
   0  11   1 43.5718 78.0981   3
   0 -11  -2 719.131 133.354   1
   0  11   2 648.622 170.945   3
   0 -11   2 778.758 158.737   2
   0 -11   2 695.117 161.450   1
   0 -11  -3 808.076 132.633   1
   0 -11   3 611.206 142.356   2
   0  11   3 719.353 177.288   3
   0 -11   3 1143.54 208.221   1
   0  11   4 3906.07 407.491   3
   0 -11  -4 4076.35 283.996   1
   0 -11   4 3017.71 346.310   1
   0 -11   4 3287.86 320.143   2
   0 -11   5 852.674 181.803   2
   0 -11  -5 798.905 119.794   1
   0  11   5 1204.69 238.781   3
   0 -11   5 1182.25 229.693   1
   0 -11   6 2109.57 266.799   2
   0  11   6 1914.81 304.251   3
   0 -11   6 2259.55 326.191   1
   0 -11   7 175.583 110.449   1
   0  11   7 92.6729 87.0067   3
   0 -11   7 80.1132 44.6239   2
   0 -11   8-42.6138 56.5508   2
   0  11   8 72.1552 87.1237   3
   0 -11   9-74.7566 68.2888   2
   0  11   9-41.6654 72.7736   3
   0 -12   0-102.651 80.6766   2
   0 -12   0 45.6586 39.7979   1
   0  12   1 2304.35 314.719   3
   0 -12   1 2093.08 268.635   1
   0 -12  -1 2490.52 271.963   1
   0 -12   1 2164.02 273.819   2
   0 -12   2 540.284 133.734   2
   0 -12   2 632.354 150.558   1
   0  12   2 772.463 197.063   3
   0 -12  -2 453.853 112.046   1
   0 -12   3 1513.81 245.802   1
   0 -12  -3 1421.08 185.620   1
   0  12   3 1744.16 283.241   3
   0 -12   3 1413.26 222.777   2
   0 -12   4 139.153 84.5285   2
   0 -12   4-10.8553 51.2923   1
   0  12   4 65.7099 90.8998   3
   0 -12   5 698.558 193.060   1
   0  12   5 778.202 192.065   3
   0 -12   5 878.910 184.824   2
   0 -12   6 60.6198 71.0484   2
   0  12   6-80.1413 120.400   3
   0 -12   6 222.985 125.044   1
   0 -12   7 919.945 233.388   1
   0 -12   7 890.762 188.088   2
   0  12   7 945.792 235.557   3
   0 -12   8-41.8590 68.9053   1
   0 -12   8-99.3929 70.4176   2
   0 -13   0 58.4028 67.7466   2
   0 -13   0 55.9042 59.2609   1
   0 -13   1 103.957 76.5068   2
   0 -13  -1-139.356 73.7955   1
   0 -13   1 44.6582 59.5254   1
   0  13   2 10.8991 58.3230   3
   0 -13   2 33.7278 57.9142   2
   0 -13  -2-108.159 64.5578   1
   0 -13   2-24.2542 71.8038   1
   0 -13   3 1193.43 226.326   1
   0  13   3 736.006 203.366   3
   0 -13   3 1270.80 218.310   2
   0 -13   4 157.854 92.8283   1
   0  13   4 67.3490 91.0991   3
   0 -13   4-63.3382 62.0667   2
   0 -13   5 181.076 128.733   1
   0  13   5 72.5838 119.118   3
   0 -13   5 200.351 108.602   2
   0 -13   6-20.6068 105.559   1
   0 -13   6 108.277 81.6742   2
   0  13   6 17.6593 76.5162   3
   0 -13   7 491.237 171.993   1
   0 -14   0 679.083 167.216   1
   0 -14   0 1202.93 221.898   2
   0 -14  -1 413.567 139.681   2
   0 -14   1 355.845 134.888   1
   0 -14   1 360.172 133.495   2
   0 -14   2 348.226 136.807   1
   0 -14   2 300.716 97.2938   2
   0  14   2 385.912 155.403   3
   0 -14   3 455.879 150.278   2
   0  14   3 486.103 172.972   3
   0 -14   3 433.043 150.191   1
   0 -14   4 1907.16 315.924   1
   0 -14   5 103.285 88.6293   1
   0 -15   0 161.367 93.4299   2
   0 -15  -1-108.481 79.1895   2
   0 -15   2-246.285 115.174   1
   0 -15   3 202.914 110.622   1
   0 -15   4 65.9922 75.9252   1
  -1   0  16-136.631 103.947   3
  -1   0  15-151.093 106.090   3
  -1   0  14 84.9190 80.7958   3
  -1   0  14-85.4516 89.1364   2
  -1   0  13 2856.13 394.074   2
  -1   0  13 3242.49 372.674   3
  -1   0  12 18.6124 73.4874   3
  -1   0  12-69.4924 110.676   2
  -1   0  11 3673.04 392.227   2
  -1   0  11 4225.17 375.984   3
  -1   0  10 25.8710 91.4728   2
  -1   0  10-53.1099 51.6208   3
  -1   0   9 6285.23 405.844   3
   1   0  -9 6082.14 436.705   2
  -1   0   9 6015.35 436.072   2
  -1   0   8-23.9013 51.3945   2
   1   0  -8 4.16341 50.1350   2
  -1   0   8-0.45253 49.5529   3
   1   0  -7 369.997 103.756   2
  -1   0   7 319.323 86.7289   3
   1   0  -6-52.8576 55.8437   2
  -1   0   6 18.0659 52.4045   3
   1   0  -5 70.9809 45.7721   2
  -1   0   5 114.407 57.1446   3
   1   0  -4-23.1360 47.5461   2
  -1   0   4-22.3146 45.3941   3
   1   0  -3 39972.2 653.762   2
  -1   0   3 38491.4 520.830   3
   1   0  -2 24.3290 35.8083   2
  -1   0   2-6.74054 24.1812   3
   1   0   2-50.1939 34.7986   1
  -1   0  -2-8.80131 30.2440   2
  -1   0  -2 25.3387 26.1795   1
   1   0   3 36542.9 515.875   1
   1   0   3 34241.7 556.006   2
  -1   0  -3 34194.6 548.824   2
   1   0   4-12.0614 47.9057   2
  -1   0  -4 25.9916 40.5326   2
  -1   0  -5 19155.2 537.247   2
   1   0   5 19307.7 541.714   2
  -1   0  -6 40.2301 55.2285   2
   1   0   6 47.3088 59.7472   2
   1   0   7 19573.5 657.294   2
  -1   0  -7 19850.2 657.295   2
   1   0   8-2.83723 65.5850   2
  -1   0  -8 20.4170 43.7297   2
  -1   0  -9 1054.35 177.658   2
   1   0   9 916.307 172.012   2
   1   0  10-46.0688 74.0074   2
   1   0  10 16.3687 73.9682   3
   1   0  11 2878.77 337.938   3
   1   0  11 2638.77 324.487   2
   1   0  12-15.0319 83.5606   2
   1   0  12-79.1276 94.6084   3
   1   0  13 1680.78 285.137   2
   1   0  13 1670.90 285.355   3
   1   0  14-70.9581 81.1685   3
   1   0  15 271.065 110.915   1
   1   0  15-92.5246 91.4735   3
  -1  -1  16 97.9919 87.1123   3
  -1  -1  15 61.4976 79.3995   3
  -1   1  15 46.1635 61.5605   3
  -1  -1  14 141.367 98.3335   2
  -1  -1  14 131.783 72.7612   3
  -1   1  14 164.173 105.986   2
  -1   1  14 346.933 138.467   3
  -1  -1  13 759.428 210.966   2
  -1   1  13 715.343 182.926   3
  -1  -1  13 365.510 122.831   3
  -1   1  13 737.828 193.892   2
  -1  -1  12 412.332 140.806   3
  -1  -1  12 272.389 132.336   2
  -1   1  12 523.262 151.280   3
  -1   1  12 233.413 126.482   2
  -1   1  11 2513.96 328.423   2
  -1  -1  11 2541.23 326.346   2
  -1  -1  11 2793.00 306.498   3
  -1   1  11 2717.23 313.196   3
  -1   1  10 589.656 167.484   2
  -1  -1  10 810.489 176.672   2
  -1  -1  10 776.062 157.826   3
  -1   1  10 705.715 158.965   3
   1  -1  -9 563.648 133.837   2
  -1  -1   9 702.939 141.525   3
  -1   1   9 721.105 153.616   3
  -1   1   9 992.071 186.618   2
  -1  -1   9 707.199 165.208   2
   1   1  -9 977.988 182.547   2
   1  -1  -8 7399.74 457.181   2
  -1   1   8 6755.79 444.945   2
  -1   1   8 6564.36 391.205   3
   1   1  -8 7011.62 436.018   2
  -1  -1   8 6888.50 438.038   2
   1  -1  -7 33486.6 903.150   2
   1   1  -7 33715.3 889.573   2
  -1   1   7 32352.0 804.569   3
   1   1  -6 22885.5 685.705   2
  -1   1   6 22305.1 616.844   3
   1  -1  -6 23071.0 699.190   2
   1  -1  -5 8195.36 383.030   2
   1   1  -5 8093.15 374.077   2
  -1   1   5 8637.51 347.803   3
   1  -1  -4 29335.9 572.584   3
  -1   1   4 28678.1 567.066   3
   1  -1  -4 29611.8 650.366   2
   1   1  -4 29179.5 633.455   2
  -1   1   3 8227.85 265.686   3
   1  -1  -3 8512.91 308.467   2
  -1   1   3 8026.66 274.223   1
   1  -1  -3 7994.58 266.293   3
   1   1  -3 8254.79 306.401   2
  -1   1   2 678.207 83.2830   2
   1  -1  -2 731.720 74.7499   3
   1   1  -2 624.585 79.5982   2
   1  -1  -2 675.819 79.2883   2
   1  -1  -2 592.164 76.4933   1
  -1   1   2 743.271 72.2399   3
  -1   1   2 760.753 81.4234   1
   1   1  -1 3837.92 160.061   2
  -1   1   1 4050.93 160.576   1
  -1   1  -1 7341.01 216.433   1
   1   1   1 7386.90 203.232   3
  -1   1  -2 24.1034 35.1299   1
   1  -1   2 13.0110 41.7537   1
  -1   1  -2 19.2679 27.6000   2
   1   1   2 32.2971 22.3265   1
   1  -1   2 76.7636 35.5193   2
   1   1   2 15.5562 44.8094   3
   1   1   3 27372.1 557.999   3
  -1   1  -3 26893.7 449.958   2
  -1  -1  -3 26491.5 531.643   2
   1  -1   3 27356.4 515.913   1
   1  -1   3 27351.0 454.306   2
  -1   1  -4 14484.4 393.097   2
  -1  -1  -4 14349.8 443.195   2
   1  -1   4 15173.7 404.667   2
  -1   1  -5 12075.1 410.254   2
   1  -1   5 12815.8 421.506   2
  -1  -1  -5 12979.4 462.348   2
   1   1   5 12761.5 474.173   3
  -1  -1  -6 1756.73 190.681   2
  -1   1  -6 1741.62 173.992   2
   1  -1   6 1504.89 164.997   2
   1   1   6 1754.06 193.761   2
   1   1   6 2001.83 214.009   3
   1   1   7 6909.76 411.063   3
  -1   1  -7 7237.81 387.259   2
   1  -1   7 6809.32 379.740   2
  -1  -1  -7 7427.08 418.811   2
   1   1   7 7348.13 416.477   2
   1   1   8 649.568 146.325   3
  -1  -1  -8 896.155 159.794   2
  -1   1  -8 921.318 149.729   2
   1   1   8 861.564 159.489   2
   1  -1   8 806.754 150.566   2
  -1  -1  -9 110.011 73.2159   2
  -1   1  -9-15.4916 45.4258   2
   1   1   9 32.5918 60.4923   2
   1  -1   9-58.6880 64.9514   2
   1   1   9-14.4418 76.3082   3
   1  -1  10 1024.49 189.359   2
  -1   1 -10 923.704 172.959   2
   1   1  10 846.722 184.563   2
   1   1  10 701.105 162.651   3
   1   1  11 6272.35 496.325   3
   1   1  11 6175.95 499.973   2
   1  -1  11 5749.81 462.297   2
   1  -1  12 1127.15 216.610   2
   1   1  12 1169.80 228.719   3
   1  -1  12 1140.44 223.719   3
   1   1  13 617.637 200.181   3
   1  -1  13 688.733 185.746   2
   1  -1  13 519.588 169.468   3
   1  -1  14 117.124 103.603   2
   1  -1  14 23.2976 80.1678   3
   1   1  14-50.4775 76.9833   3
   1   1  15 354.306 158.509   3
   1  -1  15 246.415 118.111   1
   1  -1  15 225.136 139.500   3
   1   1  15 305.709 114.933   1
   1  -1  15 336.361 149.382   2
   1  -1  16-15.6081 53.1908   1
  -1  -2  16 92.2598 73.8729   3
  -1   2  15 653.837 198.776   3
  -1  -2  15 501.782 165.217   3
  -1   2  14-12.3044 71.7529   2
  -1  -2  14 152.461 103.317   3
  -1   2  14 168.848 108.366   3
  -1  -2  14-101.413 117.330   2
  -1  -2  13 675.519 189.154   2
  -1   2  13 875.417 204.277   3
  -1  -2  13 1107.92 217.690   3
  -1   2  13 593.995 187.080   2
  -1   2  12 877.264 216.796   2
  -1  -2  12 550.499 150.575   3
  -1  -2  12 1095.15 227.811   2
  -1   2  12 1019.71 209.575   3
  -1  -2  11 26.6752 66.6816   3
  -1  -2  11 169.905 133.546   2
  -1   2  11 121.805 90.7321   2
  -1   2  11-10.1370 82.8813   3
  -1   2  10 109.880 88.2345   2
  -1   2  10 133.210 73.0569   3
  -1  -2  10 31.3175 65.7838   2
   1  -2  -9 1378.70 218.273   2
   1   2  -9 1478.97 215.929   2
  -1   2   9 1269.09 213.117   2
  -1  -2   9 1048.89 194.084   2
  -1   2   9 1070.72 179.023   3
  -1   2   8 942.620 160.196   3
   1   2  -8 933.031 161.500   2
  -1  -2   8 641.338 146.011   2
   1  -2  -8 703.186 148.331   2
   1  -2  -7 3440.02 299.317   2
  -1  -2   7 3449.99 293.194   2
  -1   2   7 3338.73 273.674   3
   1   2  -7 3283.11 278.776   2
  -1   2   6 1290.97 160.091   3
  -1   2   6 1393.67 148.152   1
   1  -2  -6 1445.24 180.672   2
   1   2  -6 1447.00 177.973   2
   1   2  -5 7448.24 359.610   2
   1  -2  -5 8193.39 393.731   2
  -1   2   5 7658.99 316.160   1
  -1   2   5 7707.59 351.228   3
   1  -2  -5 7399.50 344.734   3
   1  -2  -4 6.72008 51.7074   2
   1  -2  -4 10.8926 28.6335   3
  -1  -2   4 3.24237 46.9272   2
  -1   2   4-15.3797 52.7699   2
   1   2  -4-31.7467 44.6693   2
  -1   2   4 49.0296 50.5042   3
  -1   2   4 19.6504 29.5814   1
  -1   2   3 8451.45 284.042   1
  -1   2   3 8478.66 326.451   2
   1  -2  -3 7985.24 297.905   3
   1  -2  -3 8247.99 314.859   2
   1   2  -3 8364.90 319.033   2
  -1  -2   3 8739.21 327.921   2
  -1   2   3 8360.17 303.511   3
   1  -2  -3 8536.86 282.060   1
  -1   2   2 1651.63 119.865   1
   1  -2  -2 1560.58 119.474   2
   1  -2  -2 1768.56 129.587   3
  -1   2   2 1783.90 131.033   3
   1  -2  -2 1508.53 117.705   1
  -1   2   2 1626.63 127.474   2
   1   2  -2 1580.61 129.065   2
   1  -2  -1 2315.61 137.252   1
  -1   2   1 2590.28 126.993   2
  -1  -2   1 2259.63 103.111   3
   1  -2  -1 2359.90 119.716   2
   1   2  -1 2571.05 149.267   2
  -1   2   1 2308.00 132.554   1
  -1   2   1 2362.22 141.014   3
   1  -2  -1 2456.91 142.284   3
   1   2  -1 2468.40 106.943   3
  -1  -2   0 289.977 45.9752   3
  -1   2   0 395.145 63.0363   1
   1   2   0 294.742 46.7454   3
   1  -2   0 420.654 41.2164   2
  -1  -2  -1 1002.19 91.6820   3
  -1   2  -1 1031.57 99.4698   1
   1   2   1 1001.96 91.9998   3
  -1   2  -2 5714.81 242.646   1
   1  -2   2 5935.69 155.177   2
  -1  -2  -2 5538.82 237.031   3
   1   2   2 5963.00 245.968   3
  -1   2  -2 5993.45 155.220   2
   1  -2   3 39064.2 524.555   2
   1  -2   3 38008.7 674.224   1
  -1   2  -3 37769.9 513.248   2
   1   2   3 38463.6 695.913   3
  -1  -2  -4 14918.4 480.890   2
  -1   2  -4 15238.0 392.239   2
   1   2   4 14939.1 480.581   3
   1  -2   4 15142.6 395.972   2
  -1  -2  -5 1263.51 159.422   2
   1  -2   5 1286.68 138.348   2
  -1   2  -5 1218.15 127.991   2
   1   2   5 1232.22 158.342   3
   1  -2   6 366.864 92.7868   2
   1   2   6 538.192 119.182   3
  -1   2  -6 365.584 81.0918   2
  -1  -2  -6 397.429 101.966   2
   1  -2   7 221.197 81.8605   2
  -1  -2  -7 308.849 100.269   2
  -1   2  -7 268.937 77.0621   2
   1   2   7 376.821 115.026   3
   1  -2   8 4640.86 336.037   2
  -1   2  -8 4667.96 335.083   2
   1   2   8 4673.10 367.117   3
  -1  -2  -8 4643.96 364.105   2
  -1  -2  -9 105.218 72.1929   2
  -1   2  -9 46.8925 35.1118   2
   1  -2   9 24.3842 61.4599   2
   1   2   9 99.8198 90.3225   3
   1  -2  10 27.3702 75.2212   2
   1   2  10 27.8662 70.3919   3
  -1   2 -10 4.71576 55.8077   2
   1   2  11-36.0049 77.0547   3
   1  -2  11-34.3560 92.2587   2
   1   2  12-93.4243 103.536   3
   1  -2  12-25.9095 93.7661   2
   1  -2  13 313.907 127.848   2
   1   2  13 328.816 157.355   3
   1  -2  14 261.816 127.652   2
   1  -2  14 218.340 122.176   3
   1   2  14 88.2503 70.1887   3
   1  -2  15 201.433 109.596   1
   1  -2  15-20.9285 101.282   2
   1  -2  15 137.012 88.1708   3
   1  -2  16 14.5136 38.7799   1
  -1  -3  16-69.2177 62.0060   3
  -1   3  15 52.2292 80.8667   3
  -1  -3  15 157.404 138.918   3
  -1   3  14 120.243 87.1969   3
  -1  -3  14-61.0206 112.924   2
  -1  -3  14-2.79372 68.3902   3
  -1   3  13 403.937 157.502   2
  -1   3  13 303.903 123.875   3
  -1  -3  13 388.440 166.455   2
  -1  -3  13 216.595 109.044   3
  -1   3  12 2030.56 252.403   1
  -1   3  12 2445.07 355.402   2
  -1   3  12 1324.76 234.200   3
  -1  -3  12 2085.59 311.057   2
  -1  -3  11 1299.20 238.384   2
  -1   3  11 1714.98 254.214   3
  -1   3  11 1615.84 282.890   2
  -1   3  11 1701.70 219.271   1
  -1   3  10 902.217 189.667   2
  -1   3  10 961.912 156.768   1
  -1  -3  10 1055.95 207.905   2
  -1   3  10 888.690 185.678   3
  -1   3   9 400.231 97.6222   1
  -1   3   9 339.074 114.310   3
   1   3  -9 278.975 94.6291   2
  -1  -3   9 325.332 115.423   2
  -1   3   9 124.254 95.4507   2
  -1   3   8 1462.42 172.548   1
  -1   3   8 1197.06 185.344   3
  -1   3   8 1057.02 188.425   2
  -1  -3   8 1171.36 189.397   2
   1   3  -8 1550.32 207.149   2
   1  -3  -8 1604.69 226.226   2
   1  -3  -7 2102.81 226.559   3
  -1  -3   7 2210.63 240.207   2
   1  -3  -7 2714.69 273.947   2
  -1   3   7 2565.22 251.512   3
   1   3  -7 2113.36 228.082   2
  -1   3   7 2141.63 192.061   1
   1   3  -6 811.033 136.966   2
  -1   3   6 763.166 135.824   3
   1  -3  -6 649.391 125.649   2
  -1   3   6 794.388 111.307   1
  -1  -3   6 746.528 133.012   2
   1   3  -5 15680.9 539.097   2
   1  -3  -5 16376.9 573.101   2
  -1   3   5 15718.4 528.481   3
  -1  -3   5 16033.6 541.484   2
  -1   3   5 15466.5 448.117   1
   1  -3  -5 16186.7 541.446   3
  -1   3   4 250.516 79.7330   3
  -1   3   4 282.229 59.2689   1
   1   3  -4 287.869 83.5932   2
  -1   3   4 365.876 92.9462   2
  -1  -3   4 308.232 86.6565   2
   1  -3  -4 299.164 85.5794   2
   1  -3  -4 354.158 80.3348   3
  -1   3   3 42292.2 756.966   2
   1  -3  -3 43502.8 757.223   2
  -1  -3   3 43539.8 773.442   2
  -1   3   3 45012.6 773.197   3
  -1   3   3 43567.2 656.549   1
   1  -3  -3 43156.5 652.960   1
   1  -3  -3 41975.3 757.542   3
   1   3  -3 42778.3 757.924   2
   1  -3  -2 42268.9 626.049   1
  -1  -3   2 42013.9 708.457   2
  -1  -3   2 41886.6 576.229   3
   1   3  -2 42171.1 703.112   2
   1  -3  -2 43315.9 718.284   3
  -1   3   2 42109.2 622.279   1
  -1   3   2 41904.8 706.491   3
   1  -3  -2 41486.6 662.966   2
   1  -3  -1 12566.4 313.100   2
   1  -3  -1 13518.6 352.295   1
  -1  -3   1 13159.1 377.858   2
  -1   3   1 13439.3 380.034   3
  -1  -3   1 13144.8 317.575   3
   1   3  -1 12938.0 311.107   3
  -1   3   1 13171.5 346.202   1
   1  -3   0 68197.8 815.040   1
   1   3   0 67326.3 744.622   3
  -1  -3   0 66003.0 745.490   3
  -1   3   0 68345.8 814.721   1
  -1   3   0 68979.6 855.136   3
   1   3   1 2615.28 165.023   3
  -1   3  -1 2584.14 171.365   1
   1  -3   1 2693.59 109.545   2
  -1  -3  -1 2540.36 161.975   3
   1  -3   2 30256.1 397.606   2
  -1   3  -2 30861.0 398.258   2
   1   3   2 30738.2 606.469   3
  -1  -3  -2 30612.5 607.651   3
   1   3   3 8903.72 358.282   3
  -1  -3  -3 9184.16 363.328   3
  -1   3  -3 8863.77 256.176   2
   1  -3   3 8981.87 260.090   2
   1   3   4 575.091 112.644   3
  -1   3  -4 468.637 71.7796   2
   1  -3   4 664.150 84.5072   2
   1   3   4 520.479 40.0333   1
  -1  -3  -4 715.755 120.261   2
  -1   3  -5 22388.0 542.396   2
   1   3   5 22748.7 677.221   3
   1  -3   5 22190.1 546.131   2
  -1  -3  -5 22774.2 690.101   2
  -1   3  -6 440.178 85.2487   2
   1   3   6 411.976 115.790   3
   1  -3   6 578.201 107.107   2
  -1  -3  -6 570.422 119.844   2
  -1  -3  -7 980.019 170.392   2
   1  -3   7 969.558 147.976   2
   1   3   7 893.147 165.447   3
  -1   3  -7 964.437 137.296   2
  -1   3  -8 428.992 103.410   2
  -1  -3  -8 522.743 131.253   2
   1   3   8 695.812 165.907   3
   1  -3   8 593.368 126.499   2
   1  -3   9 39.1047 60.2599   2
   1   3   9 77.3670 71.2813   3
  -1   3  -9 134.591 66.5832   2
   1  -3  10 307.438 119.545   2
   1   3  10 362.787 113.909   3
  -1   3 -10 380.073 115.899   2
   1  -3  11 483.816 151.731   2
   1   3  11 593.492 169.588   3
   1  -3  12 93.5488 80.9077   2
   1   3  12 44.8353 66.4047   3
   1   3  13 605.472 184.373   3
   1  -3  13 759.554 186.367   2
   1  -3  14-7.29977 59.4911   1
   1  -3  14 218.169 130.740   2
   1   3  14 245.506 124.743   3
   1  -3  15 66.4566 106.525   2
   1  -3  15 248.606 152.170   3
   1  -3  15-24.3345 64.0807   1
  -1  -4  15 285.628 135.335   3
  -1   4  14 528.737 177.459   3
  -1  -4  14 879.812 204.702   3
  -1  -4  14 758.366 209.467   2
  -1  -4  13-2.02005 77.2591   2
  -1   4  13 176.221 104.627   3
  -1  -4  12 565.431 179.100   2
  -1   4  12 561.714 163.373   3
  -1   4  12 733.708 147.183   1
  -1  -4  11 1438.40 251.751   2
  -1   4  11 1526.74 200.681   1
  -1   4  11 1482.16 250.338   3
  -1   4  10 312.698 122.059   3
  -1  -4  10 395.772 135.762   2
  -1   4  10 577.770 122.740   1
  -1   4   9 2368.66 278.309   3
  -1   4   9 2006.73 280.732   2
  -1   4   9 1945.73 208.267   1
   1   4  -9 2104.71 258.634   2
  -1  -4   9 2014.57 262.661   2
   1   4  -8-24.8741 50.9156   2
  -1   4   8-0.57627 68.9892   3
  -1  -4   8 93.7381 90.2940   2
  -1   4   8 14.1891 35.7366   1
  -1   4   8 142.051 104.037   2
   1  -4  -8 25.7197 50.6974   2
   1  -4  -8 54.6014 59.6189   3
   1  -4  -7 2044.73 232.861   3
  -1  -4   7 1895.51 225.138   2
  -1   4   7 2195.68 255.993   2
   1   4  -7 2192.69 238.077   2
  -1   4   7 2066.88 234.734   3
  -1   4   7 2095.03 188.236   1
   1  -4  -7 2202.91 253.022   2
  -1   4   6 3903.17 303.829   3
   1   4  -6 3684.82 288.826   2
  -1  -4   6 3453.70 280.621   2
   1  -4  -6 3644.78 291.438   3
  -1   4   6 3158.43 216.861   1
   1  -4  -6 4015.07 315.421   2
  -1   4   5 16090.3 571.203   3
   1  -4  -5 15006.8 569.720   2
  -1  -4   5 15788.3 559.782   2
  -1   4   5 14871.3 443.358   1
   1   4  -5 15384.4 549.122   2
   1  -4  -4 240.803 84.7465   2
  -1   4   4 234.917 81.1484   3
  -1  -4   4 152.308 64.1453   2
   1   4  -4 326.904 86.8388   2
  -1   4   4 302.504 65.1676   1
   1  -4  -4 230.379 59.5757   1
  -1  -4   3 21063.1 571.363   2
   1   4  -3 20799.7 563.058   2
  -1  -4   3 19689.8 478.609   3
   1  -4  -3 21144.1 483.645   1
  -1   4   3 19645.7 465.727   1
  -1   4   3 20292.8 574.277   3
   1  -4  -3 20499.7 561.655   2
  -1   4   2 10715.7 340.413   1
  -1  -4   2 10708.0 339.364   3
   1  -4  -2 10291.4 359.986   2
   1  -4  -2 10537.8 337.448   1
  -1  -4   2 10739.6 391.224   2
  -1   4   2 11149.5 404.067   3
  -1   4   1 22393.5 497.355   1
  -1   4   1 23043.2 570.025   3
   1   4  -1 23168.0 495.759   3
   1  -4  -1 22208.4 497.752   1
  -1  -4   1 22325.1 488.109   3
  -1  -4   1 23452.2 555.736   2
  -1   4   0 14710.9 423.014   1
  -1   4   0 15058.9 455.005   3
   1  -4   0 14773.3 422.367   1
  -1  -4   0 14352.8 402.052   3
   1   4   0 15243.1 412.999   3
  -1   4  -1 47290.4 788.038   1
   1  -4   1 46855.0 796.424   1
   1   4   1 47611.0 775.852   3
  -1  -4  -1 46797.6 769.393   3
  -1  -4  -1 45745.6 527.744   1
   1  -4   2 26300.5 433.870   2
  -1  -4  -2 26506.2 619.627   3
   1   4   2 26709.3 621.452   3
  -1  -4  -2 25355.3 302.212   1
  -1   4  -3 19760.2 410.923   2
   1   4   3 19936.2 576.374   3
   1  -4   3 19700.9 413.472   2
   1  -4   4 19619.2 466.315   2
  -1   4  -4 20053.2 467.596   2
   1   4   4 21329.8 637.623   3
   1   4   5 29308.2 315.976   1
   1  -4   5 30472.2 645.773   2
  -1   4  -5 29686.1 634.278   2
   1   4   5 31033.7 820.298   3
  -1  -4  -5 32186.6 860.583   2
  -1   4  -6 474.105 89.3596   2
   1   4   6 586.474 131.384   3
  -1  -4  -6 822.911 154.597   2
   1  -4   6 533.934 101.436   2
   1   4   6 669.438 64.3379   1
   1   4   7 4123.04 185.272   1
  -1   4  -7 3950.69 278.688   2
   1  -4   7 3987.18 285.625   2
  -1  -4  -7 4295.54 357.977   2
   1   4   7 4381.29 351.710   3
   1  -4   8-29.2917 67.0047   2
   1   4   8 104.294 77.8996   3
  -1  -4  -8 45.9838 49.2361   2
   1   4   8 40.9221 31.3963   1
  -1   4  -8 3.71141 31.0529   2
   1   4   9 3736.86 224.146   1
   1   4   9 3632.40 363.806   3
   1  -4   9 3704.73 321.858   2
  -1   4  -9 3648.82 310.688   2
   1   4  10 417.260 84.4699   1
   1  -4  10 313.825 106.304   2
   1   4  10 322.645 136.076   3
  -1   4 -10 339.378 110.723   2
   1  -4  11 1665.09 246.026   2
   1   4  11 1729.71 178.642   1
   1   4  11 1582.49 274.088   3
   1   4  12 778.514 203.193   3
   1  -4  12 400.777 135.667   2
   1  -4  13 158.562 101.807   2
   1  -4  13 159.861 90.7397   1
   1   4  13 215.249 115.000   3
   1  -4  14 4.51329 69.8043   2
   1  -4  14-18.1729 52.3688   1
   1   4  14-0.57638 66.7426   3
   1  -4  15 492.955 188.806   2
  -1  -5  15 290.837 144.454   3
  -1   5  14-65.2488 89.0521   3
  -1  -5  14-230.423 126.820   2
  -1   5  13 74.4341 83.1655   3
  -1  -5  13 353.487 155.994   2
  -1   5  12 576.219 165.499   3
  -1  -5  12 869.017 216.832   2
  -1  -5  11 3315.27 373.103   2
  -1   5  11 3565.07 301.727   1
  -1   5  11 3814.30 401.957   3
  -1  -5  10 2080.30 283.867   2
  -1   5  10 1846.39 274.889   3
  -1   5  10 2198.22 227.041   1
  -1   5   9 6072.15 354.417   1
  -1   5   9 5937.65 453.656   3
  -1  -5   9 5140.25 417.200   2
   1  -5  -8 1001.56 181.111   3
   1   5  -8 696.813 144.748   2
  -1   5   8 788.926 125.316   1
  -1  -5   8 802.026 171.498   2
  -1   5   8 995.044 187.881   3
   1   5  -7 11189.6 541.147   2
  -1   5   7 10395.6 543.094   3
   1  -5  -7 11489.1 589.960   2
  -1   5   7 11028.5 428.818   1
   1  -5  -7 11318.5 574.596   3
  -1  -5   7 10477.4 529.027   2
  -1   5   6 174.189 90.9843   3
   1   5  -6 107.570 53.2733   2
   1  -5  -6 110.855 75.9766   3
  -1  -5   6 96.8046 74.5058   2
   1  -5  -6 77.2974 46.1720   2
  -1   5   6 100.152 48.8133   1
   1  -5  -5 4324.03 320.919   3
  -1  -5   5 3840.79 287.952   2
   1  -5  -5 3979.42 306.321   2
   1   5  -5 4161.98 298.855   2
   1  -5  -5 4042.11 236.224   1
  -1   5   5 3457.28 219.957   1
  -1   5   5 3867.00 300.845   3
   1  -5  -4 29.8075 36.1472   1
  -1   5   4 19.6862 57.9183   3
  -1   5   4 104.672 42.9184   1
  -1  -5   4 36.4853 48.4876   2
   1   5  -4 154.234 71.1397   2
   1  -5  -4 109.797 60.7442   2
   1  -5  -3 2235.16 173.254   1
   1  -5  -3 2318.17 204.081   2
  -1   5   3 2129.28 162.950   1
  -1  -5   3 2141.63 197.263   2
   1   5  -3 2185.65 197.277   2
  -1  -5   3 2032.70 175.454   3
  -1   5   3 2112.97 208.870   3
  -1   5   2 7401.19 308.972   1
   1  -5  -2 7453.47 332.093   2
  -1   5   2 7639.74 372.477   3
   1  -5  -2 7260.22 305.145   1
  -1  -5   2 7214.91 344.051   2
  -1  -5   2 7416.51 322.028   3
   1   5  -1 5449.16 274.756   3
  -1  -5   1 5145.73 267.076   3
  -1  -5   1 5057.24 284.292   2
   1  -5  -1 5469.12 270.990   1
  -1   5   1 5088.46 262.540   1
  -1   5   1 5254.06 305.548   3
  -1  -5   0 1689.64 161.853   3
   1   5   0 1920.28 169.548   3
  -1   5   0 1784.10 178.824   3
   1  -5   0 1797.17 168.243   1
  -1   5   0 1812.60 161.886   1
  -1  -5  -1 1.75786 31.9137   1
   1  -5   1 74.5100 66.9993   1
  -1   5  -1 36.1033 49.0271   1
  -1  -5  -1-41.7473 42.9577   3
   1   5   1 21.0718 54.1724   3
   1   5   2 22201.9 618.615   3
  -1  -5  -2 23193.8 640.017   3
  -1  -5  -2 22661.1 364.984   1
   1  -5   2 22991.8 465.730   2
   1  -5   3 22.2397 34.4886   2
   1   5   3 33.0617 68.8344   3
  -1  -5  -3 4.86755 13.6090   1
  -1   5  -4 5278.94 252.938   2
   1  -5   4 5515.90 262.247   2
   1   5   4 5646.68 348.925   3
   1  -5   5 228.772 54.1512   2
  -1   5  -5 242.131 60.2375   2
  -1  -5  -5 297.902 98.0546   2
   1   5   5 177.831 85.0208   3
  -1   5  -6 4139.59 265.953   2
   1   5   6 4170.84 121.197   1
   1   5   6 4370.40 346.581   3
  -1  -5  -6 4975.12 375.985   2
   1  -5   6 4184.28 271.736   2
   1   5   7 2392.60 272.027   3
  -1   5  -7 2128.62 207.523   2
   1   5   7 2257.00 115.500   1
  -1  -5  -7 2171.36 260.807   3
  -1  -5  -7 1992.05 254.637   2
   1  -5   7 2289.49 220.250   2
   1  -5   7 2326.63 267.139   1
   1  -5   8 922.806 182.099   1
   1   5   8 659.847 156.174   3
  -1   5  -8 767.237 139.160   2
   1   5   8 773.053 80.3849   1
   1  -5   8 901.021 153.345   2
  -1   5  -9 220.611 85.2328   2
   1   5   9 113.074 37.1455   1
   1   5   9 114.686 83.6764   3
   1  -5   9 185.335 98.7879   1
   1  -5   9 160.897 85.6983   2
  -1   5 -10 67.6165 56.7412   2
   1   5  10 80.8611 36.1826   1
   1  -5  10 116.088 84.2751   2
   1  -5  10-70.0485 80.9210   1
   1   5  10-80.1810 88.1467   3
   1  -5  11 105.366 67.6022   1
   1   5  11 70.4567 35.8989   1
   1  -5  11-47.1802 68.4112   2
   1   5  11 12.6792 62.1823   3
   1  -5  12 144.909 97.5662   1
   1  -5  12 186.478 111.553   2
   1   5  12 22.3822 62.5161   3
   1  -5  13 190.267 122.170   1
   1  -5  13-96.8049 83.4006   2
   1   5  13 38.6358 78.4108   3
   1  -5  14 153.054 104.232   2
   1  -5  14 140.990 100.067   1
   1  -5  15 43.5175 52.8978   2
  -1  -6  14 1426.84 305.321   2
  -1   6  13 97.3308 89.5288   3
  -1  -6  13 134.543 104.281   2
  -1  -6  12 257.930 121.072   2
  -1   6  12 183.118 126.504   3
  -1  -6  11 192.971 103.493   2
  -1   6  11 279.427 136.380   3
  -1   6  11 139.961 62.1401   1
  -1   6  10 123.518 54.7521   1
  -1   6  10 54.2916 81.2301   3
  -1  -6  10 140.983 78.9460   2
  -1   6   9 246.520 118.804   3
  -1  -6   9 181.702 97.3782   2
  -1   6   9 203.267 64.6139   1
   1   6  -8 887.910 164.053   2
  -1   6   8 618.441 162.854   3
  -1  -6   8 1088.99 189.265   2
  -1   6   8 1178.21 147.461   1
  -1   6   7 703.396 153.387   3
   1  -6  -7 512.859 131.519   2
   1  -6  -7 493.515 131.651   3
  -1   6   7 420.298 84.6365   1
   1   6  -7 528.406 124.984   2
  -1  -6   7 536.270 132.639   2
   1  -6  -6 2523.59 272.891   3
   1  -6  -6 2400.88 266.429   2
  -1  -6   6 2372.15 250.198   2
  -1   6   6 2172.14 254.125   3
  -1   6   6 2250.10 187.129   1
   1   6  -6 2407.37 247.698   2
   1  -6  -5 2866.31 206.525   1
   1  -6  -5 2709.43 264.974   2
  -1  -6   5 3097.68 250.221   3
  -1   6   5 2672.52 198.952   1
   1   6  -5 3021.14 263.499   2
  -1  -6   5 2672.88 247.606   2
   1  -6  -5 2702.25 271.772   3
  -1   6   5 2670.18 267.980   3
   1  -6  -4 3257.39 275.059   2
   1  -6  -4 3026.93 212.411   1
   1   6  -4 3230.17 264.771   2
  -1   6   4 3125.90 277.132   3
  -1  -6   4 3138.37 260.259   2
  -1  -6   4 3299.97 248.315   3
  -1   6   4 3188.02 214.832   1
  -1  -6   3 21116.2 648.759   2
   1  -6  -3 21991.8 660.778   2
  -1  -6   3 22235.9 627.337   3
   1  -6  -3 21374.6 559.501   1
  -1   6   3 21488.4 697.393   3
  -1   6   3 21220.6 554.536   1
  -1   6   2 435.275 85.5605   1
   1  -6  -2 270.645 70.7477   1
  -1  -6   2 312.462 81.8707   2
  -1  -6   2 375.083 86.2065   3
  -1   6   2 406.036 106.318   3
  -1   6   1 11229.2 419.435   1
   1   6  -1 10280.6 417.434   3
  -1  -6   1 10733.9 447.617   2
  -1   6   1 10559.3 469.100   3
   1  -6  -1 10922.9 418.424   1
  -1  -6   1 11155.2 437.280   3
  -1  -6   0 1998.60 166.221   1
   1  -6   0 1980.64 189.905   1
  -1  -6   0 1854.68 186.208   3
   1   6   0 1909.41 186.215   3
  -1   6   0 1535.95 181.833   3
  -1   6   0 1950.68 183.277   1
   1  -6   1 4503.84 293.872   1
  -1  -6  -1 4831.60 231.103   1
  -1  -6  -1 5170.94 315.504   3
   1   6   1 4763.57 301.067   3
  -1  -6  -2 5549.44 340.832   3
   1  -6   2 5304.20 335.382   1
   1  -6   2 5562.60 258.069   2
  -1  -6  -2 5232.83 212.229   1
   1   6   2 5248.75 329.511   3
   1   6   3 15135.3 577.631   3
   1  -6   3 15409.5 441.298   2
  -1  -6  -3 15573.8 305.571   1
  -1  -6  -4 1189.53 67.3114   1
   1  -6   4 1315.09 139.268   2
   1   6   4 1380.53 197.409   3
  -1   6  -5 2.23056 32.5108   2
  -1  -6  -5-25.2164 50.9235   3
   1   6   5-48.5833 60.3047   3
   1  -6   5 29.1354 60.0010   2
  -1   6  -6 4977.49 300.731   2
  -1  -6  -6 5683.54 415.109   3
   1   6   6 5411.78 404.066   3
  -1  -6  -6 6277.81 446.803   2
   1  -6   6 5565.47 410.226   1
   1  -6   6 4952.14 305.190   2
   1  -6   7 65.5357 82.8514   1
   1  -6   7 108.481 66.1369   2
   1   6   7 59.0929 68.8703   3
  -1   6  -7 109.107 56.7214   2
   1  -6   8-78.4817 77.4646   1
   1   6   8-58.7971 103.263   3
   1  -6   8 49.9827 62.0213   2
   1   6   8 12.5711 10.1532   1
  -1   6  -8 93.4582 51.0400   2
   1   6   9 64.6131 92.2469   3
  -1   6  -9 186.032 64.0114   2
   1  -6   9 9.67275 56.9969   2
   1  -6   9 62.7758 72.4251   1
   1   6   9 84.6526 25.9223   1
   1  -6  10 62.9160 70.0172   1
   1   6  10 63.8829 25.6054   1
  -1   6 -10 103.906 63.1937   2
   1  -6  10 44.3912 75.7742   2
   1   6  10 164.821 93.6310   3
   1  -6  11 488.203 171.131   1
   1   6  11 456.237 154.788   3
   1  -6  11 411.895 126.414   2
   1  -6  12 552.103 162.743   2
   1  -6  12 812.586 211.146   1
   1   6  12 1144.85 254.972   3
   1  -6  13 171.388 122.686   2
   1  -6  13-105.068 86.5589   1
   1   6  13 134.057 107.815   3
   1  -6  14 1598.80 294.659   2
  -1  -7  14-22.6477 115.469   2
  -1  -7  13 62.9758 86.1538   2
  -1   7  13-178.578 127.385   3
  -1  -7  12 60.9172 57.0244   2
  -1   7  12 78.9886 69.0613   3
  -1   7  11 288.838 138.191   3
  -1  -7  11 143.961 99.5452   2
  -1  -7  10 172.627 99.3490   2
  -1   7  10 247.077 108.558   3
  -1   7  10 239.859 74.0883   1
  -1   7   9 70.3671 72.8583   3
  -1  -7   9 138.666 91.3704   2
  -1   7   9 176.313 59.4927   1
  -1   7   8 883.910 190.223   3
  -1  -7   8 1017.66 189.077   2
  -1   7   8 1166.59 148.160   1
  -1   7   7 1696.06 248.207   3
  -1   7   7 1555.05 163.995   1
  -1  -7   7 1469.79 211.403   2
   1   7  -7 1863.26 232.800   2
  -1  -7   6 119.037 77.1979   2
  -1   7   6 78.6275 44.7232   1
   1   7  -6-6.86723 46.7234   2
  -1   7   6 69.0975 63.5884   3
  -1  -7   6-54.1678 45.2616   3
   1  -7  -6 41.3423 63.4230   2
  -1  -7   5 1404.01 192.401   2
   1  -7  -5 1310.68 203.524   3
  -1  -7   5 1318.37 174.953   3
   1  -7  -5 1416.84 154.051   1
   1  -7  -5 1586.63 215.517   2
  -1   7   5 1337.66 146.453   1
  -1   7   5 1511.63 223.117   3
   1  -7  -4 198.906 82.0700   3
   1  -7  -4 191.002 67.9516   1
  -1  -7   4 165.223 70.6507   2
  -1   7   4 157.683 53.9004   1
  -1   7   4 264.269 97.0324   3
  -1  -7   4 120.042 51.6995   3
   1  -7  -4 246.588 82.0255   2
   1  -7  -3 655.915 124.376   2
  -1   7   3 516.794 127.790   3
  -1  -7   3 610.680 128.358   2
  -1   7   3 508.353 94.5136   1
   1  -7  -3 838.862 122.532   1
  -1  -7   3 753.517 125.093   3
  -1   7   2 334.511 109.660   3
  -1  -7   2 232.500 74.4454   2
   1  -7  -2 402.891 90.9030   1
  -1   7   2 197.674 58.4602   1
  -1  -7   2 234.648 72.1815   3
  -1  -7   1 20984.3 657.162   3
  -1  -7   1 21009.2 617.946   1
  -1  -7   1 20069.6 655.807   2
  -1   7   1 21209.5 618.547   1
  -1   7   1 20194.8 699.306   3
   1   7  -1 20534.6 648.882   3
   1  -7  -1 21454.5 626.971   1
  -1   7   0 7081.94 413.265   3
   1   7   0 6820.19 378.485   3
  -1  -7   0 6794.80 326.610   1
  -1  -7   0 6531.98 377.882   3
   1  -7   0 6587.91 362.476   1
  -1  -7  -1 9967.66 476.717   3
   1  -7   1 9110.42 441.609   1
  -1  -7  -1 8991.23 346.805   1
   1   7   1 10070.7 471.815   3
  -1  -7  -2 978.361 105.673   1
  -1  -7  -2 966.907 159.055   3
   1  -7   2 1102.86 130.989   2
   1   7   2 1150.17 178.670   3
   1  -7   2 785.465 137.818   1
   1  -7   2 868.083 146.006   3
   1   7   3 3528.08 300.064   3
   1  -7   3 3791.63 240.946   2
  -1  -7  -3 3866.38 180.942   1
   1  -7   3 3709.70 309.885   1
   1  -7   3 4207.73 325.844   3
  -1  -7  -3 3754.01 314.218   3
  -1  -7  -4 3728.65 326.023   3
   1   7   4 3933.28 326.039   3
   1  -7   4 3734.75 315.320   3
  -1  -7  -4 3552.03 144.885   1
   1  -7   4 3538.14 317.419   1
   1  -7   4 3227.30 229.389   2
   1   7   5 1978.54 252.784   3
   1  -7   5 2474.84 213.111   2
   1  -7   5 2427.07 282.005   1
  -1  -7  -5 2608.59 286.046   3
  -1   7  -6 502.872 102.598   2
   1  -7   6 293.030 106.635   1
   1  -7   6 475.817 99.8946   2
   1   7   6 539.325 143.954   3
   1  -7   7-10.7233 61.4358   1
   1   7   7 29.6740 75.8596   3
   1  -7   7-32.5417 54.4559   2
  -1   7  -7-8.92617 24.5644   2
   1   7   8 692.117 176.272   3
   1  -7   8 437.075 136.836   1
  -1   7  -8 559.586 121.104   2
   1  -7   8 509.757 121.583   2
   1  -7   9 329.827 132.253   1
  -1   7  -9 330.202 97.2634   2
   1   7   9 97.7526 75.8805   3
   1  -7   9 538.494 137.011   2
   1   7  10-59.0750 89.3623   3
   1  -7  10-31.6284 83.7808   1
   1  -7  10 150.548 84.6498   2
   1  -7  11 54.1457 87.4312   1
   1   7  11-6.58611 88.6089   3
   1  -7  11 114.601 97.0963   2
   1  -7  12 152.700 71.1060   1
   1  -7  12 158.444 101.663   2
   1   7  12 153.216 101.281   3
   1  -7  13 43.0009 97.6217   2
  -1  -8  13 257.235 128.306   2
  -1  -8  12 94.2314 72.3784   2
  -1   8  12 208.291 105.481   3
  -1  -8  11-105.079 85.6449   2
  -1   8  11-46.4781 104.990   3
  -1  -8  10 2457.76 317.915   2
  -1   8  10 2655.23 360.014   3
  -1   8   9 2706.12 349.572   3
  -1   8   9 2832.24 230.389   1
  -1  -8   9 2517.16 311.351   2
  -1   8   8 2391.81 211.003   1
  -1   8   8 2558.23 323.543   3
  -1  -8   8 2557.37 303.053   2
  -1  -8   7 1498.50 225.639   2
  -1  -8   7 1050.30 179.854   3
  -1   8   7 1314.37 153.050   1
   1   8  -7 1256.87 202.067   2
  -1   8   7 1182.18 219.207   3
  -1   8   6 20.6988 32.1323   1
  -1  -8   6 48.5286 38.2268   3
  -1  -8   6 76.7071 67.3729   2
  -1   8   6-30.3273 78.9663   3
   1  -8  -6 22.2657 44.6794   1
  -1  -8   5 1426.28 199.370   2
  -1   8   5 1570.06 235.341   3
  -1  -8   5 1348.29 186.828   3
   1  -8  -5 1489.90 165.257   1
  -1   8   5 1566.81 164.559   1
   1  -8  -5 1641.06 226.353   2
  -1   8   4 1637.63 229.015   3
  -1  -8   4 1541.81 204.072   2
   1  -8  -4 1795.37 237.882   3
  -1   8   4 1619.16 171.396   1
   1  -8  -4 1715.91 179.353   1
  -1  -8   4 1928.90 221.238   3
   1  -8  -4 1686.91 222.468   2
  -1  -8   3 23.0092 33.3618   3
  -1   8   3-12.1723 58.0576   3
   1  -8  -3 68.8692 57.1677   1
   1  -8  -3 70.8163 65.6566   3
  -1   8   3 96.5563 47.3624   1
   1  -8  -3-2.05331 44.7442   2
  -1  -8   3 76.9795 49.8854   2
   1  -8  -2 1778.43 227.996   3
  -1   8   2 1601.35 221.580   3
   1  -8  -2 2013.73 203.555   1
  -1  -8   2 1485.75 189.659   2
  -1   8   2 1707.44 184.269   1
  -1  -8   2 1915.43 211.620   1
  -1  -8   2 1898.71 212.812   3
  -1   8   1 18.7232 31.5619   1
  -1  -8   1-19.9533 36.1902   1
   1  -8  -1-1.13614 39.8073   3
   1   8  -1-3.63293 56.4030   3
   1  -8  -1-3.78408 54.7434   1
  -1  -8   1-7.85814 35.1739   2
  -1   8   1-70.2948 80.3066   3
  -1  -8   1 1.96556 38.1639   3
   1  -8   0 3514.30 311.932   3
   1  -8   0 3003.24 258.957   1
  -1  -8   0 4302.99 333.411   3
   1   8   0 3410.63 294.029   3
  -1  -8   0 3273.50 245.482   1
  -1   8   0 3355.09 308.332   3
  -1  -8  -1 42.7720 45.6321   1
   1  -8   1-70.6555 53.5922   2
   1  -8   1 21.2311 36.6946   3
  -1  -8  -1 17.7857 49.8885   3
   1  -8   1 169.213 85.7866   1
   1   8   1 42.3093 79.2611   3
   1  -8   2 8238.85 378.714   2
   1  -8   2 8642.32 491.476   3
   1   8   2 7697.94 456.777   3
  -1  -8  -2 9100.75 501.468   3
  -1  -8  -2 7627.16 318.353   1
   1  -8   2 7889.74 456.423   1
  -1  -8  -3 3020.92 179.199   1
  -1  -8  -3 2637.92 281.048   3
   1  -8   3 3068.15 297.306   3
   1  -8   3 2564.86 274.855   1
   1  -8   3 2900.57 227.388   2
   1   8   3 3328.90 310.763   3
   1  -8   4 923.681 136.847   2
   1   8   4 949.061 179.248   3
   1  -8   4 801.310 168.802   1
  -1  -8  -4 844.089 81.4750   1
  -1  -8  -4 1015.86 192.106   3
   1  -8   4 860.676 163.910   3
   1  -8   5 1568.10 181.258   2
   1  -8   5 1667.74 231.349   3
   1  -8   5 1644.50 244.845   1
   1   8   5 2067.36 269.021   3
   1  -8   6 4236.88 392.933   1
   1   8   6 4261.36 393.950   3
   1  -8   6 4560.04 315.481   2
   1  -8   7 1338.21 180.869   2
   1   8   7 1108.74 229.381   3
  -1   8  -7 946.501 151.573   2
   1  -8   7 1529.37 253.725   1
   1  -8   8 4008.01 330.057   2
   1  -8   8 4262.51 425.274   1
  -1   8  -8 4484.87 343.027   2
   1   8   8 4535.45 444.997   3
   1  -8   9 2428.65 335.761   1
   1  -8   9 2260.54 260.600   2
  -1   8  -9 2417.82 264.958   2
   1   8   9 2209.83 318.751   3
   1  -8  10 2986.51 317.745   2
   1   8  10 3285.74 404.523   3
   1  -8  10 3350.96 402.397   1
   1  -8  11-136.841 102.612   1
   1   8  11-6.45841 94.4507   3
   1  -8  11 109.481 84.8755   2
   1   8  12 41.9480 88.8933   3
   1  -8  12 128.243 94.0136   2
   1  -8  12 72.0713 69.6144   1
  -1  -9  13-214.450 121.746   2
  -1  -9  12-11.4030 57.8404   2
  -1   9  11 295.532 129.376   3
  -1  -9  11 568.424 173.792   2
  -1   9  10 427.334 162.653   3
  -1  -9  10 397.910 134.137   2
  -1   9   9 3374.23 401.654   3
  -1  -9   9 2975.66 347.207   2
  -1   9   8 69.7367 100.089   3
  -1  -9   8 109.118 78.7130   2
  -1   9   8 106.178 51.4865   1
  -1   9   7 463.991 156.710   3
  -1   9   7 382.566 83.1128   1
  -1  -9   7 362.371 115.348   2
  -1  -9   6 225.702 96.8370   3
   1  -9  -6 74.7952 46.0700   1
  -1   9   6 116.446 46.9043   1
  -1  -9   6 96.2021 76.1554   2
  -1   9   6 38.7752 74.7623   3
  -1  -9   5 1701.47 229.507   2
  -1   9   5 1762.41 261.504   3
   1  -9  -5 1544.71 174.357   1
  -1   9   5 1749.06 183.269   1
  -1  -9   5 1720.05 227.208   3
  -1  -9   4-2.63781 56.0576   2
  -1   9   4-12.6504 86.1760   3
  -1  -9   4 73.5110 48.4012   3
   1  -9  -4 120.117 63.0839   1
   1  -9  -4-126.961 86.6635   2
  -1   9   4 33.6449 34.7912   1
  -1  -9   4-44.9964 56.0510   1
  -1   9   3 5844.39 347.089   1
   1  -9  -3 5930.06 410.448   2
  -1  -9   3 5935.11 410.443   3
  -1  -9   3 5661.85 403.034   1
  -1  -9   3 6495.15 429.957   2
   1  -9  -3 5754.89 351.044   1
  -1   9   3 5774.20 442.401   3
  -1   9   2 1572.29 239.930   3
   1  -9  -2 1828.84 204.214   1
  -1   9   2 1985.10 208.104   1
  -1  -9   2 1882.68 223.992   1
  -1  -9   2 1527.61 208.883   2
  -1  -9   2 2059.95 242.645   3
  -1  -9   1 2211.76 248.086   2
   1   9  -1 1701.45 224.937   3
  -1  -9   1 1927.37 232.611   3
   1  -9  -1 2444.70 243.200   1
  -1  -9   1 2174.34 232.939   1
  -1   9   1 2562.28 289.033   3
   1  -9   0 47.9390 54.3798   3
   1  -9   0-11.9353 48.3951   1
   1   9   0 118.807 94.8527   3
  -1  -9   0 8.44522 39.5698   1
  -1  -9   0 8.86285 44.1688   3
   1   9   1 3505.37 329.640   3
  -1  -9  -1 3687.84 260.835   1
   1  -9   1 4069.22 358.377   3
   1  -9   1 3594.15 274.669   2
  -1  -9  -1 3887.92 343.331   3
   1  -9   1 3416.63 309.934   1
   1  -9   2 648.549 150.654   1
   1   9   2 653.553 160.868   3
  -1  -9  -2 677.640 108.139   1
   1  -9   2 689.112 125.244   2
  -1  -9  -2 710.526 154.525   3
   1   9   3 5667.71 430.523   3
   1  -9   3 5773.22 341.358   2
  -1  -9  -3 6234.48 283.551   1
   1  -9   3 5871.72 430.566   1
   1   9   4 15.4478 80.9898   3
   1  -9   4 133.513 82.0771   1
  -1  -9  -4 48.9690 28.7425   1
   1  -9   4 75.6821 59.7106   2
  -1  -9  -5 1831.45 108.389   1
   1  -9   5 1865.43 262.957   1
   1   9   5 1903.34 267.507   3
   1  -9   5 1940.49 211.127   2
   1   9   6 1282.25 236.187   3
   1  -9   6 1281.43 231.684   1
   1  -9   6 1586.64 195.642   2
   1  -9   7 6.27451 61.6786   2
   1   9   7-11.7831 79.0705   3
   1  -9   7-23.5479 73.0016   1
   1   9   8 59.8275 72.1001   3
   1  -9   8 55.1744 54.1118   2
   1  -9   8 14.7473 76.6678   1
  -1   9  -9-44.9865 39.4187   2
   1   9   9 20.0932 98.4739   3
   1  -9   9 44.3443 57.6306   2
   1  -9   9-7.43520 53.6234   1
   1   9  10 33.4170 75.6246   3
   1  -9  10 5.33804 79.6832   1
   1  -9  11 71.1282 103.035   2
   1  -9  11-82.1435 83.6612   1
   1   9  11-147.634 114.694   3
  -1 -10  12 60.1566 71.6089   2
  -1 -10  11 81.8816 79.9251   2
  -1  10  10 38.5816 109.496   3
  -1 -10  10-20.4602 85.8641   1
  -1 -10  10 59.0815 73.7565   2
  -1 -10   9 977.624 228.475   1
  -1  10   9 1499.44 282.990   3
  -1 -10   9 1050.60 216.670   2
  -1 -10   8 966.654 224.568   1
  -1  10   8 828.445 211.751   3
  -1 -10   8 1150.52 218.056   2
  -1 -10   7 920.006 180.371   2
  -1  10   7 1538.88 267.657   3
  -1 -10   7 947.538 215.549   1
   1 -10  -6 402.048 92.5363   1
  -1  10   6 342.184 82.1108   1
  -1 -10   6 572.803 164.328   1
  -1  10   6 266.316 128.620   3
  -1 -10   6 413.880 126.846   2
  -1  10   5 191.814 61.3847   1
  -1  10   5 331.809 140.920   3
  -1 -10   5-35.9098 78.2328   1
   1 -10  -5 205.332 73.1721   1
  -1 -10   5 84.7056 44.9398   2
  -1  10   4 168.719 60.3884   1
  -1 -10   4 30.1454 59.0913   1
  -1  10   4 53.4024 58.2535   3
   1 -10  -4 202.219 79.1606   1
  -1 -10   4 23.3139 46.8675   2
  -1  10   3 1228.67 222.081   3
   1 -10  -3 1169.34 201.016   2
  -1 -10   3 1219.43 199.657   1
   1 -10  -3 1413.86 184.941   1
  -1 -10   3 1249.16 206.144   2
  -1  10   2 758.633 176.601   3
  -1 -10   2 647.581 140.571   1
  -1 -10   2 636.558 149.351   2
   1 -10  -2 989.240 158.761   1
  -1  10   1-33.0033 81.4683   3
   1 -10  -1 82.3054 61.3380   1
  -1 -10   1 44.3926 40.4855   1
  -1 -10   1 53.8542 59.2494   2
   1  10   0 156.999 86.6547   3
   1 -10   0 115.704 69.4686   1
  -1 -10   0 289.824 89.1722   1
   1 -10   1 1677.87 230.885   1
   1 -10   1 1600.14 194.774   2
  -1 -10  -1 1814.11 197.140   1
   1  10   1 1886.46 251.628   3
   1  10   2 1177.79 205.942   3
   1 -10   2 1156.89 204.832   1
  -1 -10  -2 1071.66 142.933   1
   1 -10   2 1109.48 161.812   2
   1  10   3 245.318 122.230   3
  -1 -10  -3 331.699 67.9246   1
   1 -10   3 312.928 118.990   1
   1 -10   3 348.919 97.0502   2
   1  10   4 1162.78 221.133   3
   1 -10   4 836.367 189.549   1
   1 -10   4 1254.88 176.862   2
  -1 -10  -4 1020.21 111.779   1
   1  10   5 385.116 136.874   3
  -1 -10  -5 111.358 30.5389   1
   1 -10   5 68.5003 55.4325   2
   1 -10   5 225.680 105.325   1
   1 -10   6 1201.56 182.994   2
   1  10   6 1164.99 221.781   3
   1 -10   6 1174.31 234.334   1
   1 -10   7 105.867 60.1284   2
   1  10   7 136.740 99.0493   3
   1 -10   7 169.544 114.207   1
   1  10   8 1802.30 300.830   3
   1 -10   8 1624.74 290.426   1
   1 -10   8 1806.23 234.346   2
   1 -10   9 1007.28 183.230   2
   1 -10   9 1240.18 262.645   1
   1  10   9 966.414 230.430   3
   1  10  10 396.042 179.042   3
   1 -10  10 546.173 197.479   1
  -1 -11  11 454.950 168.443   2
  -1 -11  10-46.6507 68.0424   2
  -1  11   9 964.693 252.428   3
  -1 -11   9 847.247 228.580   1
  -1 -11   9 811.513 206.774   2
  -1  11   8 134.613 125.728   3
  -1 -11   8 234.615 134.431   1
  -1 -11   8 362.933 118.388   2
  -1  11   7 1510.17 280.900   3
  -1 -11   7 1441.87 268.100   1
  -1 -11   7 1620.30 254.962   2
   1 -11  -6 736.893 129.613   1
  -1  11   6 997.587 227.995   3
  -1 -11   6 850.766 179.836   2
  -1 -11   6 1021.66 226.202   1
   1 -11  -5 789.259 132.194   1
  -1 -11   5 558.407 152.501   1
  -1  11   5 732.432 190.082   3
  -1 -11   5 712.278 165.139   2
  -1  11   4 1112.85 227.893   3
  -1 -11   4 960.742 191.112   1
   1 -11  -4 1251.49 182.716   1
  -1 -11   4 896.120 181.049   2
  -1 -11   3 593.376 144.173   2
  -1  11   3 429.934 134.538   3
   1 -11  -3 514.195 122.938   1
  -1 -11   3 485.864 136.877   1
  -1 -11   2 142.499 92.1050   2
   1 -11  -2 40.3672 65.8022   1
  -1  11   2-99.4939 104.345   3
  -1 -11   2-75.8362 54.8719   1
  -1  11   1 2556.28 337.520   3
  -1 -11   1 2631.98 299.638   2
   1 -11  -1 2850.08 290.726   1
  -1 -11   1 2152.66 249.344   1
  -1 -11   0 190.908 80.5992   1
  -1 -11   0 194.846 89.4285   2
   1  11   0 141.296 88.6216   3
   1 -11   0 219.505 92.4738   1
  -1 -11  -1 4746.15 335.424   1
   1 -11   1 4460.08 343.984   2
   1 -11   1 4418.32 389.659   1
   1  11   1 4011.12 391.240   3
   1 -11   2 466.606 114.512   2
   1  11   2 294.955 117.564   3
   1 -11   2 270.605 108.066   1
  -1 -11  -2 340.164 90.9817   1
   1 -11   3 95.8252 82.3700   1
   1 -11   3 77.8554 47.7055   2
   1  11   3 34.8817 97.8144   3
  -1 -11  -3 34.1296 36.6713   1
   1 -11   4 81.6276 81.1753   1
   1  11   4 52.3884 69.4186   3
   1 -11   4 26.9824 42.1413   2
  -1 -11  -4 40.9315 27.4353   1
   1 -11   5 69.3902 58.8160   2
   1  11   5-108.173 101.048   3
   1 -11   5-8.40114 56.8455   1
   1  11   6 62.4812 105.438   3
   1 -11   6 73.9861 93.5294   1
   1 -11   6 18.5280 43.9109   2
   1 -11   7 38.7060 47.4965   2
   1  11   7 79.2224 67.5924   3
   1 -11   7 0.50795 65.5529   1
   1  11   8-105.005 91.2484   3
   1 -11   8-59.8589 78.3340   1
   1  11   9 154.983 112.752   3
   1 -11   9 51.7465 59.7374   1
  -1 -12   9 82.9180 61.7618   2
  -1 -12   8 128.910 88.0779   2
  -1 -12   8 159.575 106.996   1
  -1  12   7 283.799 125.332   3
  -1 -12   7 87.9626 89.7713   1
  -1 -12   7 125.005 83.1475   2
  -1 -12   6-134.384 82.2288   2
  -1  12   6 36.7486 72.8482   3
  -1 -12   6-95.5563 88.4516   1
  -1 -12   5-55.5632 85.6424   1
  -1  12   5 58.3537 68.6515   3
  -1 -12   5 217.680 100.323   2
  -1  12   4 269.078 136.074   3
  -1 -12   4 265.278 109.762   2
  -1 -12   4 265.535 112.315   1
   1 -12  -4 274.338 92.8759   1
   1 -12  -3 280.089 90.5502   1
  -1 -12   3 108.380 79.5585   2
  -1  12   3 223.566 114.435   3
  -1 -12   3 474.322 136.283   1
   1 -12  -2 50.9027 51.3955   1
  -1 -12   2 40.9363 55.0154   1
  -1  12   2 49.9933 77.9699   3
  -1 -12   2 67.2937 47.8744   2
  -1 -12   1 1444.74 236.598   2
   1 -12  -1 1417.83 220.171   1
  -1 -12   1 1367.83 212.988   1
  -1 -12   0 1405.14 206.697   1
   1 -12   0 1348.88 205.456   2
   1 -12   0 1086.40 198.620   1
  -1 -12   0 1349.07 230.139   2
   1 -12   1 286.788 121.235   1
   1  12   1 248.461 103.566   3
   1 -12   1 376.478 114.408   2
  -1 -12  -1 584.552 131.263   1
   1 -12   2 1104.16 180.594   2
   1 -12   2 1245.24 225.951   1
  -1 -12  -2 927.202 144.714   1
   1  12   2 1468.91 257.975   3
   1  12   3 87.4986 105.626   3
   1 -12   3 217.110 85.4742   2
  -1 -12  -3 119.846 43.8866   1
   1 -12   3 149.006 92.4877   1
   1 -12   4 832.835 198.267   1
   1 -12   4 1090.10 179.376   2
   1  12   4 1377.04 262.496   3
   1 -12   5 92.1635 66.9020   2
   1 -12   5-90.8305 111.153   1
   1  12   5-82.8332 93.0238   3
   1 -12   6 239.131 124.091   1
   1 -12   6 86.7201 64.9573   2
   1  12   6 130.020 78.8055   3
   1 -12   7 1084.54 245.908   1
   1  12   7 1066.00 259.805   3
   1 -12   8 887.558 238.416   1
  -1 -13   7-25.0850 79.1128   1
  -1 -13   7 157.036 103.862   2
  -1 -13   6 109.650 84.3928   2
  -1 -13   6 180.440 126.538   1
  -1 -13   5 38.9174 57.0254   2
  -1 -13   5 327.928 125.632   1
  -1  13   5 107.128 127.871   3
  -1 -13   4 889.299 197.521   2
  -1 -13   4 563.457 162.269   1
  -1  13   4 652.243 197.245   3
  -1 -13   3 37.0382 40.2234   1
   1 -13  -3 62.1167 63.2430   1
  -1  13   3 99.0033 118.610   3
  -1 -13   3 5.07537 39.8323   2
  -1 -13   2 1074.09 204.367   1
  -1  13   2 1043.91 230.568   3
  -1 -13   2 808.192 187.762   2
   1 -13  -2 1098.42 197.470   1
  -1 -13   1 231.133 84.2235   1
  -1 -13   1 224.494 109.233   2
   1 -13  -1 215.173 103.659   1
   1 -13   0 3993.36 368.673   2
  -1 -13   0 4512.60 380.431   1
  -1 -13   0 3973.28 410.907   2
   1 -13   0 4053.36 392.181   1
   1 -13   1 595.276 154.441   1
   1  13   1 437.710 151.004   3
  -1 -13  -1 517.022 131.588   1
   1 -13   1 355.406 104.919   2
   1 -13   2 466.873 158.544   1
   1  13   2 698.075 183.714   3
   1 -13   2 764.864 157.461   2
   1 -13   3 212.212 95.2348   2
   1  13   3 464.093 160.149   3
   1 -13   3 203.713 109.589   1
   1  13   4 63.2745 114.806   3
   1 -13   4 153.646 104.840   1
   1  13   5-22.1877 83.3405   3
   1 -13   5 166.378 112.187   1
   1 -13   6 133.395 128.416   1
   1  13   6-88.5357 99.9886   3
  -1 -14   6 87.4711 90.3912   1
  -1 -14   5 497.848 166.722   1
  -1 -14   5 291.936 118.729   2
  -1 -14   4-257.545 115.806   1
  -1 -14   4 160.908 92.6379   2
  -1 -14   3-195.600 102.867   2
  -1 -14   3 85.3700 67.7358   1
  -1 -14   2-288.846 114.205   1
  -1 -14   2 95.5539 78.1440   2
   1 -14  -1 698.217 171.989   2
  -1 -14   1 816.446 199.992   2
  -1 -14   1 650.066 152.801   1
   1 -14  -1 886.096 181.545   1
   1 -14   0 11.3324 50.4540   1
  -1 -14   0-42.7856 53.6211   2
   1 -14   0 22.9405 51.3275   2
   1 -14   1 312.908 126.634   1
  -1 -14  -1 191.153 105.193   2
   1 -14   2 410.360 145.890   1
   1  14   2-61.0799 99.7767   3
   1  14   3 1233.74 261.075   3
   1 -14   3 731.295 195.523   1
   1 -14   4 58.2288 82.6577   1
   1 -14   5 1006.84 244.250   1
  -1 -15   4 375.021 152.827   1
  -1 -15   3 698.990 193.229   2
  -1 -15   3 508.803 158.739   1
  -1 -15   2 499.396 170.030   2
  -1 -15   1 190.282 107.182   2
  -1 -15   0 316.920 134.468   2
  -1 -15  -1-18.4145 52.4902   2
   1 -15   1 116.087 81.0518   1
  -1 -15  -2 443.165 153.558   2
   1 -15   2 156.732 115.739   1
   1 -15   3 272.316 128.192   1
  -2   0  16 186.741 92.1506   3
  -2   0  15 92.2436 79.2898   3
  -2   0  14 330.659 127.078   3
  -2   0  14 367.466 149.486   2
  -2   0  13-109.544 112.570   2
  -2   0  13 49.1687 70.5803   3
  -2   0  12 806.179 178.431   3
  -2   0  12 1096.62 233.800   2
  -2   0  11-52.5620 76.3660   3
  -2   0  11-22.3878 83.2252   2
  -2   0  10 346.689 109.208   3
  -2   0  10 296.160 118.565   2
  -2   0   9-19.1434 79.1766   2
  -2   0   9-0.47861 47.5995   3
  -2   0   8 11203.7 583.284   2
   2   0  -8 11865.4 594.652   2
  -2   0   8 11321.5 481.304   3
   2   0  -7-32.5627 62.4610   2
  -2   0   7 20.6604 44.4592   3
  -2   0   6 476.151 90.0254   3
   2   0  -6 487.970 113.907   2
   2   0  -5-34.8122 58.1391   2
  -2   0   5-30.4097 39.1048   3
  -2   0   4 2691.03 152.053   3
   2   0  -4 2668.93 207.959   2
  -2   0   3 25.4409 53.9187   2
  -2   0   3-4.69691 27.8349   3
   2   0  -3 30.6883 28.2986   3
   2   0  -3-17.7468 49.8849   2
  -2   0   3-46.7077 45.1817   1
   2   0  -2 44762.5 393.398   3
  -2   0   2 45896.1 388.877   3
  -2   0   2 45562.0 689.968   2
   2   0  -2 45667.7 686.532   2
  -2   0   2 47325.1 725.596   1
   2   0  -1 7.74228 34.5589   2
   2   0  -1-12.9017 18.1604   3
  -2   0   1-12.2410 44.0788   1
  -2   0   1-12.8627 39.1330   2
   2   0   0 257787. 1488.92   1
  -2   0   0 256247. 1276.98   2
   2   0   0 249950. 1272.58   2
  -2   0   0 252174. 1481.01   1
   2   0   1-3.32949 42.2882   1
  -2   0  -1-4.29843 33.3555   1
   2   0   2 76676.3 797.279   1
  -2   0  -2 76932.0 801.537   1
  -2   0  -3 43.9256 42.4900   1
   2   0   3 8.23699 37.0779   1
  -2   0  -4 5012.02 249.990   2
   2   0   4 4959.60 231.508   1
  -2   0  -5-40.0000 59.5575   2
   2   0   5-17.4547 36.2763   1
  -2   0  -6 8337.31 388.848   2
   2   0   6 7688.27 338.321   1
   2   0   7-21.5780 46.5038   1
  -2   0  -7-19.5176 51.3150   2
  -2   0  -8 181.004 78.7505   2
  -2   0  -9 2.31751 48.9219   2
  -2   0 -10 159.668 85.7096   2
   2   0  10 155.079 73.6772   1
   2   0  11 96.6992 83.5669   3
   2   0  11 50.5559 63.9265   1
   2   0  12 509.684 128.742   1
   2   0  12 427.018 148.356   3
   2   0  13 31.8236 86.3190   3
   2   0  13 34.1903 73.1194   1
   2   0  14 95.7331 129.227   3
   2   0  14-60.9566 65.8510   1
   2   0  15 75.3485 59.2467   1
  -2   1  16 681.085 212.126   3
  -2   1  15-109.469 87.3943   3
  -2  -1  15 37.6925 75.6419   3
  -2  -1  14 8.60932 62.7626   3
  -2   1  14 109.688 91.7874   3
  -2   1  14 131.819 120.889   2
  -2  -1  14 79.1072 110.295   2
  -2  -1  13 73.2850 90.2232   3
  -2  -1  13 124.270 137.102   2
  -2   1  13 282.344 133.784   2
  -2   1  13 133.500 85.9516   3
  -2   1  12 968.687 219.248   2
  -2   1  12 664.890 165.396   3
  -2  -1  12 1134.34 243.967   2
  -2  -1  12 665.310 156.537   3
  -2   1  11 131.164 82.4864   3
  -2   1  11-85.2485 116.846   2
  -2  -1  11 130.807 115.227   2
  -2  -1  11-31.1996 75.3312   3
  -2   1  10 3.88924 80.8985   2
  -2  -1  10 72.9973 76.8947   2
  -2   1  10 24.2683 60.0091   3
  -2  -1  10-20.0839 51.9439   3
  -2   1   9 247.016 95.3993   3
  -2   1   9 241.180 96.8226   2
  -2  -1   9 436.207 134.669   2
  -2  -1   9 229.497 84.8042   3
  -2  -1   8 2201.12 212.660   3
  -2   1   8 1789.90 202.757   3
  -2  -1   8 1950.01 249.383   2
   2   1  -8 2222.36 257.212   2
   2  -1  -8 2045.89 249.556   2
  -2   1   8 2313.39 273.294   2
   2   1  -7 105.309 55.2847   2
  -2   1   7 60.6290 54.3627   3
  -2  -1   7 30.1026 40.4377   3
   2  -1  -7 87.0813 52.7020   2
   2  -1  -6 13904.3 556.770   2
   2   1  -6 14587.4 571.134   2
  -2   1   6 13018.2 508.865   1
  -2   1   6 13103.1 449.673   3
  -2  -1   6 12844.4 416.658   3
   2  -1  -5 3261.28 253.210   2
  -2   1   5 3370.05 240.646   1
   2   1  -5 3299.47 255.323   2
  -2   1   5 3093.32 199.092   3
  -2  -1   5 3306.21 187.663   3
  -2   1   4 2618.84 163.367   3
  -2  -1   4 2680.29 140.115   3
  -2   1   4 2475.13 202.261   2
   2  -1  -4 2404.84 197.423   2
   2   1  -4 2545.44 207.218   2
   2  -1  -4 2732.97 167.602   3
  -2   1   4 2696.66 204.142   1
   2  -1  -3 11946.6 387.451   2
  -2   1   3 12361.3 400.300   2
  -2   1   3 12132.6 400.968   1
   2   1  -3 12321.4 412.247   2
  -2  -1   3 12286.5 222.803   3
  -2   1   3 11950.0 308.084   3
   2  -1  -3 11787.7 311.153   3
  -2   1   2 12228.4 346.464   2
  -2  -1   2 12965.4 387.762   2
   2   1  -2 12033.1 371.233   2
  -2   1   2 12247.2 380.387   1
   2  -1  -2 11550.9 277.893   3
   2  -1  -2 12173.8 344.290   2
  -2   1   2 12206.8 279.793   3
  -2   1   1 6468.28 261.367   1
  -2  -1   1 6705.21 256.674   2
   2  -1  -1 6494.78 198.322   3
  -2   1   1 6704.36 215.757   2
  -2  -1   1 6561.36 251.068   1
   2  -1  -1 6479.60 211.538   2
   2   1  -1 6671.98 255.959   2
  -2  -1   0 85189.1 821.037   1
  -2   1   0 87800.3 631.127   2
   2  -1   0 87472.9 621.643   2
  -2  -1   0 87045.2 876.425   2
  -2   1   0 87064.0 923.921   1
   2   1   0 86841.4 820.113   1
  -2   1  -1 20201.3 444.592   1
   2  -1   1 19836.8 445.299   1
  -2   1  -1 21070.1 268.188   2
  -2  -1  -1 19557.1 362.337   1
   2   1   1 19972.0 367.877   1
   2   1   2 2955.37 139.828   1
   2  -1   2 2916.32 176.864   1
  -2  -1  -2 3046.13 140.488   1
  -2   1  -2 2884.51 177.246   1
  -2   1  -3 22924.2 411.651   2
   2   1   3 23146.6 401.268   1
   2  -1   3 23868.4 527.844   1
  -2  -1  -3 22636.0 398.441   1
  -2   1  -3 23035.6 517.625   1
   2  -1   4 11332.7 391.382   1
  -2  -1  -4 11482.5 409.087   2
  -2   1  -4 11270.9 340.262   2
   2   1   4 11658.2 310.532   1
   2   1   5 7682.02 279.078   1
   2  -1   5 7341.52 338.489   1
  -2   1  -5 8088.06 333.513   2
  -2  -1  -5 7767.35 364.634   2
  -2  -1  -6 120.487 62.3792   2
   2  -1   6 142.653 65.1297   1
   2   1   6 39.6813 31.1753   1
   2  -1   6 57.2357 47.1732   2
  -2   1  -6 37.9405 42.7778   2
   2   1   7 4219.22 248.479   1
  -2  -1  -7 4909.16 338.494   2
   2  -1   7 4255.83 297.002   2
  -2   1  -7 4694.52 308.349   2
   2  -1   8 1211.98 176.742   2
  -2  -1  -8 1522.21 202.090   2
  -2   1  -8 1469.53 187.967   2
   2   1   8 1411.06 213.290   3
   2   1   8 1279.61 149.509   1
  -2   1  -9 1179.60 193.877   2
   2  -1   9 942.837 156.556   1
   2  -1   9 1089.04 180.125   2
   2   1   9 852.156 177.985   3
  -2  -1  -9 1223.58 197.793   2
   2   1  10-32.9765 46.6305   1
   2  -1  10 7.03848 49.0429   1
  -2   1 -10-74.9513 62.7676   2
   2   1  10-108.102 78.4015   3
   2  -1  10-18.1608 67.0379   2
   2   1  11 8.45075 83.8015   3
   2   1  11 14.2741 44.7176   1
   2  -1  11-27.8300 53.2478   1
   2  -1  12 118.544 77.9356   1
   2   1  12 324.472 138.505   3
   2   1  12 193.794 80.9776   1
   2   1  13 46.3746 84.4829   3
   2  -1  13 156.747 88.1413   1
   2   1  13 40.8887 46.2843   1
   2  -1  13-119.929 120.071   3
   2  -1  14-73.3013 84.7950   3
   2   1  14-65.9672 58.8266   1
   2  -1  14-6.25084 49.3444   1
   2  -1  15 136.273 101.878   1
  -2  -2  15 399.589 149.283   3
  -2   2  15 476.221 169.311   3
  -2  -2  14-46.6179 53.5814   3
  -2   2  14 26.6134 79.5202   2
  -2   2  14 26.9642 63.5406   3
  -2  -2  14-4.66597 63.3189   2
  -2  -2  13 718.008 174.209   3
  -2   2  13 764.782 218.175   2
  -2   2  13 601.356 169.068   3
  -2  -2  13 947.337 231.742   2
  -2  -2  12 1645.90 239.976   3
  -2   2  12 1785.90 260.279   3
  -2   2  12 1961.36 319.971   2
  -2  -2  12 1681.86 287.273   2
  -2   2  11 414.862 157.897   2
  -2  -2  11 368.106 100.300   3
  -2  -2  11 171.733 102.876   2
  -2   2  11 196.597 91.6886   3
  -2  -2  10 9667.90 505.649   3
  -2   2  10 9374.42 613.296   2
  -2   2  10 10662.4 567.208   1
  -2  -2  10 9700.16 613.380   2
  -2   2  10 9806.90 541.828   3
  -2   2   9 2721.83 272.096   1
  -2   2   9 2923.84 320.750   2
  -2  -2   9 2667.17 309.192   2
  -2  -2   9 2798.75 252.718   3
  -2   2   9 2693.22 271.776   3
  -2   2   8 1286.45 179.157   1
   2   2  -8 1271.11 198.694   2
  -2   2   8 1237.42 176.134   3
   2  -2  -8 1190.33 195.111   2
  -2   2   8 1020.12 192.296   2
  -2  -2   8 1221.20 201.165   2
  -2   2   7 4149.89 291.561   3
   2  -2  -7 4551.46 349.983   2
  -2   2   7 3909.40 291.355   1
   2   2  -7 3809.78 317.729   2
   2   2  -6 207.576 80.4666   2
   2  -2  -6 373.256 86.8524   3
  -2   2   6 329.804 86.0205   1
   2  -2  -6 427.578 104.550   2
  -2   2   6 311.989 80.3915   3
   2   2  -5 286.607 91.2122   2
   2  -2  -5 279.324 80.9436   2
   2  -2  -5 246.493 71.3860   3
  -2   2   5 233.715 67.4677   3
  -2   2   5 350.534 85.9355   1
  -2   2   4 3824.42 243.798   1
   2  -2  -4 4068.43 256.783   2
  -2   2   4 3931.73 227.851   3
   2   2  -4 3914.17 263.534   2
   2  -2  -4 3520.65 212.713   3
  -2   2   4 3759.48 250.686   2
   2   2  -3 492.704 94.9001   2
   2  -2  -3 315.446 71.8189   2
   2  -2  -3 371.389 67.3114   3
  -2   2   3 446.075 73.8903   3
   2  -2  -3 526.462 99.5832   1
  -2   2   3 504.777 90.5745   2
  -2   2   3 494.673 87.2549   1
  -2   2   2 2362.58 153.976   3
  -2  -2   2 2125.98 79.6665   3
   2  -2  -2 2186.17 148.930   3
  -2   2   2 2213.61 151.307   2
  -2   2   2 2144.12 165.980   1
   2  -2  -2 2148.85 146.510   2
   2  -2  -2 2262.54 178.421   1
   2   2  -2 2276.73 173.145   2
  -2   2   1 1608.29 106.716   2
   2   2  -1 1614.21 142.059   2
  -2   2   1 1608.10 126.016   3
  -2   2   1 1587.35 140.586   1
   2   2  -1 1657.58 74.7155   3
   2  -2  -1 1720.45 109.208   2
  -2  -2   1 1578.75 75.4432   3
   2  -2  -1 1589.89 123.285   3
  -2  -2   0 4424.48 159.431   3
  -2   2   0 4482.53 124.716   2
  -2  -2   0 4439.00 187.886   1
   2  -2   0 4315.67 123.473   2
   2  -2   0 4553.27 209.686   3
  -2   2   0 4791.72 237.770   1
   2   2   0 4780.71 163.602   3
  -2  -2  -1 49982.9 546.104   1
  -2   2  -1 51450.0 782.956   1
   2   2   1 52138.4 653.864   3
   2  -2   2 3592.53 219.468   1
   2   2   2 3757.51 208.111   3
  -2  -2  -2 3428.29 129.188   1
   2   2   2 3444.46 128.051   1
  -2   2  -2 3525.49 214.761   1
   2   2   3 6973.93 315.362   3
  -2   2  -3 6445.52 189.800   2
   2   2   3 6366.68 170.171   1
  -2  -2  -3 6539.66 172.480   1
   2  -2   3 6402.17 302.565   1
  -2   2  -3 6454.17 301.717   1
   2  -2   4 4669.64 275.272   1
   2  -2   4 5048.59 212.852   2
  -2   2  -4 4225.77 193.413   2
   2   2   4 4426.47 157.707   1
   2   2   4 4585.56 285.227   3
   2   2   5 83.4967 65.7703   3
   2  -2   5 71.1043 46.0580   1
  -2  -2  -5 34.3750 45.1464   2
   2  -2   5 90.6829 50.6406   2
  -2   2  -5 54.6316 36.0073   2
   2   2   5 63.8627 30.8693   1
  -2  -2  -6 3953.80 300.157   2
   2   2   6 3471.64 291.215   3
   2  -2   6 3718.69 242.558   2
  -2   2  -6 4034.80 247.603   2
   2   2   6 3704.24 188.792   1
   2  -2   7 5133.16 313.413   2
  -2  -2  -7 5594.15 379.155   2
  -2   2  -7 5500.09 320.144   2
   2   2   7 5140.24 249.411   1
   2   2   7 5348.40 379.993   3
   2   2   8 9751.05 545.744   3
   2  -2   8 8953.50 473.837   1
   2  -2   8 9168.65 461.745   2
  -2   2  -8 9557.86 458.205   2
  -2  -2  -8 9713.44 529.569   2
   2   2   8 9169.15 362.197   1
   2   2   9 3615.54 247.772   1
   2  -2   9 3638.66 322.602   1
   2   2   9 3385.66 344.130   3
  -2   2  -9 3594.33 305.573   2
   2  -2   9 3569.54 312.497   2
  -2  -2  -9 3690.42 345.963   2
   2  -2  10 88.5327 57.9043   1
   2  -2  10-100.880 74.0506   2
   2   2  10 165.687 110.406   3
  -2   2 -10 13.5838 40.8236   2
   2   2  11 1346.19 250.825   3
   2  -2  11 1219.65 215.205   2
   2   2  11 1454.25 179.997   1
   2  -2  11 1059.14 195.363   1
   2  -2  12 105.340 79.9299   1
   2  -2  12-58.9866 78.0196   2
   2   2  12-72.5706 49.3650   1
   2   2  12 144.375 128.076   3
   2   2  13 204.703 132.912   3
   2  -2  13 164.458 99.9778   2
   2  -2  13 203.781 99.3455   1
   2   2  13 148.334 80.8568   1
   2   2  14 1133.94 258.294   3
   2  -2  14 1106.97 250.376   3
   2  -2  14 1205.53 228.936   1
   2  -2  15 44.5471 54.7302   1
   2  -2  16-185.775 100.490   1
  -2   3  15 19.0795 70.7857   3
  -2  -3  15-32.4616 68.4471   3
  -2   3  14-111.233 92.5443   3
  -2  -3  14-6.43779 82.4155   2
  -2  -3  14-16.1893 54.1298   3
  -2  -3  13-65.0622 70.1005   3
  -2   3  13 7.02950 89.0407   3
  -2   3  13-6.72389 79.5126   2
  -2  -3  13 105.901 102.821   2
  -2   3  12-7.55065 66.6160   3
  -2  -3  12 100.588 81.8144   3
  -2   3  12 196.462 132.426   2
  -2  -3  12 41.5539 93.5115   2
  -2   3  11 1386.88 226.269   3
  -2  -3  11 1149.64 192.607   3
  -2   3  11 1438.88 257.303   2
  -2  -3  11 1749.95 280.781   2
  -2   3  10 2634.27 295.400   3
  -2  -3  10 3105.91 354.752   2
  -2   3  10 2810.32 287.539   1
  -2   3  10 2621.62 333.091   2
  -2   3   9 5543.07 453.883   2
  -2  -3   9 5374.48 435.106   2
  -2   3   9 5769.59 405.623   3
  -2   3   9 6218.82 405.425   1
   2   3  -8 2374.74 268.356   2
  -2   3   8 2424.09 240.234   1
  -2   3   8 2358.87 245.000   3
   2  -3  -8 2813.41 301.086   2
  -2  -3   8 2564.65 288.200   2
  -2   3   8 2498.56 285.677   2
   2   3  -7 456.259 118.284   2
  -2  -3   7 447.679 124.257   2
   2  -3  -7 453.834 122.331   2
  -2   3   7 631.345 146.657   2
  -2   3   7 449.449 103.319   1
  -2   3   7 377.070 103.758   3
   2  -3  -7 502.907 117.469   3
   2  -3  -6 419.948 106.561   2
  -2   3   6 614.377 117.047   3
  -2   3   6 513.564 125.444   2
  -2   3   6 653.815 114.698   1
   2   3  -6 661.964 132.702   2
   2   3  -5 5336.29 340.641   2
   2  -3  -5 5279.64 331.263   2
   2  -3  -5 5435.70 309.435   3
  -2   3   5 5334.93 307.810   3
  -2   3   5 5702.60 314.203   1
   2  -3  -4 5779.86 300.365   3
   2   3  -4 5399.08 323.919   2
   2  -3  -4 5334.96 290.387   1
  -2   3   4 5724.37 302.032   1
  -2   3   4 5214.27 285.203   3
  -2   3   4 5310.73 305.726   2
   2  -3  -4 5692.50 310.320   2
   2   3  -3 3677.40 251.424   2
   2  -3  -3 4039.42 236.141   2
   2  -3  -3 4095.24 245.600   1
  -2   3   3 3688.59 232.437   2
  -2   3   3 3600.13 231.455   1
   2  -3  -3 3717.59 229.081   3
  -2  -3   3 3891.52 161.359   3
  -2   3   3 4262.69 241.698   3
   2  -3  -2 8500.80 329.628   3
  -2   3   2 8946.49 311.050   2
   2  -3  -2 8219.76 294.948   2
  -2  -3   2 8594.98 224.551   3
   2  -3  -2 9007.29 351.934   1
   2   3  -2 8918.95 370.086   2
  -2   3   2 8580.51 328.495   3
  -2   3   2 8414.93 339.980   1
   2  -3  -1 2330.71 132.927   2
   2  -3  -1 2299.06 182.992   1
  -2   3   1 2332.16 135.240   2
   2  -3  -1 2257.10 168.488   3
  -2   3   1 2328.75 176.443   1
  -2  -3   1 2324.38 124.571   3
  -2   3   1 2253.73 168.952   3
   2   3  -1 2351.37 123.077   3
  -2  -3   0 4781.75 197.849   3
   2  -3   0 4380.77 235.949   3
   2  -3   0 4613.78 139.502   2
   2   3   0 5027.65 198.852   3
  -2   3   0 4471.31 248.466   1
   2   3   1 442.075 75.7867   3
  -2  -3  -1 512.707 78.9490   3
  -2  -3  -1 372.729 47.8753   1
  -2   3  -1 350.772 82.1771   1
   2   3   2 496.353 89.7491   3
  -2  -3  -2 555.260 47.5663   1
  -2   3  -2 589.564 101.577   1
  -2  -3  -2 558.992 92.8847   3
  -2   3  -3 158.124 73.0643   1
  -2   3  -3 42.3804 18.4290   2
  -2  -3  -3 82.3555 56.1775   3
   2   3   3 102.445 61.8084   3
   2  -3   3 87.4066 29.6066   2
   2  -3   4 1814.45 121.660   2
  -2   3  -4 1806.60 119.847   2
   2   3   4 1845.60 191.612   3
  -2   3  -5 4464.77 221.639   2
   2   3   5 4178.92 132.018   1
   2  -3   5 4276.33 222.242   2
   2   3   5 4425.23 312.597   3
   2   3   6 7069.38 419.991   3
  -2   3  -6 6475.53 304.172   2
  -2  -3  -6 7566.84 432.954   2
   2  -3   6 6778.25 319.580   2
   2   3   6 6716.50 209.359   1
   2   3   7 1840.36 236.112   3
  -2   3  -7 1640.50 170.638   2
  -2  -3  -7 2059.13 244.160   2
   2  -3   7 2336.76 246.999   1
   2   3   7 2029.47 135.460   1
   2  -3   7 2026.89 196.520   2
   2  -3   8-5.96167 49.6006   2
  -2  -3  -8-56.7482 49.6132   2
   2  -3   8-86.1536 67.7804   1
   2   3   8 7.54243 21.9919   1
  -2   3  -8 19.0939 46.4315   2
   2  -3   9 4273.90 362.208   1
   2   3   9 3984.74 377.706   3
  -2   3  -9 4848.38 348.841   2
   2   3   9 4698.39 256.276   1
   2  -3   9 4278.78 334.647   2
   2   3  10 1010.43 212.830   3
   2  -3  10 937.709 183.207   1
   2   3  10 744.003 110.948   1
   2  -3  10 876.551 169.524   2
  -2   3 -10 843.656 158.904   2
   2   3  11 2493.58 335.060   3
   2  -3  11 3109.47 323.033   2
   2  -3  11 2914.04 329.695   1
   2  -3  12-57.1980 78.3580   2
   2  -3  12 41.1301 76.5437   1
   2   3  12-11.1884 79.2194   3
   2   3  13-10.1631 85.0072   3
   2  -3  13-17.7945 76.4080   1
   2  -3  13 108.004 80.9782   2
   2  -3  14-108.903 88.3130   1
   2   3  14 49.9951 80.6240   3
   2  -3  14 24.6520 66.8197   2
   2  -3  15 351.403 139.280   1
  -2   4  15 197.134 118.411   3
  -2   4  14 419.001 148.588   3
  -2  -4  14 230.472 140.709   2
  -2  -4  14 531.643 154.515   3
  -2   4  13 502.602 169.204   3
  -2  -4  13 712.742 163.785   3
  -2   4  13 1022.87 239.109   2
  -2  -4  13 690.622 201.826   2
  -2   4  12-82.3192 88.0685   3
  -2   4  12 132.385 108.567   2
  -2  -4  12-289.642 136.057   2
  -2   4  11 724.086 212.186   2
  -2   4  11 912.295 191.048   3
  -2  -4  11 1064.60 233.410   2
  -2   4  11 1169.70 192.004   1
  -2   4  10 834.673 182.047   3
  -2   4  10 573.140 171.014   2
  -2  -4  10 907.241 201.944   2
  -2   4  10 581.402 135.956   1
  -2   4   9 6731.59 505.099   2
  -2   4   9 6334.13 407.879   1
  -2   4   9 5616.76 421.222   3
  -2  -4   9 6613.55 487.504   2
  -2   4   8 10426.2 588.365   2
   2  -4  -8 12142.6 628.448   2
  -2   4   8 10765.4 504.305   1
   2  -4  -8 11944.7 585.978   3
  -2  -4   8 11765.2 616.687   2
   2   4  -8 12167.0 615.743   2
  -2   4   8 10415.2 540.923   3
   2  -4  -7 3776.87 311.806   3
   2  -4  -7 3636.65 325.303   2
  -2  -4   7 3611.76 324.295   2
   2   4  -7 3670.99 326.704   2
  -2   4   7 3506.77 276.959   1
  -2   4   7 3534.53 323.225   2
  -2   4   7 3521.10 302.678   3
   2  -4  -6 24142.3 746.642   3
  -2   4   6 22907.7 722.532   3
   2  -4  -6 24489.3 786.194   2
  -2  -4   6 22513.5 757.794   2
   2   4  -6 25242.9 799.472   2
  -2   4   6 23855.9 681.256   1
  -2   4   6 23560.6 778.921   2
  -2   4   5 409.622 105.347   3
   2  -4  -5 436.755 92.4464   1
   2   4  -5 596.090 125.557   2
  -2   4   5 426.017 93.7586   1
   2  -4  -5 439.237 103.421   2
  -2   4   4 2106.00 200.736   3
   2  -4  -4 2353.16 200.237   1
  -2   4   4 1969.17 195.897   2
   2  -4  -4 2291.16 206.545   2
   2   4  -4 1708.05 190.498   2
  -2   4   4 2131.81 189.658   1
  -2  -4   4 1955.26 147.670   3
   2  -4  -3 3195.78 237.655   3
  -2  -4   3 3337.29 179.225   3
  -2   4   3 3459.02 244.060   3
   2  -4  -3 3706.86 238.859   2
  -2   4   3 3475.42 232.309   2
   2  -4  -3 3599.32 239.337   1
   2   4  -3 3598.92 263.045   2
  -2   4   3 3148.00 222.480   1
   2  -4  -2 1613.85 141.005   2
   2  -4  -2 1626.56 162.563   1
  -2   4   2 1587.60 167.041   3
  -2   4   2 1632.19 159.375   1
   2  -4  -2 1868.61 174.869   3
  -2  -4   2 1491.34 119.059   3
  -2   4   1 10823.1 404.305   3
   2  -4  -1 9465.37 383.734   3
  -2  -4   1 9416.91 301.884   3
   2  -4  -1 10209.2 395.934   1
  -2   4   1 9487.40 379.622   1
   2  -4  -1 9740.38 293.129   2
   2   4  -1 10160.0 310.566   3
   2  -4   0 725.280 118.946   1
   2   4   0 734.684 94.1558   3
  -2   4   0 981.999 126.751   1
   2  -4   0 818.620 70.0968   2
  -2  -4   0 958.564 103.938   3
   2   4   1 2812.98 189.483   3
  -2   4  -1 2887.79 220.607   1
  -2  -4  -1 2799.89 192.267   3
   2   4   2 1395.51 152.305   3
  -2   4  -2 1314.58 156.714   1
   2  -4   2 1302.82 66.2656   2
  -2  -4  -2 1149.97 69.2421   1
  -2  -4  -2 1440.87 150.902   3
  -2   4  -3 396.821 97.7901   1
  -2   4  -3 416.695 47.7479   2
   2   4   3 455.838 104.425   3
  -2  -4  -3 430.309 98.8745   3
   2  -4   3 339.444 43.9342   2
  -2  -4  -4 1874.93 198.222   3
   2  -4   4 1892.90 123.154   2
   2   4   4 1960.69 203.007   3
  -2   4  -4 1972.14 124.508   2
   2  -4   5 1899.03 146.023   2
   2   4   5 1856.00 211.512   3
  -2   4  -5 1838.19 142.712   2
   2   4   6 41.0958 74.8410   3
   2  -4   6-8.42869 70.5099   1
  -2  -4  -6 79.4869 67.7902   2
  -2   4  -6 65.7361 36.3450   2
   2  -4   6 74.2378 47.8524   2
   2   4   7 6077.13 171.702   1
  -2   4  -7 6449.58 333.867   2
   2  -4   7 5660.08 400.451   1
   2   4   7 5765.37 165.955   1
  -2  -4  -7 6516.21 444.381   2
   2  -4   7 5958.34 328.164   2
   2   4   7 5617.59 412.660   3
   2   4   8 257.325 112.911   3
  -2   4  -8 163.771 66.3024   2
  -2  -4  -8 138.317 83.7407   2
   2   4   8 157.183 41.1320   1
   2  -4   8 206.598 91.1737   1
   2  -4   8 148.204 69.6870   2
   2   4   8 92.1744 25.3207   1
   2   4   9 2842.40 169.358   1
   2  -4   9 2690.70 308.207   1
   2  -4   9 3043.07 278.838   2
  -2   4  -9 3113.15 274.992   2
   2   4   9 3140.26 345.098   3
   2   4  10 3079.12 361.266   3
   2   4  10 3477.31 211.453   1
   2  -4  10 2874.41 329.841   1
   2  -4  10 3160.01 311.309   2
  -2   4 -10 3205.59 301.774   2
   2  -4  11 1466.69 244.481   1
   2   4  11 1592.64 154.017   1
   2  -4  11 1461.98 220.063   2
   2   4  11 1515.72 272.843   3
   2   4  11 1718.51 161.237   1
   2  -4  12 357.535 136.993   1
   2   4  12-8.94265 21.6230   1
   2  -4  12 616.947 159.773   2
   2  -4  13 25.3541 73.2381   1
   2  -4  13 121.899 90.2619   2
   2  -4  14 6.75223 72.3901   1
   2  -4  14 71.2673 97.4036   2
   2  -4  15-206.203 120.455   2
  -2   5  14 192.921 95.4379   3
  -2  -5  14 20.1720 60.7092   3
  -2   5  13 566.567 172.086   3
  -2  -5  13 788.084 212.595   2
  -2   5  12 26.4525 72.7277   3
  -2  -5  12 22.0278 79.0567   2
  -2  -5  11 196.940 119.895   2
  -2   5  11 143.471 71.8398   1
  -2   5  11 36.8368 86.9373   3
  -2   5  10 4087.15 338.695   1
  -2  -5  10 3790.53 398.317   2
  -2   5  10 4130.00 392.958   3
  -2   5   9 1145.79 177.468   1
  -2   5   9 992.278 190.976   3
  -2  -5   9 823.213 178.302   2
  -2  -5   8 2555.49 294.979   2
  -2   5   8 3035.62 328.710   2
   2  -5  -8 2862.60 298.739   3
  -2   5   8 2781.99 256.360   1
  -2   5   8 2608.08 290.516   3
   2  -5  -7 838.456 160.956   3
   2   5  -7 736.145 152.326   2
  -2   5   7 543.537 110.905   1
   2  -5  -7 728.014 155.516   2
  -2  -5   7 715.329 153.828   2
  -2   5   7 593.546 146.563   3
  -2  -5   6-41.4940 76.9885   2
  -2   5   6 91.3981 71.1964   3
   2  -5  -6 158.552 80.5169   3
   2   5  -6 9.22482 36.0690   2
  -2   5   6 72.3304 40.8625   1
   2  -5  -6 33.8419 40.7382   2
   2  -5  -5 877.617 133.881   1
   2  -5  -5 685.185 131.729   3
  -2  -5   5 999.596 167.266   2
  -2   5   5 806.144 142.381   3
   2   5  -5 944.777 153.929   2
  -2  -5   5 983.361 123.224   3
  -2   5   5 925.121 134.231   1
   2  -5  -5 856.935 150.659   2
   2   5  -4 3360.64 276.859   2
   2  -5  -4 3086.77 236.989   1
  -2  -5   4 2832.90 256.880   2
  -2  -5   4 3112.55 204.965   3
  -2   5   4 2890.06 226.673   1
   2  -5  -4 3127.93 251.894   2
  -2   5   4 2836.42 250.508   3
  -2   5   3 9311.51 429.449   3
   2   5  -3 9040.27 439.782   2
   2  -5  -3 8542.75 378.553   2
   2  -5  -3 8283.16 380.518   1
  -2   5   3 8869.40 389.058   1
  -2  -5   3 8791.21 330.344   3
  -2   5   2 1131.65 157.717   3
   2  -5  -2 1118.71 141.109   1
  -2   5   2 1146.85 141.124   1
   2  -5  -2 1215.15 131.001   2
  -2  -5   2 1181.58 123.317   3
  -2  -5   1 26.5170 34.2201   3
   2   5  -1 134.345 50.1550   3
  -2   5   1 73.2291 70.2572   3
   2  -5  -1 6.80299 41.3728   2
  -2   5   1 125.041 58.7490   1
   2  -5  -1 188.189 72.5714   1
   2  -5   0 39.6449 59.3968   1
  -2   5   0 192.469 69.1385   1
   2  -5   0 109.813 33.4124   2
   2   5   0 183.363 60.1202   3
  -2  -5   0 145.900 50.0530   3
  -2  -5  -1 3357.77 230.785   3
  -2   5  -1 3678.09 269.755   1
   2   5   1 3619.82 235.785   3
  -2  -5  -2 5898.29 326.678   3
   2  -5   2 5467.22 175.682   2
   2   5   2 5738.93 319.949   3
  -2   5  -2 6114.92 353.254   1
  -2  -5  -3 5953.61 348.057   3
   2  -5   3 5875.49 199.491   2
   2   5   3 5719.21 339.273   3
   2   5   4 190.990 91.3027   3
  -2   5  -4 99.2600 34.5572   2
   2  -5   4 85.7586 26.8023   2
  -2  -5  -4 171.556 77.9956   3
  -2  -5  -5 6024.82 395.526   3
   2  -5   5 5721.57 255.462   2
  -2   5  -5 5768.91 253.955   2
   2   5   5 5782.66 382.081   3
   2  -5   6 13168.3 610.994   1
  -2  -5  -6 15307.6 680.128   2
   2  -5   6 14231.7 458.197   2
  -2   5  -6 14121.1 443.603   2
   2   5   6 13456.8 617.555   3
   2  -5   7 3018.46 234.272   2
   2   5   7 2876.61 308.696   3
  -2  -5  -7 3104.70 329.104   2
  -2   5  -7 3083.84 232.238   2
   2  -5   7 2724.64 293.372   1
  -2   5  -8 15353.7 559.575   2
   2  -5   8 15488.0 576.608   2
   2   5   8 16333.2 754.570   3
   2  -5   8 15386.7 718.623   1
  -2   5  -9 672.926 128.260   2
   2   5   9 555.954 156.455   3
   2  -5   9 506.910 122.841   2
   2   5   9 518.729 48.2513   1
   2  -5   9 564.029 161.107   1
   2  -5  10 9726.98 528.992   2
  -2   5 -10 9411.90 510.856   2
   2   5  10 9678.28 269.062   1
   2   5  10 9841.20 270.189   1
   2  -5  10 10483.2 645.832   1
   2   5  10 9688.43 646.111   3
   2   5  11 605.066 176.284   3
   2   5  11 510.442 71.7773   1
   2  -5  11 377.129 143.528   1
   2  -5  11 336.785 114.331   2
   2   5  12 303.096 136.013   3
   2  -5  12 118.028 78.4485   1
   2  -5  12 154.646 89.2734   2
   2   5  13 40.4160 84.7422   3
   2  -5  13 148.993 92.8425   1
   2  -5  13 79.5142 79.8982   2
   2  -5  14-32.2799 58.7938   1
   2  -5  14-28.5803 124.874   2
  -2   6  14-15.2742 71.9531   3
  -2   6  13-32.8483 75.1493   3
  -2  -6  13-89.2769 98.8335   2
  -2   6  12 200.643 109.408   3
  -2  -6  12-138.264 109.593   2
  -2  -6  11 1229.30 241.766   2
  -2   6  11 446.484 114.323   1
  -2   6  11 1054.12 220.558   3
  -2  -6  10 507.237 168.352   2
  -2   6  10 437.035 113.109   1
  -2   6  10 316.689 136.197   3
  -2  -6   9 127.532 105.817   2
  -2   6   9 94.3908 76.9117   3
  -2   6   9 28.7053 41.0090   1
  -2  -6   8 32.4307 57.0443   2
  -2   6   8 40.4930 30.1337   1
  -2   6   8 72.9002 79.0807   3
   2  -6  -7 2773.17 301.203   2
   2  -6  -7 2753.29 296.428   3
  -2   6   7 2625.81 241.424   1
   2   6  -7 2691.93 291.341   2
  -2   6   7 2498.47 280.675   3
  -2  -6   7 2873.48 306.089   2
  -2   6   6 263.959 93.8741   3
   2  -6  -6 450.895 107.208   1
   2   6  -6 469.678 120.677   2
  -2  -6   6 214.801 96.6421   2
  -2  -6   6 375.142 90.2414   3
   2  -6  -6 426.428 123.775   3
   2  -6  -6 382.616 114.069   2
  -2   6   6 334.188 83.2793   1
   2  -6  -5 2986.69 285.272   3
  -2  -6   5 2934.31 225.183   3
   2  -6  -5 3315.28 290.296   2
   2  -6  -5 3212.21 251.755   1
   2   6  -5 3495.96 305.990   2
  -2   6   5 3026.54 244.475   1
  -2   6   5 2633.50 268.298   3
  -2  -6   5 2906.94 282.849   2
  -2   6   4 9.59196 37.7049   1
   2  -6  -4 26.6332 55.9138   3
   2  -6  -4 37.5829 42.7073   1
  -2  -6   4-44.2425 71.7044   2
  -2  -6   4 63.0984 43.4787   3
  -2   6   4-1.23768 69.4202   3
   2   6  -4 58.3228 47.3051   2
   2  -6  -4 88.3801 56.6892   2
   2  -6  -3 30.9954 50.2265   3
  -2   6   3 140.023 87.2622   3
   2  -6  -3 80.9673 67.2372   1
  -2   6   3 50.4645 40.9984   1
  -2  -6   3 122.389 48.4901   3
   2  -6  -3 29.8217 43.6202   2
  -2  -6   3 122.142 75.8479   2
  -2  -6   2 322.667 77.5787   3
  -2   6   2 223.866 96.1829   3
   2  -6  -2 300.424 77.4920   2
   2  -6  -2 442.100 108.007   1
  -2   6   2 404.864 92.5456   1
  -2  -6   2 356.930 105.011   2
  -2   6   1 695.596 120.890   1
   2  -6  -1 886.669 137.017   1
   2   6  -1 825.028 115.241   3
  -2   6   1 773.477 136.426   3
   2  -6  -1 894.401 109.152   2
  -2  -6   1 810.421 120.556   3
   2   6   0 654.495 111.368   3
  -2   6   0 504.124 103.793   1
  -2  -6   0 496.028 94.8952   3
   2  -6   0 586.795 116.448   1
   2   6   1 245.108 77.0369   3
   2  -6   1 285.038 96.4006   1
  -2   6  -1 323.902 90.0332   1
  -2  -6  -1 315.323 83.2304   3
  -2  -6  -2 4880.82 187.216   1
   2  -6   2 4765.06 195.569   2
  -2   6  -2 4858.31 334.056   1
   2   6   2 4936.17 316.970   3
  -2  -6  -2 5341.29 336.873   3
   2  -6   3 5337.41 213.530   2
  -2  -6  -3 5402.36 354.118   3
   2   6   3 5036.28 340.835   3
  -2  -6  -4 5148.73 364.555   3
   2  -6   4 4898.60 221.776   2
   2   6   4 4993.72 354.419   3
  -2  -6  -5 934.718 166.229   3
  -2   6  -5 820.468 100.256   2
   2  -6   5 624.577 141.457   1
   2  -6   5 890.590 103.853   2
   2   6   5 758.544 151.873   3
  -2   6  -6 1182.87 132.418   2
   2   6   6 1268.64 204.115   3
  -2  -6  -6 1218.37 198.247   3
   2  -6   6 1279.98 210.909   1
   2  -6   6 1085.78 127.689   2
  -2   6  -7 92.7250 48.0348   2
   2   6   7 77.3396 85.1813   3
   2  -6   7 119.273 74.7542   1
   2  -6   7 203.949 71.8533   2
   2  -6   8 1249.91 164.839   2
  -2   6  -8 1214.81 159.132   2
   2   6   8 1328.56 226.411   3
   2  -6   8 1664.32 248.414   1
   2  -6   9 1546.60 250.959   1
  -2   6  -9 1920.27 215.827   2
   2  -6   9 1660.08 203.375   2
   2   6   9 1625.49 268.566   3
   2  -6  10-16.1054 75.1860   1
  -2   6 -10 21.7897 41.7396   2
   2   6  10-11.3173 82.8502   3
   2  -6  10 53.6771 67.7565   2
   2   6  11-22.3125 89.5810   3
   2  -6  11-42.5754 60.9128   2
   2  -6  11-13.2042 53.8111   1
   2  -6  12 325.555 149.091   1
   2   6  12 401.041 147.033   3
   2  -6  12 389.101 130.140   2
   2  -6  13 490.628 180.913   1
   2  -6  13 914.225 200.151   2
   2   6  13 830.408 216.083   3
  -2   7  13-144.572 104.609   3
  -2  -7  13 91.5316 103.589   2
  -2   7  12 21.2740 68.2819   3
  -2  -7  12-92.7549 93.7722   2
  -2   7  11 28.0666 63.7225   3
  -2  -7  11-89.7272 94.8935   2
  -2   7  10 118.431 58.0837   1
  -2  -7  10 397.768 144.680   2
  -2   7  10 119.224 111.254   3
  -2   7   9 622.358 127.398   1
  -2  -7   9 403.888 133.278   2
  -2   7   9 828.842 197.436   3
  -2  -7   8 3047.93 338.836   2
  -2   7   8 2838.48 261.980   1
  -2   7   8 3110.93 344.275   3
  -2   7   7 3828.50 295.942   1
  -2  -7   7 4214.84 384.125   2
  -2   7   7 3541.34 350.403   3
  -2  -7   7 4168.12 315.960   3
  -2  -7   6 218.569 92.9408   2
  -2   7   6 111.971 76.0940   3
  -2  -7   6 291.556 87.1598   3
   2   7  -6 257.455 100.711   2
   2  -7  -6 170.608 77.2137   2
  -2   7   6 153.399 58.8958   1
   2  -7  -6 164.017 78.0384   1
  -2  -7   5 1149.43 192.725   2
   2  -7  -5 1245.90 167.814   1
  -2   7   5 905.763 176.043   3
   2  -7  -5 819.720 160.770   3
  -2   7   5 1083.02 149.940   1
   2  -7  -5 1323.47 193.861   2
  -2  -7   5 936.391 138.970   3
  -2   7   4 1171.79 184.659   3
   2  -7  -4 1314.85 197.992   3
  -2  -7   4 1042.44 145.401   3
  -2  -7   4 1107.84 182.861   2
   2  -7  -4 932.999 142.680   1
   2  -7  -4 995.929 160.706   2
  -2   7   4 1134.15 155.531   1
  -2   7   3 7744.40 458.778   3
   2  -7  -3 7736.73 403.935   2
   2  -7  -3 8461.25 421.925   1
  -2  -7   3 7589.09 447.701   2
  -2   7   3 7777.23 403.328   1
   2  -7  -3 8307.16 479.697   3
  -2  -7   3 7624.18 379.312   3
  -2  -7   2 15312.3 540.437   3
   2  -7  -2 16436.2 660.987   3
   2  -7  -2 15438.6 530.683   2
   2  -7  -2 15921.8 581.730   1
  -2   7   2 16400.4 589.447   1
  -2  -7   2 15535.4 626.904   2
  -2   7   2 15143.6 624.426   3
   2   7  -1 2168.05 205.237   3
  -2   7   1 2352.03 231.698   1
  -2  -7   1 2178.86 209.521   3
   2  -7  -1 2044.45 179.256   2
  -2  -7   1 2050.95 228.257   2
   2  -7  -1 2260.96 226.198   1
  -2   7   1 2093.68 238.136   3
   2  -7   0 5759.02 366.315   1
   2   7   0 6348.81 354.867   3
  -2   7   0 6768.70 393.044   1
  -2  -7   0 6188.34 361.406   3
  -2  -7  -1 1698.23 147.017   1
   2   7   1 1692.28 194.039   3
   2  -7   1 1828.17 215.327   1
  -2   7  -1 1756.04 207.251   1
  -2  -7  -1 1653.16 190.194   3
   2  -7   2 3314.72 191.553   2
   2   7   2 3517.78 286.055   3
   2  -7   2 3523.17 307.597   1
  -2  -7  -2 3269.21 176.316   1
  -2  -7  -2 3852.53 302.724   3
   2  -7   3 8505.33 488.324   1
  -2  -7  -3 10102.5 513.285   3
   2  -7   3 8520.43 307.441   2
  -2  -7  -3 8765.29 214.919   1
   2   7   3 8876.35 474.736   3
   2  -7   3 9205.77 504.778   3
   2   7   4 1894.09 235.401   3
   2  -7   4 1455.34 134.478   2
   2  -7   4 1518.53 217.839   1
  -2  -7  -4 1616.61 218.714   3
   2  -7   4 1821.03 233.408   3
   2   7   5 1121.54 197.981   3
   2  -7   5 1087.47 192.945   1
   2  -7   5 1284.54 136.707   2
  -2  -7  -5 1169.70 188.649   3
   2   7   6 6748.19 477.943   3
   2  -7   6 6703.98 485.881   1
   2  -7   6 7183.80 338.661   2
  -2   7  -7 79.6054 41.3456   2
   2  -7   7 269.642 117.436   1
   2   7   7 9.94978 66.6017   3
   2  -7   7 193.149 66.6497   2
   2   7   8 2473.33 319.909   3
   2  -7   8 2640.78 241.381   2
  -2   7  -8 2476.08 230.470   2
   2  -7   8 2605.12 328.416   1
  -2   7  -9-14.2315 21.2742   2
   2   7   9 244.381 129.365   3
   2  -7   9 167.666 67.2432   2
   2  -7   9 42.3814 87.2613   1
   2  -7  10 155.484 89.7127   1
   2  -7  10 114.762 51.9880   2
  -2   7 -10 217.354 84.6467   2
   2   7  10 287.293 145.325   3
   2  -7  11 173.411 121.711   1
   2   7  11-18.2822 104.767   3
   2  -7  11 125.332 91.1522   2
   2   7  12-7.95770 87.0832   3
   2  -7  12 135.371 82.4706   2
  -2  -8  13 42.6083 72.6820   2
  -2  -8  12 9.81418 87.2488   2
  -2   8  12 105.547 99.5894   3
  -2  -8  11 611.674 184.058   2
  -2   8  11 648.259 179.563   3
  -2  -8  10 96.2366 70.4570   2
  -2   8  10 511.304 163.508   3
  -2   8   9 1529.65 198.338   1
  -2   8   9 1910.95 289.943   3
  -2  -8   9 678.672 151.051   3
  -2  -8   9 1483.31 258.078   2
  -2   8   8 33.4908 33.1156   1
  -2   8   8-0.81116 79.4402   3
  -2  -8   8 225.363 104.915   2
  -2  -8   8 156.372 65.6572   3
  -2   8   7 7130.27 410.310   1
  -2  -8   7 6458.65 487.995   2
  -2   8   7 6832.82 510.045   3
  -2  -8   7 7059.59 436.249   3
   2  -8  -6 286.058 92.1088   1
  -2   8   6 285.188 116.831   3
  -2  -8   6 354.926 101.667   3
  -2   8   6 349.188 93.8225   1
  -2  -8   6 208.270 108.787   2
   2  -8  -6 283.247 108.572   2
   2  -8  -5 4620.01 329.404   1
  -2   8   5 4114.67 376.334   3
   2  -8  -5 4897.74 383.397   2
  -2  -8   5 4030.29 365.209   2
  -2   8   5 4595.02 322.107   1
  -2  -8   5 5018.47 345.447   3
  -2  -8   4 1993.19 249.143   2
  -2   8   4 2033.18 261.130   3
   2  -8  -4 2108.10 222.762   1
   2  -8  -4 1630.97 214.434   2
  -2   8   4 2303.25 230.099   1
  -2  -8   4 1853.16 208.781   3
   2  -8  -3 9819.87 554.734   3
  -2   8   3 8330.49 501.571   3
  -2  -8   3 8803.63 505.150   2
   2  -8  -3 8285.71 440.707   2
   2  -8  -3 8456.08 446.238   1
  -2   8   3 8623.20 444.411   1
  -2  -8   3 8951.25 447.854   3
  -2   8   2 1739.28 203.284   1
  -2  -8   2 1964.40 211.279   3
  -2   8   2 1567.14 223.675   3
  -2  -8   2 1596.61 218.386   2
   2  -8  -2 1659.75 191.219   2
   2  -8  -2 1618.84 201.531   1
   2  -8  -2 2161.22 256.416   3
  -2  -8   1 11453.4 515.752   3
  -2   8   1 10725.7 564.129   3
   2  -8  -1 10524.2 439.571   2
   2  -8  -1 10811.7 565.500   3
  -2  -8   1 10102.4 534.709   2
  -2   8   1 12017.8 541.753   1
   2   8  -1 10960.4 502.162   3
   2  -8  -1 10445.1 509.621   1
  -2  -8   0 331.886 99.7212   3
   2   8   0 214.714 88.9656   3
   2  -8   0 398.374 121.810   3
  -2  -8   0 390.723 88.7929   1
  -2   8   0 340.038 99.8021   1
   2  -8   0 323.610 102.455   1
  -2  -8  -1 944.364 157.844   3
  -2  -8  -1 1210.40 134.732   1
   2  -8   1 1285.53 196.412   3
   2   8   1 1198.26 175.646   3
   2  -8   1 1058.88 182.036   1
   2  -8   1 1173.22 133.647   2
  -2   8  -1 1104.35 171.787   1
  -2  -8  -2 658.495 89.4648   1
   2  -8   2 565.215 136.186   3
  -2  -8  -2 757.564 148.962   3
   2   8   2 863.174 159.938   3
   2  -8   2 578.961 88.0815   2
   2  -8   2 595.073 134.543   1
   2   8   3 949.031 176.830   3
   2  -8   3 1209.23 126.982   2
  -2  -8  -3 1069.27 180.271   3
  -2  -8  -3 1062.24 89.8052   1
   2  -8   3 868.609 168.160   3
   2  -8   3 893.377 182.300   1
   2  -8   4-22.0186 34.7993   2
   2   8   4 19.7420 74.2720   3
  -2  -8  -4-24.4133 48.6328   3
   2  -8   4 53.7371 66.6191   1
   2  -8   5 28.7037 39.3970   2
   2  -8   5-67.2865 97.1569   1
   2   8   5-61.9669 70.1639   3
   2   8   6 327.636 112.486   3
   2  -8   6 341.136 77.0218   2
   2  -8   6 330.572 122.028   1
   2  -8   7 149.304 58.6244   2
   2   8   7 375.984 137.390   3
   2  -8   7 185.676 104.809   1
   2   8   8 1765.41 279.019   3
  -2   8  -8 1685.11 194.894   2
   2  -8   8 1604.42 274.652   1
   2  -8   8 1791.73 200.520   2
   2   8   9 559.584 174.651   3
  -2   8  -9 355.250 95.8140   2
   2  -8   9 366.143 100.877   2
   2  -8   9 505.718 163.081   1
   2   8  10 82.8975 83.6041   3
   2  -8  10 127.120 77.4794   2
   2  -8  10 178.990 124.636   1
   2   8  11 504.354 180.793   3
   2  -8  11 500.194 181.340   1
  -2  -9  12 306.996 156.681   2
  -2  -9  11-104.262 86.7236   2
  -2   9  11 168.715 118.946   3
  -2   9  10 143.533 134.800   3
  -2  -9  10-122.069 81.2611   2
  -2   9   9-6.64615 54.2576   3
  -2  -9   9-32.4474 72.5773   2
  -2  -9   8 33.1755 65.9895   2
  -2   9   8 90.4931 106.590   3
  -2   9   8 29.2134 34.3488   1
  -2  -9   7 240.106 96.6153   3
  -2   9   7 108.947 58.2290   1
  -2   9   7 39.5170 68.2038   3
  -2  -9   6 1989.08 274.764   2
  -2  -9   6 2523.62 267.461   3
   2  -9  -6 2366.42 243.728   1
  -2   9   6 2183.31 304.427   3
  -2   9   6 2743.72 261.695   1
  -2  -9   5 533.554 150.728   2
   2  -9  -5 554.597 126.955   1
  -2  -9   5 624.910 135.982   3
  -2   9   5 387.410 130.275   3
   2  -9  -5 504.363 123.928   2
  -2   9   5 587.215 122.347   1
  -2   9   4 2343.72 297.282   3
   2  -9  -4 2730.77 285.107   2
   2  -9  -4 2726.73 268.152   1
  -2   9   4 2309.74 240.208   1
  -2  -9   4 2553.10 266.229   3
  -2  -9   4 2555.17 294.728   2
  -2  -9   3 840.538 172.048   2
  -2   9   3 613.686 160.404   3
   2  -9  -3 588.671 123.584   1
   2  -9  -3 640.677 134.582   2
  -2   9   3 481.574 108.321   1
  -2  -9   3 823.824 150.848   3
  -2  -9   2 443.529 113.287   3
  -2   9   2 485.205 113.179   1
  -2  -9   2 490.552 134.272   2
  -2   9   2 484.517 140.957   3
   2  -9  -2 493.946 120.581   1
   2  -9  -2 550.927 118.389   2
  -2   9   1 185.439 102.827   3
   2   9  -1 346.690 108.101   3
  -2  -9   1 247.913 102.162   2
  -2  -9   1 419.500 101.045   1
  -2  -9   1 360.200 96.6254   3
   2  -9  -1 211.483 64.3489   2
  -2   9   1 445.600 116.321   1
   2  -9  -1 181.643 67.8095   1
  -2  -9   0 386.446 105.022   3
  -2  -9   0 400.092 93.3129   1
   2   9   0 114.923 64.5035   3
   2  -9   0 174.810 83.7013   1
  -2   9   0 335.961 96.3426   1
  -2  -9  -1 1853.51 234.365   3
   2   9   1 1624.25 218.114   3
  -2  -9  -1 1784.20 176.173   1
   2  -9   1 2048.65 253.225   1
   2  -9   1 1918.96 182.033   2
  -2  -9  -2 14293.8 666.000   3
  -2  -9  -2 13798.2 436.741   1
   2   9   2 13340.3 634.945   3
   2  -9   2 13549.6 464.847   2
   2  -9   2 12480.0 629.160   1
   2  -9   3 8.21392 30.5560   2
   2   9   3 19.3279 62.4380   3
   2  -9   3 79.7113 102.596   1
  -2  -9  -3 21.4695 29.0997   1
   2  -9   4 6140.49 469.539   1
   2   9   4 6185.25 458.390   3
   2  -9   4 6155.31 314.478   2
   2   9   5 948.523 192.068   3
   2  -9   5 1386.16 154.901   2
   2  -9   5 1055.94 205.143   1
   2  -9   6 82.7751 73.6686   1
   2  -9   6 30.1784 37.9109   2
   2   9   6-30.2133 59.9712   3
   2  -9   7 164.790 104.739   1
   2  -9   7 25.3339 31.1711   2
   2   9   7 129.880 96.4330   3
   2   9   8 1192.90 240.353   3
   2  -9   8 1497.48 265.840   1
   2  -9   8 1310.43 176.868   2
   2   9   9 234.415 144.664   3
   2  -9   9 171.743 114.810   1
   2  -9   9 74.4685 65.7593   2
   2   9  10 449.379 171.938   3
   2  -9  10 114.122 96.2073   1
  -2 -10  11 301.716 138.007   2
  -2  10  10 23.1219 60.8120   3
  -2 -10  10-137.596 99.6322   2
  -2  10   9 750.241 206.830   3
  -2 -10   9 745.013 189.777   2
  -2  10   8-73.9802 86.7383   3
  -2 -10   8 128.849 82.2436   2
  -2  10   7 235.350 85.1951   1
  -2 -10   7 67.8958 86.7009   2
  -2  10   7 174.408 124.492   3
   2 -10  -7 187.952 78.2006   1
  -2 -10   6 79.1658 84.1461   2
  -2  10   6-8.77901 69.4850   3
  -2  10   6 19.6737 24.8312   1
   2 -10  -6 53.4937 46.5583   1
  -2 -10   5 1257.20 221.575   2
  -2 -10   5 1675.74 233.349   3
   2 -10  -5 1748.61 219.453   1
  -2  10   5 1478.22 257.163   3
  -2  10   5 1519.13 204.547   1
  -2  10   4 2452.96 258.998   1
  -2 -10   4 2497.28 301.117   2
   2 -10  -4 2644.05 296.505   2
   2 -10  -4 2821.67 281.895   1
  -2 -10   4 2977.07 302.126   3
  -2  10   4 3492.56 378.411   3
  -2 -10   3 136.955 82.3980   1
  -2 -10   3 152.232 84.2209   2
   2 -10  -3 195.273 82.7421   1
  -2  10   3 45.9426 36.9330   1
  -2  10   3 60.1893 63.3019   3
   2 -10  -3 125.328 69.0492   2
  -2 -10   3 136.726 79.2645   3
  -2  10   2 4541.75 360.311   1
   2 -10  -2 4916.05 362.701   2
  -2 -10   2 4031.74 376.688   2
   2 -10  -2 4534.37 367.725   1
  -2 -10   2 4857.10 388.695   3
  -2 -10   2 4483.13 359.955   1
  -2  10   2 5232.59 449.470   3
  -2  10   1 1296.94 199.567   1
   2 -10  -1 1116.54 189.984   1
   2  10  -1 1347.56 213.929   3
  -2 -10   1 985.935 187.954   2
   2 -10  -1 1328.73 181.095   2
  -2 -10   1 1364.24 193.063   1
  -2 -10   1 1010.16 178.610   3
   2 -10   0 1120.66 196.196   1
   2  10   0 945.896 180.365   3
  -2 -10   0 794.432 166.386   2
  -2 -10   0 1145.39 165.576   1
  -2 -10  -1 350.519 85.0481   1
   2  10   1 276.865 111.220   3
   2 -10   1 517.714 146.435   1
   2 -10   1 337.301 86.3191   2
   2 -10   2-0.75442 29.2320   2
   2 -10   2-64.9034 90.6859   1
  -2 -10  -2-3.67560 34.8577   1
   2  10   2 47.1891 68.7878   3
   2  10   3 1657.63 254.437   3
   2 -10   3 1950.11 190.876   2
  -2 -10  -3 2114.50 157.354   1
   2 -10   3 2068.30 279.706   1
   2 -10   4 40.7695 79.8047   1
   2  10   4 144.947 90.2754   3
  -2 -10  -4 84.3727 23.2395   1
   2 -10   4 97.6772 44.6557   2
   2 -10   5-6.19040 35.6056   2
   2  10   5 47.9977 82.3137   3
   2 -10   5 37.4221 62.9429   1
   2 -10   6 185.049 105.119   1
   2  10   6 69.8729 90.3314   3
   2 -10   6 272.913 75.6288   2
   2  10   7 1591.46 279.812   3
   2 -10   7 1255.57 250.766   1
   2 -10   7 1441.95 179.726   2
   2 -10   8 971.330 217.407   1
   2  10   8 1053.16 234.578   3
   2  10   9 107.863 118.450   3
   2 -10   9 47.0919 88.1387   1
   2  10  10 202.928 136.859   3
  -2 -11  11 144.192 100.906   2
  -2 -11  10-58.7006 76.5959   2
  -2  11   9 184.988 129.814   3
  -2 -11   9 57.6874 75.4416   2
  -2  11   8 182.034 122.966   3
  -2 -11   8-10.0319 57.7834   2
  -2 -11   7 55.2649 75.5431   2
  -2  11   7 7.11106 87.2548   3
  -2 -11   6 4.75696 68.5459   2
   2 -11  -6-13.0850 38.0423   1
  -2  11   6 134.260 95.3873   3
  -2 -11   5 568.183 152.676   2
  -2  11   5 555.674 122.188   1
   2 -11  -5 885.980 171.496   1
  -2  11   5 952.193 216.968   3
  -2 -11   5 480.779 139.649   1
  -2 -11   4 620.541 158.026   2
  -2  11   4 849.335 155.655   1
  -2  11   4 326.626 134.511   3
   2 -11  -4 468.461 122.910   1
  -2 -11   4 486.736 141.715   1
  -2 -11   3 304.192 119.873   2
  -2 -11   3 231.266 95.0142   1
  -2  11   3 509.216 166.160   3
  -2  11   3 344.347 104.861   1
   2 -11  -3 280.433 94.3200   2
   2 -11  -3 557.513 135.720   1
  -2 -11   2 99.3225 73.2780   2
  -2  11   2 15.8004 67.7643   3
  -2 -11   2 15.2446 50.8766   1
   2 -11  -2-58.8884 70.3622   2
   2 -11  -2 29.1954 57.1925   1
  -2 -11   1 65.6692 81.4724   2
   2 -11  -1 124.584 64.1524   2
   2 -11  -1 128.012 76.3013   1
  -2 -11   1 174.233 73.9779   1
   2 -11   0 1575.65 233.892   1
  -2 -11   0 1774.19 265.355   2
  -2 -11   0 2220.96 237.415   1
   2  11   0 2108.36 279.144   3
   2  11   1 136.864 92.7185   3
  -2 -11  -1 278.212 85.5186   1
   2 -11   1 267.940 87.8479   2
   2 -11   1 176.563 113.792   1
   2 -11   2 320.458 87.6470   2
   2  11   2 247.358 108.278   3
  -2 -11  -2 318.011 81.5849   1
   2 -11   2 275.567 120.212   1
   2 -11   3 2058.19 209.616   2
   2  11   3 1940.88 280.535   3
   2 -11   3 2061.28 295.895   1
  -2 -11  -3 2294.97 177.493   1
   2 -11   4 7099.01 383.900   2
   2 -11   4 6297.93 523.117   1
   2  11   4 6602.33 526.242   3
   2 -11   5 1443.31 175.724   2
   2  11   5 2014.48 304.259   3
   2 -11   5 1847.73 297.944   1
   2 -11   6 1519.59 275.265   1
   2  11   6 1861.52 301.905   3
   2 -11   7 142.462 108.196   1
   2  11   7 61.2150 86.6532   3
   2  11   8 742.803 214.121   3
   2 -11   8 327.773 146.496   1
  -2 -12  10 263.484 129.476   2
  -2 -12   9 1191.82 257.591   2
  -2 -12   8 425.426 163.208   1
  -2 -12   8 165.057 106.108   2
  -2  12   7 1515.25 289.035   3
  -2 -12   7 1386.99 257.311   2
  -2 -12   7 1361.39 281.232   1
  -2 -12   6 255.526 114.621   2
  -2  12   6 250.668 113.592   3
  -2 -12   6 156.431 97.7685   1
  -2 -12   5 1577.10 259.725   1
  -2 -12   5 1897.29 292.070   2
  -2  12   5 2223.38 335.634   3
   2 -12  -5 2294.91 268.885   1
  -2 -12   4-87.2871 75.4379   2
  -2  12   4 141.987 70.8498   3
  -2 -12   4-55.0097 55.6106   1
   2 -12  -4 96.9601 66.6595   1
  -2 -12   3 1215.10 214.977   1
  -2 -12   3 1625.96 266.350   2
  -2  12   3 1656.89 300.655   3
   2 -12  -3 1305.05 223.530   1
  -2 -12   2 8.10096 45.9535   2
  -2 -12   2 70.0338 60.0359   1
   2 -12  -1 1734.95 254.928   1
  -2 -12   1 1219.49 230.156   2
  -2 -12   1 1409.94 213.540   1
   2 -12   0 203.024 99.9824   1
  -2 -12   0 190.482 80.6490   1
   2  12   0 324.107 136.739   3
  -2 -12   0 312.328 124.718   2
   2 -12   0 269.686 92.1971   2
   2 -12   1 2093.72 297.188   1
   2  12   1 2321.83 312.746   3
   2 -12   1 2559.76 254.229   2
  -2 -12  -1 2475.48 245.919   1
   2 -12   2 754.266 185.313   1
   2  12   2 786.733 195.514   3
   2 -12   2 950.053 157.117   2
   2  12   3 402.922 164.031   3
   2 -12   3 197.000 72.9393   2
   2 -12   3 67.1992 83.0777   1
   2  12   4 319.306 141.589   3
   2 -12   4 648.593 192.012   1
   2  12   5 697.995 192.014   3
   2 -12   5 241.433 131.260   1
   2 -12   6 64.2593 68.7617   1
   2  12   6 288.128 113.074   3
   2 -12   7 14.7683 62.0773   1
   2  12   7-66.6510 91.7931   3
  -2 -13   8 124.918 102.914   2
  -2 -13   7 131.453 89.5960   2
  -2 -13   7 207.554 125.843   1
  -2 -13   6 397.839 148.625   2
  -2 -13   6 152.970 113.309   1
  -2 -13   5 92.5295 66.8905   1
  -2  13   5 134.311 111.196   3
  -2 -13   5-181.972 102.923   2
  -2 -13   4 755.421 183.808   1
  -2 -13   4 876.984 204.072   2
  -2  13   4 1054.42 249.798   3
   2 -13  -3-65.2586 61.2157   1
  -2 -13   3-2.82799 38.8010   2
  -2  13   3-73.6230 85.2401   3
  -2 -13   3-71.5467 66.1980   1
  -2 -13   2 813.526 177.136   1
  -2 -13   2 828.107 201.949   2
   2 -13  -2 546.676 148.260   1
  -2 -13   1 492.493 133.788   1
  -2 -13   1 342.503 120.235   2
   2 -13  -1 426.896 135.273   1
   2 -13   0 115.787 82.9856   2
  -2 -13   0 114.584 81.8338   2
  -2 -13   0 248.090 94.6947   1
   2 -13   0 307.535 119.351   1
   2 -13   1 1086.20 224.412   1
  -2 -13  -1 1321.48 250.632   2
   2  13   1 1618.70 272.387   3
   2 -13   2 93.5932 77.2887   1
   2  13   2 162.406 97.7511   3
   2  13   3 1011.51 231.984   3
   2 -13   3 912.936 218.308   1
   2  13   4 305.853 139.057   3
   2 -13   4 340.582 152.881   1
   2  13   5 48.5482 75.6158   3
   2 -13   5 161.249 115.165   1
   2  13   6 380.303 169.478   3
   2 -13   6 656.216 198.787   1
  -2 -14   7 108.283 79.8376   2
  -2 -14   6 1683.26 311.602   2
  -2 -14   6 2034.77 339.388   1
  -2 -14   5 61.3321 73.7280   2
  -2 -14   5 56.7505 71.9876   1
  -2 -14   4 1848.90 294.485   1
  -2 -14   4 2184.11 337.764   2
  -2 -14   3-86.6072 69.3410   2
  -2 -14   3 32.6174 51.9015   1
  -2 -14   2 601.080 188.153   2
  -2 -14   2 508.063 147.735   1
   2 -14  -2 427.789 139.683   1
  -2 -14   1 21.4745 43.2512   2
   2 -14  -1-61.5703 69.6798   1
  -2 -14   0-100.465 75.3755   2
   2 -14   0 58.5940 65.6942   1
   2  14   1 49.1457 79.9440   3
  -2 -14  -1-47.3323 63.7458   2
   2 -14   1 75.7621 57.2432   1
   2 -14   2-223.648 118.815   1
   2  14   2-89.9661 103.466   3
   2 -14   3 776.589 209.440   1
   2  14   3 673.303 200.278   3
   2 -14   4-124.422 94.7281   1
  -2 -15   4 635.548 189.886   2
  -2 -15   3 1012.80 226.014   2
  -2 -15   2 2.21993 42.8806   2
  -2 -15   1 496.802 193.408   2
  -2 -15   0-65.1166 63.4121   2
   2 -15   0 215.678 113.894   1
   2 -15   1 291.525 154.554   1
  -2 -15  -1 405.664 153.702   2
   2 -15   2 563.419 179.286   1
  -3   0  14 2.83583 46.8339   3
  -3   0  13 124.096 99.4689   3
  -3   0  13 76.6459 99.2933   2
  -3   0  12-92.5338 86.8814   3
  -3   0  12 8.09967 89.1737   2
  -3   0  11 11100.8 561.862   3
  -3   0  11 11341.6 722.328   2
  -3   0  10-25.0982 46.3681   3
  -3   0  10-43.9603 93.7509   2
  -3   0   9 34.3886 44.5095   3
  -3   0   9 13.9959 84.2221   2
   3   0  -8 152.892 93.2237   2
  -3   0   8-32.8825 49.1398   3
  -3   0   8-63.1633 75.0275   2
  -3   0   7 11930.2 586.370   2
  -3   0   7 12543.1 579.313   1
   3   0  -7 11961.4 578.436   2
  -3   0   7 11781.5 421.713   3
   3   0  -6 21.2812 54.1436   2
  -3   0   6-24.8755 35.2978   3
  -3   0   6 55.4885 47.2853   1
  -3   0   5 50772.4 686.528   3
  -3   0   5 53120.3 1075.54   1
   3   0  -5 50539.1 1046.37   2
  -3   0   4-2.52621 50.2434   1
  -3   0   4 2.61083 24.8335   3
   3   0  -4-8.67947 38.8379   2
  -3   0   4 17.4511 53.3240   2
  -3   0   3 33633.7 726.462   2
  -3   0   3 34134.9 765.565   1
   3   0  -3 32084.1 710.742   2
   3   0  -3 31745.0 393.740   3
  -3   0   3 32127.2 390.862   3
   3   0  -2 25.6817 17.6455   3
   3   0  -2 1.84760 47.7770   2
  -3   0   2-51.5475 58.9468   1
  -3   0   2-13.7192 45.4568   2
   3   0  -1 139317. 833.767   3
   3   0  -1 139397. 1405.03   1
  -3   0   1 139497. 1249.73   2
  -3   0   1 138615. 1400.86   1
   3   0  -1 138366. 1240.32   2
  -3   0   0 5.85549 40.9820   2
   3   0   0-14.2781 36.4517   1
  -3   0   0 17.1938 42.8286   1
   3   0   1 35111.7 660.276   1
  -3   0  -1 37110.5 579.450   2
  -3   0  -1 34393.5 650.208   1
  -3   0  -2-7.87608 39.3183   1
   3   0   2 33.5892 44.4059   1
   3   0   3 6968.75 298.965   1
  -3   0  -3 7023.79 298.771   1
  -3   0  -4 53.1384 41.2772   1
   3   0   4-29.5279 33.1925   1
  -3   0  -5 11005.6 419.597   2
   3   0   5 10829.1 401.575   1
  -3   0  -6-26.3000 52.0216   2
   3   0   6 44.3252 48.9601   1
  -3   0  -7 340.917 91.5285   2
  -3   0  -8 29.2008 44.0420   2
   3   0   9 22.0259 47.8498   1
  -3   0  -9 44.2548 47.2989   2
   3   0  10 17.2265 46.2527   1
  -3   0 -10-133.633 74.2551   2
   3   0  11 4028.58 343.195   1
   3   0  12-36.2735 72.1667   3
   3   0  12-26.4686 54.9506   1
   3   0  13 27.5960 38.6697   1
   3   0  13 77.1322 59.8969   3
   3   0  14-239.237 99.8373   1
   3   0  14-56.3694 100.221   3
  -3  -1  14 130.386 93.9415   3
  -3   1  14 143.365 98.7326   3
  -3   1  13-86.5006 74.1634   3
  -3   1  13-65.0698 89.7739   2
  -3  -1  13 132.962 111.445   2
  -3   1  12 451.206 125.470   3
  -3  -1  12 435.264 122.545   3
  -3   1  12 522.569 175.625   2
  -3  -1  12 419.027 167.151   2
  -3   1  11 2665.61 351.626   2
  -3  -1  11 3240.21 385.157   2
  -3  -1  11 2910.57 283.580   3
  -3   1  11 2907.99 294.235   3
  -3  -1  10 79.7967 65.7323   3
  -3   1  10-14.8551 47.6561   3
  -3   1  10-11.9437 74.3980   2
  -3  -1  10 178.707 111.351   2
  -3   1   9 69.1558 59.2701   1
  -3  -1   9 16.8044 43.8731   3
  -3   1   9-10.6143 54.1415   3
  -3   1   9 1.83903 63.7133   2
  -3  -1   9-15.9336 76.2178   2
  -3   1   8 6406.14 357.370   3
  -3   1   8 6570.52 461.657   2
  -3  -1   8 6982.18 479.603   2
  -3   1   8 7564.14 466.243   1
  -3  -1   8 6928.09 347.014   3
   3  -1  -8 7171.39 479.443   2
   3   1  -8 6625.12 461.642   2
   3  -1  -7 591.029 144.186   2
  -3   1   7 446.453 121.666   1
   3   1  -7 287.192 100.205   2
  -3   1   7 505.322 93.9938   3
  -3  -1   7 312.347 74.0099   3
  -3  -1   7 381.115 130.000   2
  -3   1   7 529.278 133.600   2
   3   1  -6 8160.75 454.313   2
  -3   1   6 7835.07 441.624   2
   3  -1  -6 7910.83 438.425   2
  -3   1   6 8513.75 449.006   1
  -3   1   6 7955.54 337.786   3
  -3  -1   6 8213.72 297.169   3
   3  -1  -5 1134.14 156.524   2
   3  -1  -5 1282.14 125.321   3
  -3   1   5 1242.65 170.107   1
   3   1  -5 1309.20 172.786   2
  -3   1   5 1341.33 127.015   3
  -3  -1   5 1377.34 101.921   3
  -3   1   4 11633.9 334.547   3
  -3   1   4 11863.9 464.427   2
  -3  -1   4 12012.1 486.106   1
   3  -1  -4 12418.0 470.904   2
  -3   1   4 12370.5 497.396   1
   3   1  -4 12277.9 487.446   2
   3  -1  -4 11955.0 342.098   3
  -3  -1   4 11781.1 230.792   3
  -3   1   3 1863.76 124.641   3
  -3   1   3 2046.00 178.950   2
   3  -1  -3 2014.81 175.017   2
  -3   1   3 2030.51 195.582   1
   3   1  -3 2031.48 189.262   2
   3  -1  -3 2021.39 129.579   3
  -3  -1   3 1926.41 186.793   1
  -3   1   2 9444.76 338.428   2
  -3  -1   2 9096.44 375.181   1
  -3  -1   2 9317.88 372.128   2
   3  -1  -2 8955.99 328.280   2
   3   1  -2 9535.02 375.176   2
  -3   1   2 9621.77 394.411   1
   3  -1  -2 9047.05 257.196   3
  -3  -1   1 802.848 108.864   2
   3  -1  -1 772.517 89.0046   2
  -3  -1   1 745.832 110.317   1
   3   1  -1 891.538 114.820   2
  -3   1   1 793.798 115.650   1
   3  -1  -1 866.453 84.9887   3
  -3   1   1 774.120 91.0607   2
  -3  -1   0 15575.0 434.726   1
   3   1   0 15655.0 432.460   1
  -3   1   0 15763.8 346.207   2
  -3  -1   0 15745.4 434.815   2
   3  -1   0 16037.4 481.391   1
   3  -1   0 14919.8 337.186   2
  -3   1   0 15706.6 475.124   1
   3   1   1 39945.7 665.755   1
  -3   1  -1 39126.1 502.516   2
   3  -1   1 40148.6 752.086   1
  -3  -1  -1 39304.8 659.118   1
  -3   1  -1 37896.5 729.378   1
   3   1   2 2702.00 170.858   1
   3  -1   2 2799.07 201.602   1
  -3  -1  -2 2419.40 162.040   1
  -3   1  -2 2759.51 200.264   1
   3   1   3 4182.89 210.962   1
   3  -1   3 3740.43 238.448   1
  -3  -1  -3 3892.19 203.569   1
  -3   1  -3 4064.03 248.713   1
   3   1   4 122.079 42.5143   1
  -3  -1  -4 120.706 48.5615   1
   3  -1   4 26.1479 41.2461   1
  -3   1  -4 126.283 53.3218   1
  -3   1  -4 38.6221 27.1724   2
  -3  -1  -5 12268.2 478.057   2
  -3   1  -5 11969.5 402.835   2
   3   1   5 11938.2 383.313   1
   3  -1   5 12579.2 465.604   1
   3   1   6 169.512 52.7210   1
  -3  -1  -6 237.312 73.9657   2
  -3   1  -6 118.039 52.0467   2
  -3   1  -7 8447.72 410.183   2
  -3  -1  -7 9565.59 479.128   2
   3   1   7 8378.23 364.309   1
  -3  -1  -8 3526.37 310.093   2
  -3   1  -8 3299.42 279.986   2
   3  -1   8 2979.52 268.376   1
  -3   1  -9 1.89301 45.3944   2
   3  -1   9 44.7188 56.9641   1
  -3  -1  -9-58.5833 68.0895   2
   3   1   9-52.2496 81.9581   3
   3   1  10 555.073 168.642   3
   3   1  10 720.254 130.265   1
   3  -1  10 540.913 132.829   1
  -3   1 -10 683.703 144.400   2
   3   1  11 9815.82 663.483   3
   3   1  11 10964.1 526.579   1
   3  -1  11 9738.51 555.106   1
   3   1  12 2257.11 341.060   3
   3  -1  12 2155.66 275.464   1
   3   1  12 2260.75 253.160   1
   3   1  13 119.603 106.992   3
   3   1  13 336.602 104.961   1
   3  -1  13 147.095 85.7633   1
   3  -1  13 368.451 141.204   3
   3  -1  14 209.850 109.922   1
   3  -1  14-34.8169 92.4808   3
   3   1  14 92.4786 81.6581   3
  -3   2  15 363.725 136.378   3
  -3   2  14 85.7187 82.5657   3
  -3  -2  13 29.8362 55.2226   3
  -3   2  13 93.4306 81.0637   3
  -3   2  13 130.089 114.680   2
  -3  -2  13-110.647 79.4791   2
  -3   2  12 755.071 170.297   3
  -3  -2  12 810.198 164.893   3
  -3   2  12 776.677 205.903   2
  -3  -2  12 872.780 216.875   2
  -3   2  11 3654.35 411.323   2
  -3  -2  11 3288.79 392.762   2
  -3  -2  11 3398.88 302.427   3
  -3   2  11 2928.68 310.399   3
  -3   2  10 380.404 117.263   3
  -3   2  10 282.841 116.299   2
  -3  -2  10 253.683 116.938   2
  -3  -2  10 250.265 81.5687   3
  -3   2   9 2349.03 247.567   3
  -3   2   9 2458.19 275.923   1
  -3  -2   9 2582.65 228.997   3
  -3   2   9 2304.85 292.460   2
  -3  -2   9 2493.35 306.464   2
  -3  -2   8 534.988 97.2875   3
  -3   2   8 616.769 137.007   1
  -3   2   8 418.351 102.811   3
  -3   2   8 480.043 137.846   2
  -3  -2   8 560.432 147.773   2
   3  -2  -8 674.434 150.965   2
  -3  -2   7 17.1574 31.5784   3
   3   2  -7-34.4455 52.5307   2
  -3   2   7-36.1279 51.4914   3
   3  -2  -7 4.26502 53.3125   2
  -3   2   7-34.4763 57.8999   2
  -3  -2   7 2.38968 56.6746   2
  -3   2   7 31.7240 50.3281   1
  -3   2   6 3178.25 287.628   2
   3  -2  -6 3652.27 298.193   2
  -3   2   6 3547.87 290.421   1
   3   2  -6 3725.28 312.657   2
   3  -2  -6 3231.88 233.780   3
  -3  -2   6 3125.13 180.682   3
  -3   2   6 3531.76 244.409   3
   3  -2  -5 5308.67 279.711   3
   3  -2  -5 5935.80 355.088   2
  -3   2   5 5914.66 361.749   1
   3   2  -5 5856.98 371.293   2
  -3  -2   5 5582.99 197.863   3
  -3   2   5 5774.36 288.963   3
   3  -2  -4 2713.07 186.970   3
  -3   2   4 2773.64 225.043   2
   3  -2  -4 2656.27 220.185   2
   3   2  -4 2964.58 253.022   2
  -3   2   4 3120.26 252.476   1
  -3  -2   4 2633.75 100.611   3
  -3   2   4 2714.24 187.811   3
   3  -2  -3 1385.27 129.883   3
   3   2  -3 1424.50 166.031   2
  -3   2   3 1600.63 157.737   2
  -3   2   3 1149.13 152.554   1
   3  -2  -3 1452.94 147.805   2
  -3   2   3 1266.91 120.140   3
  -3   2   2 1301.15 124.584   2
  -3  -2   2 1546.61 157.995   1
   3  -2  -2 1208.44 121.211   2
   3   2  -2 1424.57 156.429   2
  -3   2   2 1160.16 147.095   1
   3  -2  -2 1448.07 126.080   3
  -3   2   2 1283.68 119.186   3
  -3   2   1 24200.1 455.856   2
  -3  -2   1 24142.5 570.221   1
   3  -2  -1 23779.7 450.694   2
  -3  -2   1 24442.2 612.385   2
  -3   2   1 23887.1 630.449   1
   3   2  -1 23337.5 284.292   3
   3  -2  -1 23317.0 502.949   3
   3   2   0 334.305 51.3655   3
  -3   2   0 321.089 78.8261   1
  -3   2   0 331.545 48.1146   2
  -3  -2   0 376.189 71.3845   1
  -3  -2   0 354.522 81.4485   2
   3  -2   0 333.919 45.8385   2
   3   2   1 4496.04 210.663   3
   3   2   1 4260.81 209.066   1
  -3  -2  -1 4271.82 209.323   1
  -3   2  -1 4172.64 257.796   1
  -3   2  -1 4146.32 126.904   2
  -3   2  -2 937.620 59.5644   2
  -3  -2  -2 995.659 98.0072   1
   3   2   2 1014.59 120.277   3
   3   2   2 881.948 93.3650   1
  -3   2  -2 994.144 127.956   1
  -3   2  -3 6070.82 323.808   1
  -3   2  -3 5483.25 177.809   2
   3   2   3 5745.31 223.106   1
   3  -2   3 5795.47 319.167   1
  -3  -2  -3 5741.16 224.744   1
   3   2   3 5651.64 302.396   3
   3   2   4 3932.37 276.652   3
  -3   2  -4 3778.11 179.982   2
  -3   2  -4 3782.95 266.918   1
  -3  -2  -4 3764.26 184.482   1
   3   2   4 3555.72 176.446   1
   3   2   5 10441.6 486.852   3
  -3   2  -5 11004.1 354.454   2
   3   2   5 11329.7 327.851   1
   3   2   6 552.565 80.6986   1
   3   2   6 545.370 132.151   3
  -3  -2  -6 710.372 134.555   2
  -3   2  -6 559.889 91.8901   2
   3   2   7 711.877 99.9449   1
   3  -2   7 588.616 133.369   1
  -3  -2  -7 827.308 148.561   2
  -3   2  -7 777.727 122.090   2
   3   2   7 821.682 161.444   3
   3   2   8 2688.09 302.081   3
  -3  -2  -8 2664.56 281.869   2
  -3   2  -8 2447.82 228.096   2
   3   2   8 2567.29 197.214   1
   3  -2   8 2392.06 257.590   1
   3   2   9 111.066 91.0027   3
   3  -2   9 303.072 100.065   1
   3   2   9 205.701 65.1589   1
  -3   2  -9 204.887 81.3988   2
  -3  -2  -9 172.893 82.5151   2
   3   2  10 1466.75 252.117   3
   3  -2  10 1680.36 233.736   1
  -3   2 -10 1459.30 205.787   2
   3   2  11 465.464 177.905   3
   3  -2  11 517.133 136.661   1
   3   2  12-213.283 123.417   3
   3   2  12-54.6282 47.2542   1
   3  -2  12-3.86211 68.8113   1
   3   2  13 53.2519 83.1861   3
   3  -2  13-21.0228 54.8203   1
   3  -2  14 117.998 83.9560   1
   3  -2  15 71.3049 79.1200   1
  -3   3  15-7.08127 58.0450   3
  -3   3  14 653.986 184.697   3
  -3  -3  13 40.6886 58.7825   3
  -3   3  13-141.888 90.6361   3
  -3   3  13-168.614 116.480   2
  -3  -3  13-18.7661 107.604   2
  -3  -3  12 490.730 131.316   3
  -3   3  12 310.050 116.160   3
  -3   3  12 513.967 179.073   2
  -3  -3  12 378.034 143.008   2
  -3  -3  11-45.6823 47.4251   3
  -3   3  11 166.508 93.7829   3
  -3   3  11 27.5915 85.3237   2
  -3  -3  11 250.643 116.757   2
  -3   3  10 5220.94 472.677   2
  -3  -3  10 6307.98 522.933   2
  -3   3  10 4996.47 391.907   3
  -3  -3  10 5449.61 357.339   3
  -3   3   9 39.4079 62.0197   3
  -3   3   9 129.412 71.9621   1
  -3   3   9 109.382 90.8896   2
  -3  -3   9 158.058 106.994   2
  -3  -3   9 94.6633 45.8405   3
  -3  -3   8 1473.26 228.857   2
   3  -3  -8 1685.57 209.253   3
  -3   3   8 1557.69 199.691   3
  -3   3   8 1616.32 218.346   1
   3  -3  -8 1591.31 232.261   2
  -3   3   8 1707.70 246.431   2
  -3  -3   8 1531.13 159.980   3
  -3   3   7 116.895 71.3671   3
  -3   3   7 46.0023 46.8514   1
   3   3  -7 87.4688 53.8858   2
  -3   3   7-5.62517 60.9463   2
   3  -3  -7 32.0550 55.6937   2
  -3  -3   7-53.6872 76.5079   2
  -3   3   6 1070.93 150.267   3
   3   3  -6 1601.52 211.815   2
   3  -3  -6 1027.83 162.570   2
  -3   3   6 1396.10 185.585   1
  -3   3   6 1179.40 180.151   2
  -3   3   5 14858.4 504.693   3
   3  -3  -5 14631.4 560.287   2
   3   3  -5 15131.9 609.256   2
  -3   3   5 16056.7 592.638   1
   3  -3  -5 14639.1 509.814   3
   3  -3  -4 20.5979 39.2406   3
  -3   3   4 8.37561 42.5378   3
   3  -3  -4 35.2041 45.8371   2
   3   3  -4 11.3673 41.7164   2
  -3   3   4 70.7249 62.0490   1
   3  -3  -4 94.3604 65.3072   1
  -3  -3   4 64.4730 21.7541   3
  -3   3   4 71.4209 60.4961   2
  -3   3   3 1653.52 160.452   2
   3  -3  -3 1648.56 159.018   2
   3  -3  -3 1678.15 185.130   1
   3  -3  -3 1566.04 154.398   3
   3   3  -3 1753.67 193.784   2
  -3   3   3 1511.12 172.052   1
  -3  -3   3 1487.66 74.5902   3
  -3   3   3 1524.93 150.136   3
  -3   3   2 4765.55 240.485   2
   3  -3  -2 4443.59 226.869   2
   3   3  -2 5538.07 324.570   2
  -3   3   2 4873.31 301.966   1
  -3  -3   2 4591.46 136.982   3
   3  -3  -2 4813.80 259.549   3
  -3   3   2 4945.63 261.902   3
  -3   3   1 14821.9 354.116   2
   3  -3  -1 15038.5 351.838   2
  -3   3   1 14947.2 519.839   1
  -3  -3   1 15118.1 299.095   3
   3   3  -1 15083.0 292.833   3
   3  -3  -1 14146.6 442.746   3
  -3  -3   0 409.982 75.8347   1
   3   3   0 528.550 69.9718   3
   3  -3   0 416.447 47.0664   2
  -3   3   0 580.801 111.912   1
   3  -3   0 481.598 87.5955   3
  -3   3   0 501.656 51.4329   2
  -3  -3   0 481.611 67.8365   3
  -3  -3  -1 28714.9 534.891   1
  -3   3  -1 29873.7 731.926   1
   3   3   1 30164.6 576.616   3
  -3   3  -2 120.012 61.9773   1
  -3  -3  -2 86.9729 32.2536   1
   3   3   2 39.0395 50.6406   3
  -3   3  -3 10190.3 450.181   1
   3   3   3 9219.81 397.248   3
   3   3   3 9196.53 247.703   1
  -3  -3  -3 9141.26 248.724   1
  -3  -3  -4 4709.37 170.283   1
  -3   3  -4 4586.60 166.856   2
   3   3   4 4569.83 167.955   1
   3   3   4 4917.23 316.750   3
  -3   3  -4 5424.98 339.011   1
   3   3   5 262.749 93.8250   3
   3   3   5 231.823 41.8470   1
  -3   3  -5 232.302 49.5718   2
  -3  -3  -6 5131.17 367.182   2
  -3   3  -6 4764.53 248.342   2
   3   3   6 4855.47 191.031   1
   3  -3   6 4817.27 346.445   1
   3   3   6 5219.70 372.011   3
  -3  -3  -7 7880.53 479.858   2
   3   3   7 6890.49 454.053   3
  -3   3  -7 7108.97 340.681   2
   3   3   7 7127.08 253.293   1
   3  -3   7 6808.03 429.771   1
   3   3   8 604.403 153.456   3
   3   3   8 701.482 89.4940   1
   3  -3   8 751.548 153.985   1
  -3   3  -8 823.023 129.604   2
  -3  -3  -8 544.823 132.839   2
   3   3   9 20.9098 96.5564   3
  -3   3  -9 38.4857 34.4935   2
   3  -3   9 5.83901 56.9050   1
   3   3   9 23.6494 29.5609   1
  -3   3 -10 2341.74 255.283   2
   3   3  10 3073.49 216.279   1
   3  -3  10 2689.03 308.826   1
   3   3  10 3249.71 374.712   3
   3   3  11 14.9859 75.0586   3
   3  -3  11-12.3534 47.6829   1
   3   3  11 17.8528 24.9875   1
  -3   3 -11 49.1663 47.1217   2
   3   3  12 218.222 149.366   3
   3  -3  12-45.3431 64.8325   1
   3   3  13 211.832 150.793   3
   3  -3  13-183.596 101.987   1
   3  -3  14 105.854 104.185   1
   3  -3  15 0.53037 84.7574   1
  -3   4  15-18.0752 63.8373   3
  -3   4  14 11.7134 79.3653   3
  -3   4  13-93.2908 66.1411   3
  -3   4  13-130.060 102.617   2
  -3  -4  13 128.403 122.565   2
  -3  -4  12 44.7659 49.0885   3
  -3   4  12-18.3111 56.9150   3
  -3   4  12-13.9952 87.4766   2
  -3  -4  12-83.3454 116.130   2
  -3   4  11 172.383 88.8233   3
  -3   4  11 263.538 129.298   2
  -3  -4  11 37.8268 96.7718   2
  -3  -4  11 102.623 66.9766   3
  -3   4  10-73.0764 78.7468   3
  -3   4  10-27.9997 69.7791   2
  -3  -4  10-23.4532 76.3269   2
  -3   4   9 122.011 75.8366   3
  -3   4   9 186.189 83.7634   1
   3  -4  -9 302.253 103.419   3
  -3   4   9 205.932 111.811   2
  -3  -4   9 91.5831 68.0390   2
   3  -4  -8 1651.11 218.999   3
  -3   4   8 1754.77 219.892   3
  -3   4   8 2091.02 244.947   1
  -3   4   8 1773.59 251.878   2
  -3  -4   8 1771.13 256.052   2
  -3   4   7 7076.52 463.135   2
   3  -4  -7 8356.30 498.592   2
  -3  -4   7 7584.12 496.291   2
   3   4  -7 8503.65 525.133   2
  -3   4   7 8021.49 456.782   1
   3  -4  -7 7618.47 437.041   3
  -3   4   7 7379.61 425.653   3
   3  -4  -6 4829.77 334.526   3
  -3   4   6 4743.31 354.326   2
   3  -4  -6 4715.47 349.253   2
  -3  -4   6 4398.25 362.354   2
   3   4  -6 5312.60 392.222   2
  -3   4   6 5135.11 352.923   1
  -3   4   6 4841.91 326.539   3
   3   4  -5 350.242 104.072   2
  -3   4   5 238.226 79.8199   3
  -3  -4   5 273.938 53.8110   3
   3  -4  -5 296.335 96.9507   1
  -3   4   5 200.423 63.9371   1
   3  -4  -5 279.685 85.0097   2
   3  -4  -4 120.160 57.3204   1
  -3   4   4 43.4966 58.6684   3
  -3  -4   4 69.6076 27.4404   3
   3   4  -4 75.7155 59.1646   2
  -3   4   4 13.9731 48.2669   2
  -3   4   4 108.644 49.9891   1
   3  -4  -4 108.044 61.0181   2
   3  -4  -3 4216.06 276.003   3
  -3   4   3 6074.92 310.719   2
   3  -4  -3 6123.95 358.629   1
   3   4  -3 6786.98 392.763   2
  -3   4   3 6523.18 339.128   3
  -3   4   3 6382.03 361.815   1
   3  -4  -3 6138.91 306.935   2
  -3  -4   3 6486.93 212.343   3
  -3   4   2-0.19793 47.7983   1
  -3  -4   2 27.0063 23.8175   3
   3  -4  -2-14.1663 38.8912   3
  -3   4   2 1.69639 46.6478   3
   3  -4  -2 10.5577 58.1089   1
  -3   4   2-37.2081 45.5268   2
   3  -4  -2-0.96727 34.4223   2
   3  -4  -1 10992.9 432.608   3
  -3   4   1 12155.9 325.758   2
   3  -4  -1 11258.1 310.785   2
  -3   4   1 11167.3 470.733   1
  -3  -4   1 11530.7 322.980   3
   3   4  -1 11402.3 312.595   3
  -3  -4   0 687.143 85.9991   3
   3   4   0 738.052 93.6771   3
   3  -4   0 772.444 120.388   3
   3  -4   0 667.259 60.4605   2
  -3   4   0 699.265 130.009   1
  -3  -4  -1 34229.6 581.934   1
  -3   4  -1 34967.5 846.026   1
  -3  -4  -1 34227.7 672.334   3
   3   4   1 34307.2 670.166   3
  -3   4  -2 9246.97 446.393   1
  -3  -4  -2 9140.66 381.263   3
  -3  -4  -2 8828.34 257.992   1
   3   4   2 8574.75 368.237   3
  -3  -4  -3 17021.2 300.272   1
   3   4   3 17870.9 574.543   3
  -3   4  -3 18759.5 650.383   1
  -3   4  -4 15472.5 258.774   2
   3   4   4 16029.2 586.059   3
  -3   4  -4 16938.3 633.540   1
   3   4   5 656.117 139.195   3
  -3   4  -5 505.526 64.9038   2
   3  -4   5 509.341 125.908   1
  -3   4  -6 368.316 69.9629   2
   3  -4   6 313.048 115.786   1
   3   4   6 420.989 128.708   3
   3  -4   6 294.225 60.3566   2
   3   4   7 2374.14 278.870   3
   3  -4   7 2926.99 215.039   2
  -3  -4  -7 2706.33 301.252   2
  -3   4  -7 2720.36 201.642   2
   3   4   7 2462.85 91.8596   1
   3  -4   7 2397.12 271.692   1
  -3   4  -8 2.81304 37.5101   2
   3   4   8 21.9361 81.0035   3
   3  -4   8-93.8408 99.9059   1
   3  -4   8 18.2420 45.7370   2
   3   4   8 25.1367 12.7706   1
  -3   4  -9 44.5012 45.6669   2
   3  -4   9-29.5041 68.3367   1
   3   4   9-12.1994 66.5365   3
   3  -4   9 40.8893 52.1388   2
   3   4   9 26.5641 18.6348   1
   3   4  10 533.412 173.926   3
   3   4  10 160.004 40.1236   1
  -3   4 -10 318.952 101.485   2
   3  -4  10 245.858 96.9437   1
   3  -4  10 158.254 87.8795   2
   3   4  11 79.8749 91.5442   3
  -3   4 -11 24.3305 40.9095   2
   3   4  11-13.2767 16.4008   1
   3  -4  11 99.7883 101.912   1
   3   4  12-76.8198 91.0253   3
   3  -4  12 164.011 109.855   1
   3   4  13 173.248 135.589   3
   3  -4  13-38.7749 60.8742   1
   3  -4  14-42.3764 65.1080   1
  -3   5  14 177.699 106.768   3
  -3   5  13 490.682 149.903   3
  -3   5  13 818.365 229.242   2
  -3  -5  13 328.345 151.905   2
  -3   5  12 203.234 111.737   3
  -3   5  12 211.889 166.705   2
  -3  -5  12 241.185 96.1335   3
  -3  -5  12 284.567 133.226   2
  -3  -5  11 2007.55 320.917   2
  -3   5  11 2002.91 281.067   3
  -3   5  11 2074.05 335.717   2
  -3   5  10 518.500 146.869   3
  -3   5  10 530.697 179.620   2
  -3  -5  10 509.131 160.123   2
  -3  -5   9 2192.92 301.771   2
  -3   5   9 2325.86 279.015   3
  -3   5   9 2699.34 290.440   1
  -3   5   9 2204.84 298.257   2
   3  -5  -8 467.442 126.253   3
  -3   5   8 433.861 129.553   3
  -3   5   8 425.578 117.543   1
  -3   5   8 544.968 156.433   2
  -3  -5   8 523.354 152.432   2
   3  -5  -7 2818.25 283.758   3
  -3   5   7 2838.52 299.570   2
   3  -5  -7 2936.11 302.196   2
  -3  -5   7 2760.02 314.649   2
  -3   5   7 3192.20 293.356   1
  -3   5   7 2782.67 279.156   3
  -3  -5   6 1252.59 129.128   3
  -3   5   6 1140.27 177.693   3
   3   5  -6 1161.42 194.322   2
  -3   5   6 914.699 166.394   2
  -3   5   6 1171.66 171.390   1
   3  -5  -6 1452.05 199.045   3
   3  -5  -6 1008.75 169.797   2
  -3  -5   6 1277.33 208.392   2
   3  -5  -5 183.611 86.5492   1
   3  -5  -5 276.983 90.6378   3
  -3  -5   5 256.030 93.2682   2
   3  -5  -5 382.952 102.514   2
  -3  -5   5 306.919 61.2705   3
   3   5  -5 295.653 97.6397   2
  -3   5   5 303.145 93.7964   2
  -3   5   5 328.558 91.8336   1
  -3   5   5 381.979 117.805   3
  -3   5   4 2078.81 218.275   3
   3  -5  -4 2555.73 226.318   2
   3  -5  -4 2341.77 233.601   1
  -3  -5   4 2284.71 156.778   3
   3   5  -4 2593.36 266.408   2
  -3   5   4 2886.20 256.845   1
   3  -5  -4 2768.23 254.054   3
   3  -5  -3 3633.44 246.962   2
   3  -5  -3 3305.53 273.886   1
  -3   5   3 3707.35 287.478   1
  -3  -5   3 3597.28 192.182   3
  -3   5   3 3598.81 275.924   3
  -3  -5   2 19.6376 30.3375   3
  -3   5   2 24.7330 41.5550   1
  -3   5   2 23.1956 60.5446   3
   3  -5  -2 43.5502 54.1600   1
   3  -5  -2 39.4856 40.3145   2
   3   5  -1 7111.87 289.098   3
   3  -5  -1 7077.71 265.339   2
   3  -5  -1 6734.15 385.282   1
  -3   5   1 7611.71 407.112   1
  -3  -5   1 7329.38 295.836   3
   3   5   0 2437.86 181.857   3
   3  -5   0 2408.45 124.810   2
  -3   5   0 2284.00 227.375   1
  -3  -5   0 2632.50 190.707   3
  -3  -5  -1 105.315 55.8313   3
   3   5   1 46.7938 40.2889   3
  -3   5  -1 21.1108 44.2203   1
  -3  -5  -1 33.6140 32.1310   1
  -3   5  -2 4566.22 331.094   1
  -3  -5  -2 4313.09 284.815   3
  -3  -5  -2 4328.38 182.458   1
   3   5   2 4286.88 277.330   3
   3   5   3 184.390 82.6280   3
  -3   5  -3 452.682 107.926   1
  -3  -5  -3 304.180 36.8787   1
  -3  -5  -3 303.914 84.1970   3
  -3   5  -4 1575.69 204.473   1
   3   5   4 1499.94 193.375   3
  -3  -5  -4 1490.81 188.149   3
  -3   5  -5 480.311 58.9671   2
   3  -5   5 539.289 64.9702   2
   3   5   5 523.838 136.807   3
   3  -5   5 577.439 137.965   1
   3  -5   6 6799.88 275.641   2
  -3   5  -6 6923.71 267.795   2
   3  -5   6 6484.06 444.082   1
   3   5   6 6412.26 439.395   3
   3   5   7 209.207 111.437   3
  -3   5  -7 106.789 42.6785   2
   3  -5   7 37.6579 64.1771   1
   3  -5   7 160.664 63.7790   2
   3   5   8 563.682 153.252   3
  -3   5  -8 671.882 110.410   2
   3  -5   8 636.630 158.619   1
   3  -5   8 682.765 118.343   2
   3   5   9 1608.63 266.005   3
  -3   5  -9 1490.71 180.901   2
   3  -5   9 1477.62 241.198   1
   3  -5   9 1666.79 192.970   2
  -3   5 -10-4.82268 27.1984   2
   3  -5  10-93.5108 88.6339   1
   3  -5  10 18.6357 43.6365   2
   3   5  11 120.032 90.2343   3
  -3   5 -11 136.651 47.8230   2
   3  -5  11 100.162 68.6051   1
   3  -5  11 59.2173 61.1020   2
   3   5  12-18.7169 94.2836   3
   3  -5  12 51.3902 72.9407   1
   3  -5  12-183.184 88.6896   2
   3  -5  13 509.340 168.048   1
  -3   6  14 1063.46 239.267   3
  -3   6  13 4.01288 62.1799   3
  -3  -6  13-29.5399 111.969   2
  -3   6  12 96.7510 95.6691   3
  -3  -6  12-177.017 112.805   2
  -3   6  11 132.995 96.9238   3
  -3  -6  11-166.480 117.852   2
  -3   6  10 789.443 180.028   3
  -3  -6  10 1007.64 231.077   2
  -3   6   9-26.0203 55.4313   3
  -3   6   9 72.1190 55.7319   1
  -3  -6   9-36.8151 89.8564   2
  -3   6   8 3280.36 331.293   3
  -3  -6   8 3653.16 380.768   2
  -3   6   8 3165.84 306.965   1
  -3  -6   7 65.6960 92.6276   2
  -3   6   7-57.1932 76.3493   3
  -3  -6   7 78.1371 44.4719   3
  -3   6   7 31.9434 38.8795   1
   3  -6  -7 15.5182 42.8424   2
  -3   6   6 666.765 148.280   3
  -3  -6   6 679.378 158.588   2
   3  -6  -6 538.969 133.466   3
  -3  -6   6 811.071 114.526   3
   3  -6  -6 686.119 143.905   2
  -3   6   6 589.772 127.864   1
   3  -6  -6 589.999 132.512   1
   3  -6  -5-65.1767 70.6938   1
   3  -6  -5 24.4109 45.9085   3
  -3  -6   5-7.15136 63.3250   2
  -3   6   5-49.1859 68.6219   3
  -3  -6   5-28.4325 31.0498   3
   3   6  -5 26.1857 83.0005   2
   3  -6  -5 40.8599 67.8616   2
  -3   6   5 34.4484 42.6945   1
   3  -6  -4 6930.68 427.682   3
   3  -6  -4 6494.99 374.990   2
  -3  -6   4 6159.01 429.813   2
   3  -6  -4 6645.74 405.333   1
  -3   6   4 6616.27 398.469   1
  -3  -6   4 6884.65 308.628   3
  -3   6   4 7177.29 425.399   3
   3  -6  -3 4052.64 269.285   2
  -3  -6   3 3998.91 336.545   2
   3  -6  -3 4083.18 320.631   1
  -3   6   3 4480.15 323.885   1
   3  -6  -3 4563.15 338.572   3
  -3  -6   3 4360.66 243.313   3
  -3   6   3 4316.32 330.004   3
   3  -6  -2 5964.15 297.180   2
   3  -6  -2 6106.42 385.869   3
   3  -6  -2 5884.70 374.654   1
  -3   6   2 6464.58 391.473   1
  -3   6   2 5673.15 369.936   3
  -3  -6   2 6301.50 298.621   3
   3  -6  -1 2711.92 178.769   2
   3  -6  -1 3262.11 283.029   3
   3  -6  -1 2509.03 248.571   1
  -3   6   1 2713.88 255.787   1
  -3  -6   1 2823.40 209.708   3
   3   6  -1 2666.91 200.274   3
   3  -6   0 5004.39 351.518   3
   3  -6   0 4503.82 193.578   2
   3  -6   0 4105.77 320.302   1
  -3   6   0 4918.47 344.614   1
  -3  -6   0 4509.30 274.837   3
   3   6   0 4284.96 267.824   3
   3  -6   1 6090.71 390.466   3
  -3  -6  -1 6015.21 335.566   3
   3  -6   1 5498.55 168.081   2
   3  -6   1 5355.03 164.990   2
   3   6   1 5454.05 315.723   3
   3  -6   1 5416.16 370.224   1
  -3   6  -1 5918.13 387.900   1
  -3  -6  -2 6474.03 231.468   1
  -3  -6  -2 7148.23 386.752   3
  -3   6  -2 7056.67 431.126   1
   3   6   2 6870.20 374.091   3
  -3  -6  -3 3504.08 120.257   1
   3   6   3 3338.42 279.505   3
  -3  -6  -3 3606.85 292.373   3
  -3   6  -3 3568.40 316.929   1
  -3  -6  -3 3408.96 118.605   1
   3   6   4-22.8530 56.8176   3
   3  -6   4 45.2415 17.8382   2
   3  -6   4-30.4207 60.4228   1
  -3  -6  -4 66.7778 58.4828   3
  -3  -6  -5 129.477 69.0833   3
   3   6   5 96.9356 79.7397   3
   3  -6   5 102.352 32.3467   2
   3  -6   5 178.664 92.8565   1
   3  -6   6 1379.04 223.086   1
   3   6   6 1313.83 210.881   3
   3  -6   6 1160.24 113.212   2
  -3   6  -6 1234.42 111.756   2
   3   6   7 1886.38 266.288   3
   3  -6   7 1638.45 247.579   1
   3  -6   7 1872.89 162.978   2
  -3   6  -7 1675.08 150.882   2
   3  -6   8 3220.58 240.444   2
  -3   6  -8 2580.47 211.250   2
   3  -6   8 2757.46 331.111   1
   3   6   8 3448.14 373.060   3
   3   6   9-15.5386 64.6955   3
  -3   6  -9 0.20724 38.6491   2
   3  -6   9 61.0022 76.6109   1
   3  -6   9 65.4691 50.0975   2
   3   6  10 95.6651 86.7534   3
  -3   6 -10 219.632 73.6141   2
   3  -6  10 582.685 186.036   1
   3  -6  10 397.638 112.196   2
   3  -6  11 239.491 118.410   1
   3  -6  11 278.700 94.7094   2
   3   6  11 453.101 166.404   3
   3   6  12 111.541 103.927   3
   3  -6  12 245.690 119.939   1
   3  -6  13 133.501 98.7189   1
  -3   7  13 445.677 173.581   3
  -3   7  12-18.3813 66.7670   3
  -3  -7  12 2.28605 86.5156   2
  -3   7  11 1078.32 231.936   3
  -3  -7  11 912.597 231.301   2
  -3   7  10 678.965 171.877   3
  -3  -7  10 811.269 210.278   2
  -3   7   9 25.8086 76.0519   3
  -3   7   9-18.8351 37.4885   1
  -3  -7   9 130.731 87.6624   2
  -3  -7   8 5715.50 355.785   3
  -3  -7   8 5415.17 472.768   2
  -3   7   8 5442.74 405.019   1
  -3   7   8 5983.38 468.924   3
  -3   7   7 2047.90 268.461   3
  -3  -7   7 2138.92 291.748   2
  -3   7   7 1998.73 240.032   1
  -3  -7   7 2117.02 207.748   3
  -3  -7   6 125.342 88.4151   2
   3  -7  -6 133.517 66.6966   1
  -3   7   6 183.212 98.9438   3
  -3  -7   6 172.245 61.1097   3
  -3   7   6 100.601 44.9351   1
   3  -7  -6 141.091 83.0544   2
   3  -7  -5 600.600 143.421   3
  -3  -7   5 688.191 113.577   3
  -3  -7   5 786.414 169.269   2
   3  -7  -5 610.531 136.849   1
  -3   7   5 666.073 133.939   1
  -3   7   5 518.558 137.411   3
   3  -7  -5 634.548 138.921   2
   3  -7  -4 133.956 58.1122   3
  -3  -7   4 6.86423 30.1792   3
  -3  -7   4 86.9261 88.8303   2
   3  -7  -4 31.1426 51.6040   1
  -3   7   4 138.137 76.9033   3
  -3   7   4 38.6344 37.7899   1
   3  -7  -4 126.751 66.3563   2
   3  -7  -3 119.139 80.4791   3
  -3  -7   3 84.8066 44.3091   3
  -3  -7   3 182.242 101.254   2
  -3   7   3 144.807 90.5702   3
   3  -7  -3 115.640 76.2423   1
  -3   7   3 254.374 92.1553   1
   3  -7  -3 40.1751 46.6061   2
  -3  -7   2 776.334 119.368   3
   3  -7  -2 771.953 153.389   3
  -3  -7   2 690.001 152.268   2
  -3   7   2 601.051 138.861   3
   3  -7  -2 432.553 118.908   1
   3  -7  -2 545.924 98.5345   2
  -3   7   2 724.218 138.909   1
  -3   7   1 847.565 151.961   1
   3  -7  -1 1045.63 170.485   3
   3   7  -1 826.490 130.425   3
  -3  -7   1 1032.69 176.672   2
   3  -7  -1 875.102 112.552   2
  -3  -7   1 903.483 131.665   3
   3  -7  -1 1057.59 175.352   1
  -3  -7   0 446.460 98.1477   3
   3  -7   0 626.304 139.611   3
   3   7   0 536.768 111.003   3
  -3  -7   0 546.832 140.187   2
  -3   7   0 820.493 151.422   1
   3  -7   0 547.350 78.2951   2
   3  -7   0 554.819 130.534   1
  -3  -7  -1 54.6999 42.7309   3
   3   7   1 125.487 66.5813   3
   3  -7   1 157.833 85.4130   1
  -3   7  -1 111.883 55.2934   1
   3  -7   1 83.2597 56.5764   3
   3  -7   1 97.6892 34.3517   2
   3  -7   1 102.183 21.4944   2
  -3  -7  -2 490.368 117.616   3
   3  -7   2 401.200 48.8616   2
   3   7   2 442.939 113.118   3
   3  -7   2 410.500 114.911   3
   3  -7   2 449.519 136.361   1
   3  -7   2 478.374 53.0212   2
  -3   7  -2 609.057 137.339   1
  -3   7  -3 1236.00 199.403   1
   3   7   3 936.719 158.768   3
   3  -7   3 1110.98 181.291   3
   3  -7   3 866.840 63.3165   2
   3  -7   3 900.214 176.642   1
  -3  -7  -3 962.356 68.4530   1
  -3  -7  -3 981.477 69.2424   1
  -3  -7  -3 949.037 163.068   3
  -3  -7  -4 121.701 62.3222   3
   3   7   4 79.5850 86.4042   3
   3  -7   4 153.344 95.9209   1
   3  -7   4 98.8795 23.0202   2
   3  -7   5 15007.0 341.970   2
   3  -7   5 16144.0 743.724   1
  -3  -7  -5 15612.5 708.254   3
   3   7   5 15295.7 695.971   3
   3  -7   6-57.3803 59.7356   1
   3   7   6-35.1388 83.1527   3
   3  -7   6 20.7365 32.1703   2
   3  -7   7 1006.10 207.010   1
   3   7   7 1337.40 229.870   3
   3  -7   7 1123.79 125.887   2
   3   7   8 311.127 132.878   3
   3  -7   8 353.357 138.854   1
  -3   7  -8 358.699 76.6015   2
   3  -7   8 525.961 103.660   2
   3   7   9 872.850 201.344   3
   3  -7   9 785.744 194.664   1
  -3   7  -9 800.104 125.885   2
   3  -7   9 605.047 117.683   2
   3   7  10 409.642 160.692   3
   3  -7  10 619.657 181.929   1
   3  -7  10 622.923 124.530   2
   3   7  11 90.0425 96.1686   3
   3  -7  11 109.375 91.4301   1
   3  -7  12 27.0850 62.4827   1
  -3   8  12 268.051 150.749   3
  -3  -8  12 91.6275 96.1024   2
  -3   8  11-15.9652 55.6830   3
  -3  -8  11 300.427 139.120   2
  -3   8  10 501.291 158.632   3
  -3  -8  10 670.621 189.961   2
  -3   8   9 597.979 168.936   3
  -3  -8   9 501.996 165.720   2
  -3  -8   8-65.4457 85.7234   2
  -3   8   8-36.6016 44.8381   1
  -3   8   8 90.4434 88.3396   3
  -3  -8   7 2064.01 296.703   2
  -3   8   7 1777.78 264.615   3
  -3   8   7 1719.67 228.920   1
   3  -8  -7 2164.01 253.496   1
  -3  -8   7 1803.98 207.216   3
   3  -8  -6 358.049 109.470   1
  -3  -8   6 285.342 129.467   2
  -3  -8   6 427.361 100.969   3
  -3   8   6 423.343 140.747   3
  -3   8   6 229.370 80.6357   1
   3  -8  -6 434.429 130.974   2
   3  -8  -5 7186.17 458.175   2
  -3   8   5 6223.59 466.906   3
   3  -8  -5 6119.70 417.793   1
  -3  -8   5 6878.51 498.195   2
  -3   8   5 7242.81 451.219   1
  -3  -8   5 7002.52 383.636   3
   3  -8  -4 2616.00 261.997   2
  -3  -8   4 2878.53 317.638   2
   3  -8  -4 2668.77 275.605   1
  -3   8   4 2638.72 273.330   1
  -3  -8   4 2472.53 225.505   3
  -3   8   4 2769.46 306.338   3
   3  -8  -3 2815.72 250.002   2
  -3  -8   3 3183.10 330.030   2
   3  -8  -3 3076.40 298.478   1
  -3   8   3 3385.33 307.381   1
  -3  -8   3 3413.66 267.959   3
  -3   8   3 3356.30 329.690   3
  -3   8   2 3366.93 329.191   3
   3  -8  -2 3510.69 258.338   2
  -3  -8   2 3018.82 317.744   2
   3  -8  -2 3507.90 319.538   1
  -3   8   2 3639.44 320.774   1
  -3  -8   2 3391.10 270.784   3
  -3  -8   1 705.082 127.179   3
   3   8  -1 607.338 122.399   3
  -3  -8   1 789.285 171.518   2
  -3   8   1 693.219 147.867   1
   3  -8  -1 770.664 111.813   2
   3  -8  -1 1008.27 178.130   1
  -3  -8   0 4258.07 315.730   3
   3  -8   0 3733.38 221.426   2
  -3  -8   0 3986.55 364.961   2
   3  -8   0 3526.12 327.048   1
  -3   8   0 4346.10 356.114   1
   3   8   0 3845.84 301.602   3
  -3  -8  -1 1550.54 201.939   3
   3   8   1 1170.79 175.059   3
   3  -8   1 1339.80 118.945   2
   3  -8   1 1214.67 200.134   1
   3  -8   1 1396.57 121.760   2
  -3   8  -1 1312.43 206.247   1
  -3  -8  -2 5308.01 384.137   3
  -3  -8  -2 5210.09 239.236   1
   3  -8   2 5281.93 211.620   2
   3  -8   2 5267.61 206.781   2
   3  -8   2 5212.22 412.780   1
   3   8   2 5635.07 387.369   3
  -3   8  -2 5314.83 409.777   1
   3  -8   3 258.673 45.5949   2
   3   8   3 300.709 104.527   3
  -3  -8  -3 187.129 35.3969   1
   3  -8   3 241.646 105.840   1
  -3  -8  -3 274.755 98.6667   3
  -3  -8  -3 240.709 39.9255   1
  -3  -8  -4 1837.21 240.045   3
   3   8   4 1638.32 232.988   3
   3  -8   4 1679.08 112.186   2
   3  -8   4 1616.34 243.110   1
   3   8   5 95.3655 94.0037   3
   3  -8   5-22.8772 70.4992   1
   3  -8   5-9.15443 26.1724   2
   3  -8   6 3545.18 198.001   2
   3  -8   6 3014.69 352.101   1
   3   8   6 3200.09 347.566   3
   3  -8   7 45.7457 95.0731   1
   3   8   7 30.8124 88.4836   3
   3  -8   7-11.3419 33.2702   2
   3  -8   8 3758.53 254.540   2
   3  -8   8 3873.06 420.714   1
   3   8   8 3727.10 410.733   3
   3   8   9 1215.03 245.177   3
   3  -8   9 1421.19 270.811   1
   3   8  10 1638.48 291.686   3
   3  -8  10 1185.33 250.865   1
   3   8  11 200.281 124.928   3
   3  -8  11-51.4076 77.7399   1
  -3   9  11 538.798 179.482   3
  -3  -9  11 280.947 152.846   2
  -3   9  10 516.162 186.688   3
  -3  -9  10 352.554 157.850   2
  -3   9   9 2436.10 340.301   3
  -3  -9   9 2408.32 344.752   2
  -3  -9   8-90.8854 85.0332   2
  -3   9   8-36.5443 63.4666   3
  -3  -9   7 882.544 206.784   2
  -3   9   7 669.263 175.282   3
  -3   9   7 829.481 156.910   1
   3  -9  -7 687.522 153.909   1
   3  -9  -6 152.785 80.0650   1
  -3  -9   6 245.654 101.870   2
  -3  -9   6 159.967 73.4499   3
  -3   9   6 36.3836 72.7863   3
  -3   9   6 7.99239 34.8436   1
  -3  -9   5-65.9222 75.0482   2
  -3  -9   5-12.8946 31.7476   3
   3  -9  -5 47.3258 56.9144   1
  -3   9   5 107.873 121.990   3
   3  -9  -5 80.1976 69.3583   2
  -3   9   5 92.4697 56.2370   1
  -3   9   4 70.0425 53.0559   1
  -3  -9   4 214.477 123.063   2
  -3   9   4 103.743 87.7603   3
   3  -9  -4 37.6199 51.0175   1
  -3  -9   4 143.864 68.6965   3
   3  -9  -4 50.6622 48.7025   2
  -3   9   3 178.277 84.3982   3
  -3  -9   3 152.497 57.6597   3
  -3   9   3 105.757 62.8762   1
  -3  -9   3 355.127 128.026   2
   3  -9  -3 276.953 109.523   1
   3  -9  -3 169.372 68.8396   2
  -3  -9   2 634.021 129.688   3
  -3  -9   2 697.537 169.126   2
  -3   9   2 596.721 152.979   3
  -3   9   2 459.020 119.449   1
   3  -9  -2 505.737 135.138   1
   3  -9  -2 541.569 112.531   2
  -3  -9   1 493.503 115.918   3
   3   9  -1 380.384 99.1591   3
  -3  -9   1 465.129 131.514   2
   3  -9  -1 485.120 98.4096   2
   3  -9  -1 398.093 126.364   1
  -3   9   1 333.070 113.952   1
  -3  -9   0 275.059 79.4661   3
   3   9   0 298.457 100.852   3
  -3  -9   0 295.249 109.382   2
   3  -9   0 308.161 63.7296   2
   3  -9   0 255.517 113.434   1
   3  -9   1 51.3876 76.4798   1
   3   9   1-27.1087 48.8499   3
   3  -9   1-16.4113 26.6223   2
  -3  -9  -1 16.4392 47.5808   1
   3  -9   1 40.1300 23.7593   2
  -3  -9  -1 29.1392 47.1348   3
   3  -9   2 2476.71 301.294   1
   3  -9   2 2715.29 173.721   2
   3  -9   2 2755.48 172.988   2
  -3  -9  -2 2708.08 184.729   1
  -3  -9  -2 2744.61 295.334   3
   3   9   2 2857.56 297.837   3
   3  -9   3 647.168 81.2707   2
   3   9   3 656.433 153.923   3
   3  -9   3 554.580 151.566   1
  -3  -9  -3 599.236 67.0089   1
  -3  -9  -3 595.496 68.3489   1
   3   9   4 724.846 167.392   3
   3  -9   4 543.716 158.237   1
   3  -9   4 761.634 84.5586   2
   3   9   5 1143.29 214.312   3
   3  -9   5 1401.16 120.368   2
   3  -9   5 1351.84 240.151   1
   3   9   6 417.492 137.508   3
   3  -9   6 299.121 61.4085   2
   3  -9   6 231.091 118.030   1
   3   9   7 2579.13 340.763   3
   3  -9   7 2898.92 373.445   1
   3  -9   8 36.4686 84.0220   1
   3   9   8 122.682 105.102   3
   3  -9   9 1935.07 331.758   1
   3   9   9 2171.67 340.837   3
   3  -9  10 137.787 88.5572   1
   3   9  10 361.655 171.916   3
  -3 -10  10 669.825 210.368   2
  -3  10  10 526.375 189.596   3
  -3 -10   9 472.643 178.240   2
  -3  10   9 564.479 189.845   3
  -3 -10   8-39.7259 83.3368   2
  -3  10   8-31.0981 77.0567   3
  -3 -10   7 88.7762 94.7388   2
  -3  10   7 48.8138 70.2276   3
   3 -10  -7 48.4851 58.3561   1
   3 -10  -6 740.670 160.560   1
  -3 -10   6 930.153 197.102   2
  -3  10   6 700.541 188.401   3
  -3 -10   5 1485.87 262.132   2
  -3 -10   5 1078.89 181.676   3
   3 -10  -5 1559.62 228.017   1
  -3  10   5 1499.47 262.323   3
   3 -10  -4 4167.04 354.247   2
  -3 -10   4 3871.50 400.321   2
   3 -10  -4 4173.24 370.665   1
  -3 -10   4 3872.68 330.923   3
  -3  10   4 4253.23 419.603   3
   3 -10  -3 3295.81 301.497   2
  -3 -10   3 3173.11 360.885   2
   3 -10  -3 3598.80 347.198   1
  -3 -10   3 3342.64 312.509   3
  -3  10   3 2977.21 348.326   3
   3 -10  -2 6631.85 400.580   2
  -3 -10   2 6698.46 514.507   2
   3 -10  -2 6117.53 454.174   1
  -3 -10   2 6869.08 452.449   3
  -3 -10   1 903.105 170.501   3
   3  10  -1 1407.05 205.744   3
  -3 -10   1 1135.20 221.724   2
   3 -10  -1 973.671 145.802   2
   3 -10  -1 1025.91 188.503   1
  -3 -10   0 1338.63 208.585   3
   3  10   0 1665.59 232.990   3
  -3 -10   0 1499.34 245.612   2
  -3 -10   0 1674.67 195.728   1
   3 -10   0 1382.93 160.734   2
   3 -10   0 1590.00 246.216   1
   3 -10   1 2215.19 292.646   1
   3  10   1 2068.37 262.495   3
   3 -10   1 2288.95 191.962   2
   3 -10   1 2177.60 183.958   2
  -3 -10  -1 2076.23 197.062   1
  -3 -10  -2 173.070 58.5154   1
   3 -10   2 304.416 66.1570   2
   3 -10   2 59.5990 79.8652   1
   3  10   2 300.365 120.999   3
   3 -10   2 249.177 62.7315   2
   3  10   3 1201.82 214.285   3
   3 -10   3 1423.11 249.095   1
   3 -10   3 1332.95 127.745   2
  -3 -10  -3 1343.04 109.404   1
   3  10   4 993.301 201.903   3
   3 -10   4 1077.24 112.506   2
   3 -10   4 1065.22 216.050   1
   3  10   5 658.020 170.477   3
   3 -10   5 438.785 151.735   1
   3  10   6 150.085 104.980   3
   3 -10   6 175.167 109.108   1
   3  10   7 285.541 143.793   3
   3 -10   7 3.05744 72.9807   1
   3  10   8 204.985 125.124   3
   3 -10   8 443.839 155.033   1
   3 -10   9-47.1092 78.0325   1
   3  10   9 195.756 120.301   3
  -3 -11   9 883.259 224.246   2
  -3 -11   8 152.823 107.463   2
  -3  11   8 75.1647 98.3970   3
  -3 -11   7 684.343 184.511   2
  -3  11   7 952.607 235.872   3
   3 -11  -7 908.201 182.297   1
  -3 -11   6 55.0025 84.8568   2
  -3  11   6 133.902 97.3231   3
   3 -11  -6 119.261 88.7925   1
  -3 -11   5 1380.73 257.519   2
   3 -11  -5 1041.28 196.298   1
  -3  11   5 1091.40 230.855   3
  -3 -11   4 406.327 152.160   2
   3 -11  -4 287.460 103.881   1
  -3  11   4 566.847 157.842   3
  -3 -11   3-98.9543 109.991   2
  -3  11   3 30.8475 89.8307   3
   3 -11  -3-18.6619 64.6060   1
   3 -11  -3-80.7785 60.1233   2
  -3 -11   2 20.7403 78.9069   2
   3 -11  -2 98.1312 81.2478   1
   3 -11  -2 48.8059 49.1879   2
  -3 -11   2 97.9513 67.8499   1
  -3 -11   1 282.748 98.3220   1
  -3 -11   1 108.637 97.5621   2
   3 -11  -1 129.378 54.4340   2
   3 -11  -1 61.5751 79.2492   1
   3  11   0-6.24320 54.2899   3
  -3 -11   0 75.7948 57.2811   1
  -3 -11   0 6.90731 68.5470   2
   3 -11   0 84.1832 79.1791   1
   3 -11   1 154.129 90.2214   1
   3  11   1 284.253 115.451   3
   3 -11   1 244.084 72.2751   2
  -3 -11  -1 318.365 88.0151   1
  -3 -11  -1 274.209 128.914   2
   3 -11   2 51.8894 36.0874   2
   3 -11   2 33.6791 55.9222   1
   3  11   2-71.6949 71.4919   3
  -3 -11  -2 49.0390 29.4834   1
   3  11   3 1464.72 247.749   3
   3 -11   3 1279.78 243.418   1
   3  11   4 51.9254 71.2922   3
   3 -11   4-28.0438 78.3190   1
   3  11   5 1662.31 282.277   3
   3 -11   5 1254.35 246.795   1
   3  11   6 118.769 68.9972   3
   3 -11   6 264.462 121.461   1
   3  11   7 1413.11 282.526   3
   3 -11   7 1217.95 262.645   1
   3  11   8-59.2947 107.294   3
   3 -11   8-54.3377 64.8897   1
  -3 -12   8-8.45527 99.7606   2
  -3 -12   7 107.918 121.670   2
  -3  12   6 686.006 200.253   3
  -3 -12   6 383.966 151.248   2
   3 -12  -5-31.9880 58.4135   1
  -3  12   5 31.6894 88.4475   3
  -3 -12   5 189.674 108.648   2
  -3  12   4 464.936 166.976   3
  -3 -12   4 193.645 108.979   2
   3 -12  -4 393.297 124.570   1
  -3 -12   4 94.1735 63.7670   1
  -3 -12   3 325.051 138.745   2
   3 -12  -3 25.7444 66.6935   1
  -3 -12   3 427.276 135.395   1
  -3 -12   2 493.048 159.726   2
   3 -12  -2 492.625 145.989   1
  -3 -12   2 424.092 123.449   1
  -3 -12   1 1491.77 214.593   1
  -3 -12   1 1394.23 264.553   2
   3 -12  -1 1289.29 237.272   1
   3  12   0 2625.65 315.875   3
  -3 -12   0 2344.17 334.292   2
  -3 -12   0 2458.39 260.286   1
   3 -12   0 2482.33 324.647   1
   3  12   1-36.5060 79.4868   3
  -3 -12  -1 127.037 95.1109   2
   3 -12   1 102.254 92.6292   1
   3 -12   2 1737.25 284.041   1
   3  12   2 1961.47 297.745   3
   3  12   3 120.263 97.2466   3
   3 -12   3 312.334 140.342   1
   3  12   4 650.150 184.781   3
   3 -12   4 401.877 171.643   1
   3  12   5-18.8411 78.4198   3
   3 -12   5 32.6340 96.6568   1
   3  12   6 287.361 121.129   3
   3 -12   6 284.399 137.481   1
   3  12   7 79.0001 92.7151   3
  -3 -13   7 170.345 110.694   2
  -3 -13   6-140.215 112.739   2
  -3 -13   6 28.2082 57.3566   1
  -3 -13   5-138.701 102.840   2
  -3 -13   5-89.0171 73.4901   1
  -3 -13   4 30.6900 76.4714   2
   3 -13  -4 188.826 97.3933   1
  -3  13   4 155.002 114.608   3
  -3 -13   4 211.448 100.130   1
  -3 -13   3 112.605 68.4061   2
  -3 -13   3 121.444 79.8853   1
   3 -13  -3-28.9917 77.7370   1
  -3 -13   2 25.2763 65.3339   2
   3 -13  -2 66.5006 65.2771   1
  -3 -13   2-75.8337 63.2118   1
  -3 -13   1 460.767 162.444   2
   3 -13  -1-154.317 95.6446   1
  -3 -13   0 197.750 122.678   2
   3 -13   0 113.795 86.8275   1
   3  13   1 29.7926 83.4557   3
  -3 -13  -1 22.0375 63.5632   2
   3 -13   1 3.89450 50.8855   1
   3  13   2-30.5108 62.7939   3
   3 -13   2 43.8741 63.0226   1
   3 -13   3-13.1949 58.2429   1
   3  13   3-21.0391 63.8812   3
   3  13   4 984.545 238.319   3
   3 -13   4 1059.62 243.744   1
   3  13   5 17.2931 89.5863   3
   3 -13   5 29.4836 75.0701   1
  -3 -14   5 58.0558 63.5605   1
  -3 -14   4 388.860 138.819   1
  -3 -14   4 233.506 123.130   2
  -3 -14   3-10.7303 47.7666   2
  -3 -14   2 23.0120 66.9389   2
   3 -14  -2 111.474 104.103   1
  -3 -14   1 1385.69 277.398   2
   3 -14  -1 1075.45 233.474   1
  -3 -14   0 149.169 102.145   2
   3 -14   0 226.151 107.348   1
   3  14   1 1198.00 269.303   3
  -3 -14  -1 1101.08 251.533   2
   3 -14   1 949.545 230.189   1
   3 -14   2 183.559 110.913   1
   3  14   2 176.550 170.072   3
   3 -14   3 111.967 92.1961   1
   3  14   3 139.665 108.566   3
   3 -15   0-214.880 118.517   1
   3 -15   1 330.972 141.038   1
  -4   0  13 265.823 143.451   2
  -4   0  12 1759.92 226.606   3
  -4   0  12 1592.81 296.894   2
  -4   0  11 40.5800 56.2159   3
  -4   0  11-79.1766 77.0428   2
  -4   0  10 757.836 128.078   3
  -4   0  10 588.430 167.705   2
  -4   0   9-20.7455 41.3739   3
  -4   0   9-50.1917 113.940   2
  -4   0   8 5784.22 454.468   2
  -4   0   8 5728.26 303.201   3
  -4   0   7-13.9577 31.8153   3
  -4   0   7 96.8646 65.4004   1
   4   0  -7 63.0884 54.7937   2
  -4   0   7-6.34708 67.3476   2
  -4   0   6 20.2688 47.6731   1
   4   0  -6-28.7433 46.9999   2
  -4   0   6 38.7283 36.2006   3
  -4   0   6-0.84062 56.3013   2
  -4   0   5-6.01678 39.9996   1
  -4   0   5-13.2075 20.9429   3
  -4   0   5 2.73126 52.4026   2
   4   0  -5-73.2185 59.7417   2
  -4   0   4 6587.38 397.461   1
   4   0  -4 6772.84 379.085   2
   4   0  -4 6201.31 189.810   3
  -4   0   4 6385.80 190.861   3
   4   0  -3-2.83938 13.5028   3
   4   0  -3-27.2244 53.5297   2
  -4   0   3-72.5389 58.2210   1
  -4   0   2 6665.63 333.441   2
  -4   0   2 6463.06 365.705   1
   4   0  -2 6416.12 325.093   2
   4   0  -2 6277.35 183.905   3
  -4   0   1 19.9238 41.6192   2
   4   0  -1-27.7984 43.4617   2
  -4   0   1 6.28601 49.2712   1
   4   0   0 19154.4 582.940   1
  -4   0   0 18514.2 492.061   2
  -4   0   0 19534.6 587.814   1
  -4   0  -1 45.4748 33.9208   2
   4   0   1 19.4548 58.6851   1
  -4   0  -1-44.6342 55.1271   1
  -4   0  -2 50.5475 49.1859   1
   4   0   2 34.2690 53.9494   1
   4   0   3 22.5996 42.2263   1
  -4   0  -3 9.64497 35.2669   1
   4   0   4 39982.3 824.803   1
  -4   0  -4 41173.4 844.597   1
   4   0   5 0.54703 40.6929   1
  -4   0  -5 39.2604 37.5443   1
  -4   0  -5-5.97274 29.6389   2
  -4   0  -6 3410.34 261.445   2
  -4   0  -7-51.5345 43.2443   2
  -4   0  -8 5048.88 360.950   2
   4   0   8 4014.11 303.063   1
   4   0   9 40.0986 60.6951   1
  -4   0  -9 16.5384 56.2898   2
   4   0  10 387.235 107.359   1
  -4   0 -10 301.952 104.215   2
   4   0  11 84.0304 60.7944   1
   4   0  12 562.754 141.671   1
   4   0  12 728.039 198.364   3
   4   0  13 42.7165 52.9344   1
   4   0  13 154.152 121.016   3
  -4   1  13 620.731 147.277   3
  -4   1  13 760.439 213.029   2
  -4  -1  13 423.071 139.716   2
  -4  -1  12 21.2316 46.8997   3
  -4   1  12 63.2374 55.7483   3
  -4   1  12-106.743 110.748   2
  -4  -1  12 63.4019 77.7465   2
  -4  -1  11 1375.08 182.324   3
  -4   1  11 1524.73 207.486   3
  -4   1  11 1239.88 252.277   2
  -4  -1  11 1488.98 277.452   2
  -4  -1  10-17.4611 48.7059   3
  -4   1  10 22.6391 42.9976   3
  -4   1  10 79.6982 102.205   2
  -4  -1  10 86.1693 98.8972   2
  -4   1   9 4089.74 404.337   2
  -4  -1   9 4029.59 404.174   2
  -4  -1   9 4320.10 270.675   3
  -4   1   9 4653.46 318.283   3
  -4   1   8 7568.71 518.074   2
  -4  -1   8 7002.23 503.097   2
  -4  -1   8 7954.24 333.992   3
  -4   1   8 7890.34 376.024   3
   4  -1  -7 60.4803 56.8296   2
  -4  -1   7 83.6440 34.6190   3
  -4   1   7 120.595 72.5959   1
   4   1  -7 66.4262 47.5426   2
  -4  -1   7 55.5822 58.7720   1
  -4   1   7 44.7238 47.3063   3
  -4   1   7 210.413 99.3788   2
  -4  -1   7 110.924 86.2404   2
  -4  -1   6 1359.59 198.807   1
   4  -1  -6 1478.72 200.239   2
  -4   1   6 1276.86 192.909   2
   4   1  -6 1261.26 193.206   2
  -4   1   6 1333.96 199.739   1
  -4  -1   6 1246.94 97.4577   3
  -4   1   6 1207.47 127.195   3
  -4  -1   6 1423.79 208.152   2
  -4   1   5 10147.9 334.394   3
  -4   1   5 9462.96 480.994   2
  -4  -1   5 10252.7 513.366   2
  -4  -1   5 10188.6 518.474   1
   4  -1  -5 10249.6 494.517   2
  -4   1   5 10953.2 536.805   1
   4   1  -5 10038.2 504.511   2
   4  -1  -5 9584.75 328.817   3
  -4  -1   5 9747.00 204.752   3
  -4  -1   4 3343.05 284.509   1
   4  -1  -4 3641.07 272.533   2
  -4   1   4 3374.91 288.224   1
   4   1  -4 3645.22 284.641   2
   4  -1  -4 3679.35 187.703   3
  -4   1   4 3357.78 178.280   3
  -4   1   3 2731.68 224.583   2
  -4  -1   3 3113.34 261.828   1
   4  -1  -3 2690.73 219.092   2
   4   1  -3 2705.93 236.843   2
  -4   1   3 2653.11 245.136   1
   4  -1  -3 2559.62 149.623   3
  -4  -1   2 206.422 71.4383   2
   4  -1  -2 300.401 56.9540   3
  -4  -1   2 252.394 86.1880   1
   4  -1  -2 318.700 78.1957   2
   4   1  -2 241.688 69.3284   2
  -4   1   2 228.154 79.1736   1
  -4   1   2 315.813 77.4460   2
   4   1  -1 22882.4 639.452   1
  -4   1   1 23587.9 548.868   2
  -4  -1   1 23424.0 621.171   2
  -4  -1   1 23344.9 656.099   1
   4  -1  -1 23402.6 542.620   2
   4   1  -1 23807.5 626.439   2
  -4   1   1 23671.1 686.566   1
   4  -1  -1 22461.0 466.522   3
   4   1   0 12760.7 458.191   1
  -4   1   0 12334.5 367.420   2
  -4  -1   0 12570.2 440.827   2
  -4  -1   0 12960.1 469.330   1
  -4   1   0 12559.0 489.667   1
   4   1   1 3803.89 249.044   1
  -4   1  -1 3881.89 194.008   2
  -4  -1  -1 3972.39 244.703   2
   4  -1   1 2244.35 206.034   1
  -4  -1  -1 4175.75 257.318   1
  -4   1  -1 3835.85 270.310   1
   4   1   2 1757.53 164.227   1
  -4   1  -2 1683.68 128.884   2
   4  -1   2 646.913 114.819   1
  -4  -1  -2 1522.77 153.279   1
  -4   1  -2 1491.00 168.390   1
   4   1   3 447.918 85.8085   1
  -4  -1  -3 350.958 75.1835   1
  -4   1  -3 367.041 92.7509   1
  -4   1  -4 1090.65 117.402   2
  -4   1  -4 1253.70 159.691   1
   4   1   4 1066.50 132.457   1
  -4  -1  -4 1192.55 136.522   1
  -4   1  -5 1873.38 165.453   2
   4   1   5 1834.41 171.181   1
  -4  -1  -5 1801.72 168.850   1
  -4   1  -5 2151.18 211.963   1
   4   1   6 296.695 81.3173   1
  -4  -1  -6 320.229 86.5047   2
  -4   1  -6 204.659 63.9560   2
   4   1   7-37.0171 41.3324   1
   4  -1   7 98.9819 68.0138   1
  -4  -1  -7 160.683 72.0464   2
  -4   1  -7 88.2909 47.2011   2
  -4  -1  -8 3070.44 295.165   2
  -4   1  -8 3125.14 271.527   2
   4  -1   8 2858.30 271.933   1
   4  -1   9 311.951 106.586   1
  -4  -1  -9 429.541 124.168   2
  -4   1  -9 404.519 109.208   2
   4   1  10 740.473 196.747   3
   4   1  10 439.447 104.772   1
   4  -1  10 310.795 104.792   1
  -4   1 -10 307.499 103.110   2
   4   1  11 502.549 172.377   3
   4   1  11 510.737 117.763   1
   4  -1  11 418.743 123.454   1
   4   1  12-18.9010 55.5068   1
   4   1  12-29.3681 89.2398   3
   4  -1  12 21.3266 51.7734   1
   4  -1  13-161.547 88.9155   1
   4   1  13-26.9146 97.5259   3
   4  -1  14 243.119 98.0294   1
  -4   2  13 150.211 106.622   3
  -4   2  13 328.990 148.357   2
  -4  -2  13 184.798 121.497   2
  -4   2  12 429.973 123.652   3
  -4   2  12 147.172 109.284   2
  -4  -2  12 108.174 136.535   2
  -4  -2  11 215.277 75.9330   3
  -4   2  11 215.068 91.5916   3
  -4   2  11 199.864 129.523   2
  -4  -2  11 210.248 123.755   2
  -4  -2  10 0.97638 36.1695   3
  -4   2  10-54.3909 59.4079   3
  -4   2  10-81.3522 101.808   2
  -4  -2  10-1.81017 73.8360   2
  -4  -2   9-16.9187 30.7112   3
  -4   2   9 116.133 69.3211   3
  -4   2   9 101.170 101.737   2
  -4  -2   9-35.6379 60.5286   2
  -4  -2   8 47.5364 38.3928   3
  -4   2   8-10.7199 50.0859   3
  -4   2   8 50.9773 76.8889   2
  -4  -2   8 53.7812 74.5466   2
   4  -2  -7 61.8455 59.0179   2
  -4  -2   7 49.0966 24.9757   3
  -4   2   7 76.4299 54.2253   3
  -4   2   7 80.3731 59.2722   1
   4  -2  -7-0.18938 25.4586   3
  -4   2   7 75.4285 83.4898   2
  -4  -2   7 72.8965 84.3049   2
  -4  -2   6 3057.58 132.665   3
  -4   2   6 3098.67 292.692   2
  -4  -2   6 3013.04 306.124   2
   4  -2  -6 3245.67 294.881   2
   4   2  -6 3504.49 322.089   2
  -4   2   6 3359.21 311.504   1
   4  -2  -6 3120.97 225.790   3
  -4   2   6 3221.70 226.511   3
  -4   2   5 2121.62 234.726   2
  -4  -2   5 2553.53 261.274   1
  -4  -2   5 2240.26 249.528   2
   4  -2  -5 2424.48 238.318   2
   4   2  -5 2644.94 266.653   2
  -4   2   5 2557.64 263.682   1
   4  -2  -5 2199.06 179.628   3
  -4   2   5 2189.15 176.631   3
   4  -2  -4 4191.57 236.271   3
  -4  -2   4 4876.25 344.030   1
  -4  -2   4 4417.02 332.970   2
   4  -2  -4 4509.09 304.273   2
   4   2  -4 4518.13 330.969   2
  -4   2   4 4688.12 340.725   1
  -4   2   4 4023.68 228.599   3
  -4  -2   3 59.7126 46.7857   1
   4  -2  -3-40.2955 53.1632   2
   4  -2  -3-13.1612 23.1381   3
   4   2  -3 28.9636 52.5353   2
  -4   2   3-3.03802 40.7982   1
  -4   2   3 1.90015 42.3149   2
  -4   2   2 7503.29 324.998   2
  -4  -2   2 6638.48 365.338   1
   4  -2  -2 6704.90 305.302   2
   4   2  -2 7430.51 386.589   2
  -4   2   2 7420.34 402.536   1
   4  -2  -2 6757.90 284.830   3
   4   2  -1 106.730 24.9999   3
  -4  -2   1 86.8047 57.2198   1
   4  -2  -1 116.159 45.8429   2
   4  -2  -1 110.985 44.2452   3
  -4   2   1 71.6800 48.1178   1
  -4   2   1 40.6677 29.8272   2
  -4   2   0 13483.7 345.055   2
  -4  -2   0 13598.2 471.681   1
  -4  -2   0 13413.3 493.078   2
   4  -2   0 13542.0 342.430   2
  -4   2   0 13660.7 531.843   1
   4   2   0 13606.5 334.006   3
   4   2   1 339.817 68.2710   3
  -4   2  -1 392.512 55.7136   2
  -4   2  -1 417.206 106.049   1
  -4  -2  -1 299.653 77.7777   2
  -4  -2  -1 377.486 79.1818   1
   4   2   1 348.664 80.6055   1
   4   2   2-29.6608 40.1604   1
  -4   2  -2 7.29705 18.7620   2
  -4   2  -2-11.3521 48.0355   1
  -4  -2  -2 24.1602 31.4298   1
   4   2   2 33.7308 37.0919   3
  -4   2  -3 306.882 84.9453   1
   4   2   3 301.921 67.1381   1
  -4  -2  -3 303.446 67.7566   1
  -4   2  -3 288.292 47.9038   2
   4   2   3 349.117 88.4563   3
  -4   2  -4 4527.43 203.247   2
   4   2   4 4190.51 231.880   1
  -4  -2  -4 4273.94 233.019   1
   4   2   4 3877.27 287.472   3
  -4   2  -4 4571.64 320.641   1
  -4   2  -5 3151.61 191.659   2
   4   2   5 3064.39 200.387   1
   4  -2   5 2818.35 259.799   1
   4   2   5 3201.49 281.308   3
  -4  -2  -5 2869.58 192.730   1
  -4   2  -5 3483.67 286.189   1
  -4   2  -6 1677.56 156.474   2
   4   2   6 2142.42 252.805   3
   4   2   6 1892.63 163.357   1
   4  -2   6 2033.07 231.900   1
  -4  -2  -7 4426.69 354.177   2
  -4   2  -7 3862.98 263.114   2
   4   2   7 4123.14 248.417   1
   4  -2   7 3618.70 314.757   1
   4   2   7 3868.33 351.287   3
   4   2   8 3725.78 373.477   3
  -4  -2  -8 4697.33 387.888   2
  -4   2  -8 4254.62 299.430   2
   4   2   8 4290.00 264.186   1
   4  -2   8 4110.61 347.502   1
   4   2   9 1099.39 218.120   3
  -4   2  -9 1477.49 190.730   2
   4  -2   9 1280.80 201.074   1
   4   2  10-59.4195 103.313   3
   4  -2  10-2.71257 47.7795   1
  -4   2 -10-11.0601 44.3650   2
   4   2  11 1316.10 265.723   3
   4   2  11 1550.09 184.672   1
   4  -2  11 1292.30 218.782   1
   4   2  12 216.880 150.796   3
   4   2  12 166.479 67.9012   1
   4  -2  12 145.335 71.2423   1
   4   2  13 82.4140 102.988   3
   4  -2  13-30.0078 78.7118   1
   4  -2  14-72.9202 70.3645   1
  -4   3  13 322.654 119.907   3
  -4   3  13 190.980 150.718   2
  -4  -3  13 226.769 128.217   2
  -4   3  12 288.109 157.321   2
  -4   3  12 325.768 128.635   3
  -4  -3  12 259.790 139.227   2
  -4  -3  11 24.1944 42.2364   3
  -4   3  11 4.53212 51.9254   3
  -4   3  11-73.0141 96.7275   2
  -4  -3  11 21.3141 57.6396   2
  -4  -3  10 1472.43 169.313   3
  -4   3  10 1285.11 190.497   3
  -4   3  10 1266.09 242.894   2
  -4  -3  10 1213.17 239.312   2
  -4  -3   9 547.213 96.1011   3
  -4  -3   9 592.449 162.642   2
  -4   3   9 529.516 162.213   2
  -4   3   9 661.032 133.568   3
  -4  -3   8 310.248 65.5730   3
  -4   3   8 406.838 102.822   3
  -4   3   8 419.400 136.524   2
  -4  -3   8 271.487 113.060   2
   4  -3  -8 383.410 105.017   3
   4  -3  -7 1979.67 249.927   2
  -4  -3   7 1768.21 253.239   2
  -4   3   7 1794.35 235.818   1
  -4   3   7 1975.13 253.661   2
  -4  -3   7 1732.39 123.218   3
  -4   3   7 1728.60 190.999   3
   4  -3  -6 90.3802 73.5770   2
  -4  -3   6 15.1439 13.7219   3
  -4   3   6 86.0930 59.8435   3
   4   3  -6 103.387 71.2088   2
  -4  -3   6 10.2638 13.1455   3
  -4   3   6 59.0438 58.8395   1
  -4  -3   6 20.1991 67.8428   2
  -4   3   6 125.282 87.4113   2
  -4   3   5 2896.04 225.370   3
  -4   3   5 2688.98 257.658   2
   4  -3  -5 3182.68 273.684   2
  -4  -3   5 2860.45 291.238   2
   4   3  -5 2962.67 290.242   2
  -4   3   5 2726.90 276.375   1
   4  -3  -5 1718.26 173.981   3
   4  -3  -4 13068.5 575.210   1
   4  -3  -4 13699.8 520.954   2
   4   3  -4 15483.9 628.045   2
  -4   3   4 14872.6 614.808   1
   4  -3  -4 13264.2 466.850   3
  -4   3   4 13429.8 466.290   3
  -4   3   3 25107.3 619.897   3
  -4   3   3 24254.3 641.901   2
  -4  -3   3 26786.4 771.927   1
   4  -3  -3 24298.4 632.159   2
   4   3  -3 26189.2 791.363   2
  -4   3   3 27862.2 817.083   1
   4  -3  -3 24171.4 614.673   3
  -4   3   2 18733.3 505.635   2
  -4  -3   2 19202.0 622.111   1
   4  -3  -2 18471.8 494.007   2
  -4   3   2 20081.2 683.059   1
   4  -3  -2 18788.1 536.965   3
  -4   3   1 2331.80 158.110   2
  -4  -3   1 2542.85 216.633   1
   4  -3  -1 2118.71 147.020   2
  -4   3   1 2703.67 250.370   1
   4   3  -1 2286.47 114.185   3
   4  -3  -1 2185.68 186.881   3
  -4   3   0 9773.49 267.901   2
  -4  -3   0 10154.3 407.069   1
   4  -3   0 9930.21 264.430   2
  -4   3   0 10595.3 485.045   1
   4  -3   0 10285.0 412.343   3
   4   3   0 10708.4 310.203   3
   4   3   1 135.721 54.6063   3
  -4  -3  -1 243.817 62.9656   1
  -4   3  -1 266.155 88.5645   1
  -4   3  -1 198.462 31.9099   2
   4   3   2 1069.10 130.501   3
  -4  -3  -2 1018.20 116.103   1
  -4   3  -2 867.817 144.290   1
   4   3   3 88.8308 33.9256   1
   4   3   3 16.3308 39.6177   3
   4  -3   3 41.5478 51.9980   1
  -4  -3  -3 88.4506 39.9380   1
  -4   3  -3 79.4747 51.7620   1
   4   3   4 1305.70 175.930   3
  -4   3  -4 1315.62 180.463   1
   4  -3   4 1391.14 186.690   1
  -4   3  -4 1155.98 80.3795   2
   4   3   4 1249.51 117.330   1
  -4  -3  -4 1342.99 121.023   1
   4   3   5 5.08507 46.8205   3
   4   3   5 92.3569 39.0425   1
   4  -3   5 91.1900 63.7863   1
  -4   3  -5 66.8982 52.4636   1
  -4   3  -5 92.0795 33.4079   2
  -4  -3  -5 62.4367 31.3269   1
  -4   3  -6 4963.31 242.593   2
   4   3   6 4875.78 226.409   1
   4  -3   6 4664.24 361.659   1
   4   3   6 5085.66 382.221   3
   4   3   7 982.596 183.570   3
  -4   3  -7 1180.62 134.853   2
   4   3   7 1242.82 119.142   1
  -4  -3  -7 1137.03 190.759   2
   4  -3   7 1115.86 190.592   1
  -4   3  -8 4067.85 274.729   2
   4   3   8 4106.16 225.310   1
   4  -3   8 4286.46 372.931   1
   4   3   8 3913.39 384.495   3
   4   3   9 65.9276 93.1276   3
   4  -3   9 3.44541 58.8421   1
   4   3   9 49.8569 34.4179   1
  -4   3  -9-17.5914 37.6701   2
   4   3  10 119.900 115.131   3
   4   3  10 10.6090 28.1770   1
  -4   3 -10 135.862 64.9934   2
   4   3  11 39.8000 66.6997   3
   4   3  11-58.0004 35.2801   1
   4  -3  11 11.6347 64.5163   1
  -4   3 -11-25.7790 34.1523   2
   4  -3  12 58.8391 69.0532   1
   4   3  12 55.8402 86.0195   3
   4   3  13 273.911 141.994   3
   4  -3  13 198.508 107.864   1
   4  -3  14 248.863 135.631   1
   4  -3  15-234.942 110.683   1
  -4   4  13 113.752 88.2545   3
  -4   4  12-87.5687 88.5357   2
  -4  -4  12-49.4049 91.5012   2
  -4   4  11 1444.60 229.208   3
  -4   4  11 1470.53 278.817   2
  -4  -4  11 1196.84 253.421   2
  -4   4  10 3428.50 397.249   2
  -4  -4  10 4360.85 452.125   2
  -4   4  10 3427.37 334.493   3
  -4  -4  10 3978.65 271.088   3
  -4  -4   9 3256.12 383.596   2
  -4   4   9 2734.36 336.818   2
   4  -4  -9 2807.68 295.046   3
  -4  -4   9 3437.83 232.125   3
  -4   4   9 3328.74 310.187   3
  -4   4   8 5406.61 449.792   2
  -4  -4   8 5524.09 469.344   2
  -4  -4   8 5821.03 269.039   3
   4  -4  -8 5361.62 385.756   3
  -4   4   8 5689.24 387.209   3
   4  -4  -7 105.825 68.3215   3
  -4   4   7 90.6063 57.0696   3
  -4  -4   7 52.6960 32.3268   3
  -4  -4   7 20.5167 22.3067   3
  -4   4   7 77.8360 55.1709   1
  -4   4   7 30.7870 57.6158   2
   4  -4  -7 64.7479 68.9556   2
  -4  -4   7 65.6534 93.9817   2
  -4   4   6 25779.5 759.094   3
  -4   4   6 24869.1 837.473   2
   4  -4  -6 28416.9 879.519   2
  -4  -4   6 27048.6 943.597   2
  -4   4   6 29229.1 933.973   1
  -4  -4   6 27067.6 423.998   3
   4  -4  -6 25119.9 770.169   3
  -4  -4   6 27029.9 413.477   3
  -4  -4   5 601.252 142.556   2
  -4   4   5 496.892 112.854   3
   4   4  -5 565.364 133.016   2
  -4   4   5 509.718 128.127   1
  -4   4   5 621.448 131.349   2
  -4  -4   5 446.871 43.4754   3
   4  -4  -5 543.471 117.439   2
   4  -4  -5 565.464 131.639   1
   4  -4  -4 819.832 158.983   1
  -4  -4   4 741.713 159.817   2
  -4   4   4 1156.67 153.833   3
   4   4  -4 843.428 156.472   2
  -4   4   4 779.677 148.874   1
   4  -4  -4 869.047 132.168   2
  -4   4   3 1538.68 200.875   1
   4  -4  -3 1279.04 188.128   1
  -4   4   3 1363.48 163.510   3
  -4   4   3 1473.69 162.099   2
   4   4  -3 1283.11 185.983   2
   4  -4  -3 1207.09 141.695   2
  -4  -4   3 1203.44 63.1325   3
  -4   4   2 622.455 131.232   1
   4  -4  -2 594.248 90.9996   2
  -4   4   2 642.762 98.4201   2
  -4  -4   2 606.376 112.880   1
  -4  -4   1 939.578 135.493   1
  -4   4   1 905.095 149.069   1
   4  -4  -1 895.360 94.4154   2
  -4   4   1 863.703 93.4598   2
   4   4  -1 872.107 85.7804   3
  -4   4   0 14966.4 299.044   2
  -4  -4   0 15443.5 496.557   1
   4  -4   0 15046.8 295.290   2
  -4   4   0 16638.4 630.134   1
   4   4   0 14917.4 408.187   3
   4   4   1-44.9308 38.8019   3
  -4  -4  -1 12.7817 27.3328   1
  -4   4  -1-31.9481 54.0181   1
  -4  -4  -2 19030.8 479.644   1
  -4   4  -2 19989.2 708.491   1
   4   4   2 19848.1 577.560   3
   4   4   3 4584.98 305.784   3
  -4  -4  -3 4483.49 210.368   1
  -4   4  -3 5512.52 382.511   1
   4  -4   4 8070.00 467.061   1
  -4  -4  -4 7142.92 241.456   1
  -4   4  -4 8022.56 464.488   1
   4   4   4 7594.65 421.066   3
   4   4   5 1408.24 200.039   3
  -4   4  -5 1849.11 232.660   1
   4  -4   5 1707.86 225.949   1
  -4   4  -5 1542.30 87.8830   2
   4   4   6 4741.12 169.703   1
  -4   4  -6 4753.77 206.743   2
   4  -4   6 4995.41 393.456   1
   4   4   6 4672.82 377.545   3
  -4   4  -7 988.773 111.724   2
   4   4   7 972.710 189.001   3
   4   4   7 857.362 73.2413   1
   4  -4   7 786.934 176.095   1
   4   4   8 1458.99 242.153   3
  -4   4  -8 1535.13 158.626   2
   4   4   8 1630.20 104.187   1
   4  -4   8 1320.36 221.446   1
  -4   4  -9 5894.79 345.531   2
   4   4   9 5874.69 214.474   1
   4  -4   9 5637.94 461.460   1
   4   4   9 6095.17 506.656   3
  -4   4 -10 7496.34 424.273   2
   4   4  10 7845.81 265.349   1
   4  -4  10 7843.64 560.718   1
   4   4  10 8190.16 614.224   3
   4  -4  11 813.038 193.508   1
   4   4  11 1154.83 253.886   3
   4   4  12 168.194 130.908   3
   4  -4  12 60.0072 73.1540   1
   4  -4  13-18.6353 58.9045   1
   4  -4  14 247.933 134.675   1
  -4   5  14 483.076 163.124   3
  -4   5  13-40.8374 63.7387   3
  -4   5  12 850.394 189.054   3
  -4   5  12 1045.25 252.019   2
  -4  -5  12 1169.97 267.738   2
  -4   5  11 1214.91 218.601   3
  -4   5  11 1109.40 249.159   2
  -4  -5  11 1057.27 248.835   2
  -4   5  10 330.005 121.536   3
  -4   5  10 87.2253 71.1062   2
  -4  -5  10-24.9493 67.0643   2
  -4  -5  10 227.390 66.7625   3
  -4   5   9 63.2826 70.2445   3
  -4   5   9-28.6338 82.1937   2
  -4  -5   9 27.5510 65.8835   2
  -4  -5   9 13.6789 44.4472   3
   4  -5  -8 63.1147 53.0665   3
  -4   5   8 69.7454 55.7149   3
  -4  -5   8-3.97014 27.0602   3
  -4  -5   8-2.90409 77.6807   2
  -4   5   8 60.1611 71.3666   2
  -4  -5   7 4584.29 220.642   3
  -4   5   7 4508.98 387.031   2
   4  -5  -7 5030.82 401.026   2
  -4  -5   7 4071.56 397.549   2
  -4   5   7 5182.68 409.199   1
   4  -5  -7 4529.66 361.739   3
  -4   5   7 4699.13 362.149   3
  -4  -5   6 866.536 181.820   2
  -4   5   6 760.052 149.930   3
  -4  -5   6 836.642 87.2921   3
   4  -5  -6 654.368 136.550   3
  -4   5   6 775.562 152.819   2
  -4   5   6 821.520 159.934   1
   4  -5  -6 723.642 156.084   1
   4  -5  -6 747.769 150.199   2
   4  -5  -5 1394.16 201.699   1
  -4  -5   5 1210.02 202.283   2
   4  -5  -5 1169.32 170.979   3
  -4   5   5 1152.89 169.226   3
  -4  -5   5 1251.81 96.6252   3
   4   5  -5 957.494 178.892   2
  -4   5   5 1382.68 194.278   2
  -4   5   5 1092.59 178.845   1
   4  -5  -5 1381.41 186.182   2
  -4  -5   4 139.610 33.6333   3
   4  -5  -4 196.598 81.7503   3
  -4  -5   4 127.700 79.1882   2
   4  -5  -4 110.935 83.3391   1
  -4   5   4 153.220 68.3996   3
   4   5  -4 200.151 77.3230   2
  -4   5   4 152.978 78.4452   1
   4  -5  -4 163.445 58.2290   2
  -4   5   3 6226.99 331.619   2
   4  -5  -3 6055.83 321.732   2
  -4  -5   3 6205.49 427.924   2
   4  -5  -3 6837.39 434.080   1
  -4   5   3 6219.92 370.281   3
  -4   5   3 6078.21 404.896   1
  -4  -5   3 6342.75 220.104   3
   4  -5  -3 5963.49 370.993   3
  -4  -5   2-0.18446 24.4553   3
  -4   5   2 10.3270 53.2946   1
   4  -5  -2 17.5581 48.8406   3
   4  -5  -2-34.9427 59.2424   1
  -4   5   2 20.1217 31.3210   2
   4  -5  -2 48.1804 46.6557   2
  -4  -5   1-12.1193 32.2840   3
   4  -5  -1 7.82162 24.9213   2
   4  -5  -1 81.6671 53.4311   3
   4   5  -1 15.9522 21.9250   3
  -4   5   1-17.8210 47.5720   1
   4  -5  -1-49.8783 81.6914   1
  -4  -5   1 59.4329 52.7906   1
  -4  -5   0 925.994 125.206   1
   4   5   0 764.456 103.910   3
   4  -5   0 669.367 127.966   3
   4  -5   0 767.535 65.0598   2
  -4   5   0 958.875 161.305   1
  -4  -5   0 785.194 106.142   3
   4   5   1-29.7351 41.7773   3
  -4  -5  -1 64.4122 38.6946   1
  -4   5  -1 68.4838 59.7600   1
   4  -5   1 65.3950 38.7028   3
  -4  -5  -1 107.981 57.4763   3
   4   5   2 391.480 97.1304   3
  -4   5  -2 359.700 100.234   1
  -4  -5  -2 278.790 56.0740   1
   4  -5   3-47.3568 76.3593   1
   4   5   3 30.0274 60.2775   3
  -4  -5  -3 4.00432 20.4061   1
  -4   5  -3-8.97379 36.7646   1
   4   5   4 788.943 148.075   3
   4  -5   4 689.841 145.781   1
  -4  -5  -4 742.530 66.8195   1
  -4   5  -4 907.604 163.424   1
   4   5   5 207.726 98.7626   3
   4  -5   5 395.821 128.715   1
  -4   5  -5 209.724 90.8931   1
   4   5   6 1904.34 248.867   3
  -4   5  -6 2240.53 116.887   2
   4  -5   6 2264.00 275.850   1
   4   5   7 1015.71 202.374   3
  -4   5  -7 1012.20 102.756   2
   4  -5   7 998.831 194.378   1
  -4   5  -8 3799.41 234.138   2
   4  -5   8 3177.90 348.936   1
   4   5   8 3409.35 374.043   3
   4   5   9 1360.25 246.405   3
  -4   5  -9 1334.92 158.126   2
   4  -5   9 1163.87 226.118   1
   4   5  10 885.792 215.663   3
   4  -5  10 1452.32 256.414   1
   4   5  11 70.8655 94.1660   3
   4  -5  11 25.4779 69.6024   1
   4  -5  12 60.2151 67.8981   1
   4   5  12 154.045 115.625   3
   4  -5  13 371.470 154.630   1
  -4   6  14 169.792 106.887   3
  -4   6  13 371.955 143.879   3
  -4   6  12-40.7117 67.6031   3
  -4  -6  12 31.7486 92.3713   2
  -4   6  11 46.4890 72.0258   3
  -4   6  11 126.609 98.0459   2
  -4  -6  11 84.7835 88.2133   2
  -4   6  10 2219.07 289.817   3
  -4   6  10 1456.21 267.923   2
  -4  -6  10 2261.29 341.347   2
  -4   6   9-29.5468 51.7811   3
  -4   6   9 66.0992 68.1548   2
  -4  -6   9 37.2107 52.6110   2
  -4   6   8 6734.58 511.268   2
  -4  -6   8 6790.54 540.218   2
  -4   6   8 6406.13 460.613   3
  -4  -6   7 1235.18 225.823   2
  -4   6   7 1187.82 198.682   3
  -4   6   7 1319.35 214.025   2
  -4  -6   7 1171.06 124.486   3
  -4  -6   6 317.782 109.321   2
  -4  -6   6 246.479 55.5613   3
  -4   6   6 257.485 97.0016   3
  -4   6   6 135.242 94.5604   2
  -4   6   6 138.419 66.6574   1
   4  -6  -6 222.315 91.1548   2
   4  -6  -6 311.164 102.735   3
   4  -6  -6 198.188 98.5100   1
   4  -6  -5 1044.04 185.092   1
   4  -6  -5 1109.54 181.218   3
  -4  -6   5 1362.02 222.202   2
  -4   6   5 1198.52 189.726   3
   4  -6  -5 1007.43 163.031   2
  -4  -6   5 1141.80 110.140   3
  -4   6   5 1070.63 182.452   1
  -4   6   4 971.957 167.153   1
  -4  -6   4 757.720 92.3792   3
   4  -6  -4 851.699 161.163   3
  -4  -6   4 681.525 153.342   2
   4  -6  -4 839.291 172.666   1
  -4   6   4 748.898 147.355   3
   4  -6  -4 639.655 120.706   2
  -4  -6   3 1469.93 217.464   2
   4  -6  -3 1428.27 200.747   3
  -4   6   3 1393.00 201.611   1
   4  -6  -3 1115.85 181.524   1
  -4   6   3 1177.55 178.507   3
   4  -6  -3 1296.52 157.294   2
  -4  -6   3 1391.64 126.091   3
   4  -6  -2 2574.65 190.763   2
  -4  -6   2 2884.69 301.125   2
   4  -6  -2 2603.06 278.915   1
  -4   6   2 3179.87 301.451   1
  -4  -6   2 2900.19 190.414   3
   4  -6  -2 2684.12 264.000   3
   4  -6  -1 3421.96 188.370   2
  -4  -6   1 3369.93 318.948   2
   4  -6  -1 3524.09 318.758   1
  -4   6   1 3420.39 311.434   1
  -4  -6   1 2964.85 206.936   3
   4  -6  -1 3286.87 294.207   3
   4   6  -1 3249.37 213.197   3
  -4  -6   0-65.1495 39.3232   3
   4  -6   0 35.7003 21.2994   2
   4   6   0 21.1780 30.4891   3
   4  -6   0 107.733 74.3400   3
  -4  -6   0 29.3544 61.9504   2
   4  -6   0 42.9409 74.4402   1
  -4   6   0 47.4057 54.0360   1
  -4  -6   0-103.434 47.6166   1
  -4  -6  -1 3985.87 238.243   1
   4  -6   1 3883.14 340.124   1
  -4   6  -1 4395.74 362.413   1
  -4  -6  -1 4127.81 281.849   3
   4   6   1 3996.23 272.048   3
   4  -6   1 3987.78 333.561   3
  -4  -6  -2 3539.40 200.774   1
   4  -6   2 3479.51 325.453   1
  -4  -6  -2 3483.02 275.411   3
  -4   6  -2 3595.19 334.322   1
   4   6   2 3403.94 268.772   3
   4  -6   2 3872.13 332.058   3
   4   6   3 252.754 86.2169   3
   4  -6   3 234.431 96.5339   1
  -4   6  -3 490.521 128.823   1
  -4  -6  -3 264.523 47.1990   1
   4  -6   4 1707.92 241.109   1
   4   6   4 2022.87 235.826   3
   4   6   5 2055.18 251.267   3
   4  -6   5 2271.57 288.290   1
   4   6   6 671.804 160.160   3
   4  -6   6 781.588 173.216   1
  -4   6  -7 2821.23 149.839   2
   4  -6   7 3060.61 348.553   1
   4   6   7 3268.29 349.255   3
   4   6   8 2308.06 311.569   3
  -4   6  -8 2325.33 168.481   2
   4  -6   8 2395.03 321.070   1
   4   6   9 391.888 143.953   3
   4  -6   9 598.378 166.714   1
   4   6  10-9.96807 115.851   3
   4  -6  10 69.9653 72.6322   1
   4   6  11 402.204 148.428   3
   4  -6  11 198.566 113.853   1
   4  -6  12 260.891 128.278   1
  -4   7  13 23.6545 61.7134   3
  -4   7  12 21.0843 85.4388   3
  -4   7  11 51.1806 77.2669   3
  -4  -7  11 209.883 127.418   2
  -4   7  10 361.644 130.246   3
  -4  -7  10 214.187 122.081   2
  -4   7   9 656.551 169.248   3
  -4  -7   9 419.922 168.723   2
  -4  -7   8 2932.40 367.035   2
  -4   7   8 3214.27 347.087   3
  -4  -7   7 1076.19 221.043   2
  -4  -7   7 868.995 118.012   3
  -4   7   7 991.617 190.650   3
   4  -7  -6 4421.56 371.798   2
   4  -7  -6 3923.97 362.438   1
  -4  -7   6 4659.73 435.020   2
  -4  -7   6 4401.32 255.211   3
  -4   7   6 4269.21 378.803   3
   4  -7  -5 1602.27 229.772   1
  -4  -7   5 1464.74 241.869   2
  -4   7   5 1227.33 201.526   1
  -4   7   5 1520.22 222.640   3
   4  -7  -5 1152.54 178.413   2
  -4  -7   5 1388.86 139.981   3
  -4   7   4 6814.99 456.971   3
   4  -7  -4 7387.80 412.025   2
  -4  -7   4 7312.89 325.296   3
  -4  -7   4 7247.43 513.166   2
   4  -7  -4 7032.21 470.689   1
  -4   7   4 7412.82 477.903   1
   4  -7  -4 7258.82 476.985   3
  -4  -7   3 32.9822 34.4955   3
   4  -7  -3-11.3806 52.8860   3
  -4  -7   3-32.5351 90.8461   2
  -4   7   3-32.7998 56.9149   3
   4  -7  -3 12.7866 55.0516   1
  -4   7   3 15.7658 60.1371   1
   4  -7  -3-8.00202 38.9702   2
   4  -7  -2 17164.3 514.600   2
  -4  -7   2 17314.0 755.775   2
   4  -7  -2 17785.3 743.277   1
  -4   7   2 18071.9 743.233   1
  -4  -7   2 17793.2 532.791   3
   4  -7  -2 19364.2 758.811   3
  -4  -7   1 398.568 89.7167   3
   4  -7  -1 572.898 136.206   3
   4   7  -1 435.348 92.3522   3
  -4  -7   1 348.177 114.815   2
   4  -7  -1 412.448 117.346   1
  -4   7   1 430.376 125.967   1
   4  -7  -1 451.665 76.4927   2
   4  -7   0 7266.09 230.214   2
  -4  -7   0 7268.29 489.246   2
   4  -7   0 7423.45 483.776   1
  -4   7   0 7374.90 484.195   1
  -4  -7   0 7688.68 388.745   3
   4   7   0 7082.50 371.599   3
   4  -7   0 7617.35 478.744   3
  -4  -7  -1 3757.47 238.929   1
   4  -7   1 3680.11 346.738   1
  -4   7  -1 4149.54 365.973   1
  -4  -7  -1 3922.77 294.259   3
   4   7   1 3770.91 284.710   3
   4  -7   1 3957.20 350.585   3
   4  -7   2 2165.75 273.022   1
  -4  -7  -2 2044.40 157.435   1
  -4  -7  -2 2265.39 238.159   3
   4   7   2 2141.59 227.255   3
  -4  -7  -3 7247.71 231.970   1
   4  -7   3 7244.06 502.452   1
  -4  -7  -3 7091.73 438.663   3
   4   7   3 7103.18 438.269   3
   4   7   4 132.711 86.4311   3
   4  -7   4 197.065 105.822   1
  -4  -7  -4 104.343 70.7542   3
   4   7   5 1949.11 253.029   3
   4  -7   5 2117.97 289.590   1
   4   7   6 7.59883 79.6555   3
   4  -7   6 113.839 73.6657   1
   4   7   7 189.103 109.122   3
   4  -7   7 242.833 124.396   1
   4   7   8 734.433 185.008   3
   4  -7   8 627.068 180.195   1
   4   7   9 213.341 123.845   3
   4  -7   9 41.9592 81.1177   1
   4  -7  10 1613.99 297.300   1
   4   7  10 1382.96 276.321   3
   4   7  11 178.308 102.292   3
   4  -7  11 0.54821 49.7784   1
  -4   8  12 277.992 132.290   3
  -4   8  11 139.571 105.338   3
  -4  -8  11 5.97761 73.0408   2
  -4   8  10 50.0480 70.5537   3
  -4  -8  10-70.8446 82.3537   2
  -4   8   9 227.848 115.832   3
  -4  -8   9-7.78828 66.6890   2
  -4  -8   8 2687.92 364.973   2
  -4   8   8 2883.22 345.146   3
  -4  -8   7-9.59760 63.9782   2
  -4   8   7 183.811 97.1841   3
   4  -8  -7-17.4921 77.0116   1
  -4  -8   6 61.2587 81.3416   2
  -4  -8   6 134.416 56.9969   3
   4  -8  -6 117.061 82.6039   1
  -4   8   6 135.535 100.565   3
   4  -8  -6 323.830 113.087   2
  -4  -8   5 81.1978 86.1898   2
  -4  -8   5 132.820 52.2791   3
   4  -8  -5 123.698 82.4617   1
  -4   8   5 143.185 102.223   3
   4  -8  -5 86.2397 55.6617   2
  -4  -8   4 1601.71 257.400   2
   4  -8  -4 1818.59 253.084   1
  -4   8   4 1905.66 260.974   3
   4  -8  -4 1659.75 205.125   2
  -4  -8   4 1917.26 188.116   3
  -4  -8   3 7.90864 27.0841   3
  -4  -8   3-46.1206 72.7795   2
  -4   8   3 13.5445 71.4089   3
   4  -8  -3-96.3174 85.7310   1
   4  -8  -3-15.0285 42.1868   2
  -4  -8   2 1839.69 259.846   2
   4  -8  -2 1862.92 179.137   2
   4  -8  -2 1861.43 256.718   1
  -4  -8   2 1986.80 199.529   3
  -4  -8   1-65.1528 50.7630   3
   4   8  -1 25.8464 33.8631   3
  -4  -8   1 126.739 79.8526   2
   4  -8  -1 14.2290 55.5083   1
   4  -8  -1 57.8776 36.1967   2
  -4  -8   0 46.9275 45.3441   3
   4   8   0 125.069 62.3114   3
  -4  -8   0 185.417 98.7326   2
   4  -8   0 80.3245 86.8686   1
   4  -8   0 40.5777 23.5488   2
  -4  -8  -1 2233.18 190.248   1
   4  -8   1 2125.05 87.0724   2
  -4  -8  -1 2338.51 246.262   3
   4   8   1 2315.68 242.373   3
   4  -8   1 2044.27 271.434   1
  -4  -8  -2 4452.40 353.838   3
  -4  -8  -2 4785.09 243.133   1
   4  -8   2 4951.17 424.248   1
   4   8   2 4710.03 354.740   3
  -4  -8  -3 2715.12 141.001   1
   4  -8   3 2616.86 315.337   1
  -4  -8  -3 2941.10 298.497   3
  -4  -8  -3 2685.71 139.465   1
   4   8   3 2410.32 269.136   3
   4   8   4 193.791 88.8724   3
   4  -8   4 216.523 112.353   1
   4   8   5 244.757 111.983   3
   4  -8   5 151.674 93.7151   1
   4   8   6 19.9023 67.0143   3
   4  -8   6 124.024 102.840   1
   4   8   7 29.0186 59.6346   3
   4  -8   7-10.6426 74.6702   1
   4   8   8 2359.75 330.926   3
   4  -8   8 2744.03 369.055   1
   4   8   9 529.984 172.295   3
   4  -8   9 200.282 127.878   1
   4   8  10 220.273 123.055   3
   4  -8  10 242.682 134.848   1
  -4   9  11 28.7292 86.5464   3
  -4   9  10 620.581 182.302   3
  -4  -9  10 515.986 191.469   2
  -4   9   9-201.581 111.681   3
  -4  -9   9-43.8736 80.7289   2
  -4  -9   8 470.194 166.070   2
  -4   9   8 319.624 138.377   3
  -4  -9   7 1735.99 295.036   2
  -4   9   7 1781.52 287.268   3
   4  -9  -7 1354.94 226.293   1
   4  -9  -6 2179.61 278.966   1
  -4  -9   6 1980.48 304.191   2
  -4   9   6 2226.65 300.055   3
  -4  -9   5 5.75109 72.9134   2
   4  -9  -5-27.8355 57.3900   1
  -4   9   5 71.3532 62.7899   3
   4  -9  -5 22.2601 59.1972   2
  -4  -9   4 2715.29 344.018   2
  -4   9   4 2827.46 333.885   3
   4  -9  -4 2961.59 284.666   2
   4  -9  -4 2927.58 325.679   1
  -4  -9   4 2748.77 246.533   3
  -4  -9   3 2110.88 298.376   2
   4  -9  -3 2015.53 273.823   1
   4  -9  -3 1859.17 210.145   2
  -4  -9   3 2416.28 236.516   3
  -4  -9   2 76.1159 54.3215   3
  -4  -9   2 88.5225 81.1608   2
   4  -9  -2 10.2592 72.6939   1
   4  -9  -2 145.187 59.0962   2
  -4  -9   1 1210.24 179.360   3
   4   9  -1 1108.91 164.149   3
  -4  -9   1 1205.52 223.950   2
   4  -9  -1 1227.13 137.614   2
   4  -9  -1 1118.94 212.540   1
  -4  -9   0 398.044 108.023   3
   4   9   0 514.084 118.231   3
  -4  -9   0 418.253 142.088   2
   4  -9   0 373.529 131.459   1
   4  -9   0 463.094 73.4422   2
   4  -9   1 4682.73 173.238   2
   4  -9   1 4614.09 170.143   2
  -4  -9  -1 5358.90 467.955   2
   4  -9   1 4945.93 439.438   1
  -4  -9  -1 4769.02 376.826   3
   4   9   1 4863.24 365.727   3
  -4  -9  -2 3209.76 204.470   1
   4  -9   2 2960.76 343.791   1
  -4  -9  -2 3033.37 308.848   3
  -4  -9  -2 3636.39 219.113   1
   4   9   2 3727.99 332.283   3
   4  -9   3 1573.49 261.627   1
   4   9   3 1214.29 202.397   3
  -4  -9  -3 1484.34 105.453   1
  -4  -9  -3 1275.69 97.9033   1
   4  -9   4 3806.17 407.554   1
   4   9   4 3313.35 345.168   3
   4   9   5 234.246 98.8829   3
   4  -9   5 55.2903 83.4355   1
   4   9   6-89.9910 89.8331   3
   4  -9   6-31.3032 76.3015   1
   4   9   7 413.537 149.713   3
   4  -9   7 463.571 161.072   1
   4   9   8 0.99107 64.5257   3
   4  -9   8-143.680 125.393   1
   4   9   9-20.9368 88.3428   3
   4  -9   9 5.61750 46.8872   1
   4   9  10-77.8847 96.4395   3
  -4  10  10 601.266 189.250   3
  -4 -10   9 48.7659 80.9315   2
  -4  10   9-79.5660 89.5220   3
  -4  10   8 168.055 107.048   3
  -4 -10   8 202.285 131.908   2
  -4 -10   7 711.563 203.003   2
  -4  10   7 436.094 164.216   3
   4 -10  -7 374.504 126.966   1
   4 -10  -6 244.336 87.9353   1
  -4 -10   6 135.409 74.7416   2
  -4  10   6 199.566 105.989   3
  -4 -10   5 815.892 206.310   2
   4 -10  -5 935.913 194.465   1
  -4  10   5 629.822 171.194   3
  -4 -10   4 176.296 94.5026   2
   4 -10  -4 170.850 93.3361   1
  -4  10   4 162.911 124.421   3
   4 -10  -4 65.4887 51.2611   2
  -4 -10   3 110.874 64.7763   3
  -4 -10   3-76.3474 74.5664   2
   4 -10  -3 29.9930 84.2333   1
   4 -10  -3-170.489 72.3518   2
  -4 -10   2 1776.25 223.499   3
  -4 -10   2 1558.45 268.172   2
   4 -10  -2 2033.50 206.704   2
   4 -10  -2 1876.96 277.008   1
  -4 -10   1 1846.60 233.246   3
  -4 -10   1 1982.04 300.173   2
   4 -10  -1 2159.70 297.550   1
   4  10  -1 2027.94 241.735   3
  -4 -10   0 149.301 85.8104   3
   4  10   0 84.1437 76.3135   3
  -4 -10   0 9.55551 98.7219   2
   4 -10   0 57.5523 88.8287   1
   4  10   1 1742.63 233.217   3
  -4 -10  -1 1677.02 276.343   2
   4 -10   1 1684.43 120.327   2
  -4 -10  -1 1901.97 190.779   1
   4 -10   1 1770.86 279.026   1
   4 -10   2 1434.72 254.084   1
   4  10   2 1523.26 232.790   3
  -4 -10  -2 1538.79 148.471   1
   4 -10   3 3971.10 421.047   1
   4  10   3 3996.65 380.731   3
   4  10   4 43.1858 48.5278   3
   4 -10   4 14.9341 84.0253   1
   4  10   5 2411.47 318.624   3
   4 -10   5 3026.25 380.758   1
   4  10   6 458.818 164.395   3
   4 -10   6-4.61585 72.5679   1
   4  10   7 1778.14 285.969   3
   4 -10   7 1892.04 323.346   1
   4  10   8 34.7599 94.3013   3
   4 -10   8-45.2201 76.2651   1
   4  10   9 246.041 131.636   3
  -4 -11   8 903.987 234.404   2
  -4  11   8 1065.09 260.800   3
   4 -11  -7 81.5637 68.6825   1
  -4  11   7-87.8683 88.7146   3
   4 -11  -6 507.945 144.608   1
  -4 -11   6 626.740 187.379   2
  -4  11   6 622.507 180.387   3
  -4 -11   5 182.242 108.328   2
  -4  11   5 70.6851 58.9926   3
  -4 -11   4 152.596 99.3548   2
   4 -11  -4 70.1367 79.7482   1
  -4 -11   3 387.209 162.218   2
   4 -11  -3 607.512 169.056   1
  -4 -11   2 446.972 151.583   2
   4 -11  -2 256.894 109.241   1
  -4 -11   1 285.802 118.883   2
   4 -11  -1 535.468 162.572   1
   4  11   0 321.835 106.006   3
  -4 -11   0 209.459 117.792   2
   4 -11   0 215.300 105.749   1
  -4 -11   0 400.775 104.535   1
  -4 -11  -1 401.395 92.3486   1
   4  11   1 655.653 155.441   3
  -4 -11  -1 379.199 135.572   2
   4 -11   1 608.812 189.738   1
   4 -11   2-33.8302 70.7278   1
   4  11   2 86.6620 59.8984   3
   4 -11   3 139.803 104.099   1
   4  11   3 247.859 113.438   3
   4  11   4 58.2305 69.8477   3
   4 -11   4 106.005 110.699   1
   4  11   5-21.9315 69.3230   3
   4 -11   5 41.2915 66.3262   1
   4  11   6 119.285 102.538   3
   4 -11   6 179.713 117.106   1
   4  11   7 530.227 177.025   3
   4 -11   7 456.092 181.841   1
   4  11   8-85.4692 98.2348   3
   4 -12  -6 169.354 95.2604   1
  -4 -12   6 216.984 119.392   2
  -4  12   6-44.3591 84.8478   3
  -4 -12   5 9.98750 74.5321   2
   4 -12  -5-19.5340 54.4282   1
  -4  12   5 112.035 94.4792   3
  -4 -12   4 185.740 112.516   2
   4 -12  -4 327.263 128.176   1
  -4 -12   3-14.3084 59.5014   2
   4 -12  -3 276.685 119.077   1
  -4 -12   2 486.371 133.557   1
  -4 -12   2 88.7931 89.2061   2
   4 -12  -2 205.496 104.802   1
  -4 -12   1-4.06703 41.2377   1
  -4 -12   1 110.070 105.798   2
   4 -12  -1 142.641 95.5821   1
   4  12   0-126.727 80.3290   3
  -4 -12   0 0.51892 77.4742   2
   4 -12   0-66.7343 78.4183   1
   4  12   1 93.5294 62.7680   3
  -4 -12  -1-18.8878 64.5948   2
   4 -12   1-47.8520 78.9361   1
   4  12   2 473.405 145.690   3
  -4 -12  -2 369.954 140.050   2
   4 -12   2 746.210 202.375   1
   4 -12   3-124.388 99.2561   1
   4  12   3 19.9117 67.0373   3
   4 -12   4 1082.70 256.909   1
   4  12   4 1735.63 282.542   3
   4  12   5 26.4786 70.6979   3
   4 -12   5-134.590 108.746   1
   4  12   6 148.607 93.4255   3
  -4 -13   4 1051.06 251.867   2
   4 -13  -4 862.779 217.996   1
  -4 -13   4 992.453 218.638   1
  -4 -13   3 67.1031 75.8103   2
   4 -13  -3-16.8997 54.8374   1
  -4 -13   3-32.3209 57.3128   1
  -4 -13   2 873.243 232.353   2
   4 -13  -2 687.571 197.799   1
  -4 -13   1 877.647 227.062   2
   4 -13  -1 1261.63 254.352   1
  -4 -13   0 363.341 150.238   2
   4 -13   0 319.256 134.261   1
   4  13   1 1078.61 218.275   3
  -4 -13  -1 1486.07 296.417   2
   4 -13   1 1193.51 254.646   1
  -4 -13  -2 88.7869 101.675   2
   4 -13   2 56.9284 74.9659   1
   4 -13   3 79.4790 106.288   1
   4  13   3 383.545 154.163   3
   4  13   4 321.274 150.795   3
   4  13   5 222.846 148.539   3
   4 -14  -3 88.1906 84.8587   1
   4 -14  -2 274.698 123.304   1
   4 -14  -1 93.3687 93.9305   1
   4 -14   0 365.733 142.580   1
   4  14   1-0.97924 76.1634   3
   4 -14   1 148.719 104.410   1
   4  14   2 513.986 180.839   3
   4  14   3 27.7834 62.5835   3
  -5   0  12 62.8038 108.870   2
  -5   0  11 2706.75 383.523   2
  -5   0  10-3.15739 40.2153   3
  -5   0  10 22.9698 81.7852   2
  -5   0   9 40.8179 38.9501   3
  -5   0   9 25.0941 96.9135   2
  -5   0   8-24.6972 28.7406   3
  -5   0   8-60.1376 66.6858   2
  -5   0   7 4171.51 383.253   2
  -5   0   7 4168.44 201.857   3
   5   0  -6-18.2154 48.3116   2
  -5   0   6-10.2932 22.7470   3
  -5   0   6-24.5004 71.9294   2
  -5   0   5 17429.4 697.996   2
  -5   0   5 19455.2 784.688   1
   5   0  -5 19708.3 735.479   2
   5   0  -4 2.97964 48.9219   2
  -5   0   4-0.29129 43.1238   1
  -5   0   4-2.52112 58.9499   2
   5   0  -4-7.62328 11.7361   3
  -5   0   3 3883.29 321.286   1
   5   0  -3 3260.77 268.311   2
   5   0  -3 3070.22 130.159   3
   5   0  -2-18.5782 20.2250   3
   5   0  -2 6.55948 35.7042   2
  -5   0   2 15.5098 48.5052   1
   5   0  -2-13.4652 65.9256   1
   5   0  -1 32511.7 869.528   1
   5   0  -1 31851.7 753.857   2
  -5   0   1 34448.5 905.797   1
   5   0  -1 32692.3 544.548   3
  -5   0   0-21.8941 63.4652   2
  -5   0   0-76.8167 65.7923   1
  -5   0  -1 12394.0 440.673   2
  -5   0  -1 12589.3 528.343   1
  -5   0  -2-49.7036 55.1566   1
  -5   0  -2-10.0691 31.8670   2
  -5   0  -3 1304.10 168.479   1
  -5   0  -4 58.3767 63.9731   1
  -5   0  -5 213.653 76.6391   1
  -5   0  -6-49.5541 49.3195   1
  -5   0  -6 8.71055 47.6692   2
   5   0   6 2.31823 36.5103   1
  -5   0  -7 2715.75 255.335   2
   5   0   7 2634.57 255.713   1
   5   0   8-59.1228 64.1014   1
  -5   0  -8-59.7743 47.2475   2
   5   0   9 175.244 75.0118   1
  -5   0  -9 231.840 94.2439   2
   5   0  10 71.1677 68.3871   1
   5   0  11 5120.36 398.737   1
   5   0  12-97.8936 70.9399   1
   5   0  12 21.1215 79.7763   3
  -5   1  12-71.1503 86.1907   2
  -5  -1  12-25.0535 86.6455   2
  -5   1  11 101.904 58.7686   3
  -5   1  11 88.7612 77.3904   2
  -5  -1  11 233.173 136.249   2
  -5  -1  10 634.878 104.169   3
  -5   1  10 659.285 123.994   3
  -5   1  10 384.517 152.056   2
  -5  -1  10 590.923 182.245   2
  -5  -1   9 889.728 107.479   3
  -5   1   9 862.530 127.423   3
  -5   1   9 449.409 149.306   2
  -5  -1   9 681.103 178.114   2
  -5  -1   8 77.2107 34.0426   3
  -5   1   8 74.7405 48.5545   3
  -5   1   8 23.5840 66.7443   2
  -5  -1   8 103.859 96.4474   2
  -5   1   7-10.3049 30.3579   3
  -5  -1   7-8.24944 12.1681   3
  -5   1   7 66.7639 53.9155   2
  -5  -1   7 81.2030 87.2569   2
   5  -1  -6-26.8171 70.1038   2
   5   1  -6 129.192 71.2575   2
  -5   1   6-2.90018 27.0421   3
  -5   1   6 86.2433 71.0167   2
  -5  -1   6 0.97942 64.1716   2
  -5  -1   5 1118.37 189.139   1
   5  -1  -5 992.663 162.069   2
   5   1  -5 797.645 160.757   2
  -5   1   5 927.734 175.429   1
   5  -1  -5 1085.76 106.764   3
  -5   1   5 895.114 161.090   2
  -5  -1   5 1124.02 189.625   2
   5  -1  -4 219.408 50.2522   3
  -5  -1   4 211.657 86.0354   1
   5  -1  -4 182.472 62.6811   2
   5   1  -4 145.845 73.9778   2
  -5   1   4 168.963 80.0222   1
  -5  -1   4 220.203 89.6834   2
  -5   1   4 331.453 97.7998   2
  -5  -1   3 2259.65 239.016   2
  -5  -1   3 2172.54 243.887   1
   5  -1  -3 2195.88 211.510   2
   5   1  -3 2068.97 222.920   2
  -5   1   3 2136.64 242.367   1
   5  -1  -3 2184.20 145.459   3
  -5  -1   2 12873.5 565.224   1
   5  -1  -2 12801.5 479.102   2
   5   1  -2 12722.1 527.824   2
  -5   1   2 13737.1 596.977   1
   5  -1  -2 11948.7 351.996   3
  -5   1   1 6117.91 314.528   2
   5  -1  -1 6522.31 406.867   1
   5  -1  -1 6103.63 311.232   2
  -5  -1   1 6799.14 399.482   1
  -5   1   1 7185.47 423.668   1
   5  -1  -1 6494.57 278.445   3
  -5   1   0 20621.5 545.320   2
   5  -1   0 21079.8 711.914   1
  -5  -1   0 21931.1 692.695   1
  -5   1   0 23398.8 747.832   1
  -5   1  -1 600.132 125.165   1
  -5   1  -1 517.966 88.6999   2
  -5  -1  -1-25.8912 41.6879   2
   5  -1   1 476.186 111.428   1
  -5  -1  -1 463.708 107.664   1
  -5   1  -2 11452.0 378.799   2
   5  -1   2 11119.4 509.416   1
  -5  -1  -2 12144.8 488.617   1
  -5   1  -2 12653.3 542.161   1
  -5  -1  -3 1254.56 157.705   1
  -5   1  -3 1095.76 119.302   2
   5  -1   3 1044.25 162.705   1
  -5   1  -3 1392.40 182.745   1
   5  -1   4 2193.33 230.888   1
  -5  -1  -4 2039.71 197.771   1
  -5   1  -4 2782.51 257.748   1
  -5   1  -5 545.223 95.1598   2
  -5  -1  -5 555.471 107.403   1
   5  -1   5 423.201 107.574   1
  -5   1  -5 599.225 125.358   1
  -5  -1  -6 431.843 95.5860   1
  -5   1  -6 582.783 124.249   1
  -5  -1  -6 464.735 107.217   2
  -5   1  -6 573.476 104.884   2
   5  -1   6 571.279 128.646   1
   5  -1   7 155.634 71.1092   1
  -5  -1  -7 323.613 88.4421   2
  -5   1  -7 354.664 92.7321   2
   5  -1   8 821.406 160.366   1
  -5  -1  -8 1035.39 176.843   2
  -5   1  -8 1100.68 166.061   2
   5   1   8 1165.35 162.173   1
   5  -1   9 893.842 170.611   1
  -5  -1  -9 1164.48 199.233   2
  -5   1  -9 1194.45 179.718   2
   5   1   9 1115.33 165.664   1
   5   1  10-49.6466 46.9581   1
   5  -1  10-16.1369 48.0931   1
  -5   1 -10 78.1433 43.5801   2
   5   1  10-0.47329 88.0684   3
   5   1  11 715.327 141.918   1
   5  -1  11 1098.86 199.970   1
   5   1  11 1040.00 230.697   3
   5   1  12 593.067 200.092   3
   5  -1  12 506.267 129.547   1
   5  -1  13 400.111 143.364   1
  -5   2  12 366.276 166.791   2
  -5  -2  12-1.18183 81.0796   2
  -5   2  11 5603.98 537.006   2
  -5  -2  11 5710.66 558.799   2
  -5   2  11 5992.37 401.530   3
  -5   2  10 722.879 132.992   3
  -5   2  10 468.799 156.205   2
  -5  -2  10 324.434 153.098   2
  -5   2   9 3715.36 400.880   2
  -5   2   9 4250.15 301.040   3
  -5  -2   9 3394.62 390.542   2
  -5  -2   9 3745.83 193.423   3
  -5  -2   8 113.477 29.6295   3
  -5   2   8 219.395 67.1496   3
  -5   2   8 88.7102 76.7578   2
  -5  -2   8 59.1775 77.8853   2
  -5   2   7 375.673 87.3634   3
  -5   2   7 372.993 131.161   2
  -5  -2   7 252.326 111.309   2
   5  -2  -7 111.909 50.8220   3
   5  -2  -6-0.80345 25.8305   3
   5  -2  -6-35.8432 39.1244   2
  -5   2   6 32.9326 40.0042   3
  -5   2   6 28.6396 59.2599   2
  -5  -2   6 86.2781 54.3022   2
  -5   2   5 2166.56 242.713   2
  -5  -2   5 2093.19 257.550   1
   5  -2  -5 2455.72 254.458   2
   5   2  -5 2439.53 277.559   2
  -5   2   5 2115.69 262.022   1
  -5  -2   5 2425.17 274.640   2
   5  -2  -5 2139.28 176.901   3
  -5   2   5 2173.87 176.525   3
   5  -2  -4 2705.82 289.377   1
  -5  -2   4 3059.35 296.079   2
  -5  -2   4 3097.24 302.670   1
   5  -2  -4 2921.72 258.801   2
   5   2  -4 2987.92 285.709   2
  -5   2   4 3050.10 301.229   1
   5  -2  -4 2989.05 201.179   3
  -5  -2   3 3233.31 295.042   1
  -5  -2   3 2761.22 273.184   2
   5  -2  -3 2930.07 238.363   2
   5   2  -3 3070.10 282.950   2
  -5   2   3 3159.24 302.363   1
   5  -2  -3 2865.11 196.786   3
  -5   2   2 2179.45 194.744   2
  -5  -2   2 2231.82 236.042   2
  -5  -2   2 2375.81 244.987   1
   5  -2  -2 2016.37 183.673   2
   5   2  -2 2104.98 225.621   2
  -5   2   2 2142.94 241.806   1
   5  -2  -2 2109.46 171.365   3
  -5   2   1 2686.72 198.463   2
  -5  -2   1 3124.35 268.682   1
   5  -2  -1 2740.57 196.564   2
  -5   2   1 2930.46 276.353   1
   5   2  -1 2775.20 126.894   3
   5  -2  -1 2848.79 205.360   3
  -5   2   0 118.716 42.4152   2
   5   2   0 77.0118 36.2239   3
  -5   2   0 106.208 66.1802   1
   5  -2   0-10.4801 61.5127   1
  -5  -2   0 24.6957 43.3146   1
  -5   2  -1 12621.9 358.043   2
   5  -2   1 12134.4 557.022   1
  -5  -2  -1 12000.2 483.932   1
  -5   2  -1 14353.6 599.768   1
   5   2   1 12965.8 418.409   3
  -5   2  -2 2811.64 160.469   2
   5  -2   2 2898.38 273.001   1
  -5  -2  -2 2805.53 226.419   1
  -5   2  -2 3313.66 289.645   1
   5   2   2 2742.69 216.685   3
   5   2   3 203.115 72.0930   1
  -5  -2  -3 179.472 57.4719   1
  -5   2  -3 192.804 42.1411   2
   5  -2   3 110.549 56.1321   1
  -5   2  -3 199.822 81.5009   1
   5   2   3 280.651 84.5071   3
  -5   2  -4 1607.56 130.337   2
  -5   2  -4 1570.29 205.377   1
   5   2   4 1529.68 166.989   1
  -5  -2  -4 1435.38 158.838   1
   5  -2   4 1188.08 182.737   1
   5   2   4 1460.67 190.113   3
  -5   2  -5 114.811 69.5627   1
   5   2   5-10.2165 39.8610   1
  -5  -2  -5-5.45062 34.2740   1
  -5   2  -5 54.2786 39.7264   2
   5  -2   5 15.0348 49.3521   1
   5   2   5 77.5999 84.5052   3
   5  -2   6 642.385 148.524   1
   5   2   6 619.173 109.745   1
  -5  -2  -6 721.105 113.664   1
   5   2   6 595.406 150.706   3
  -5   2  -6 602.482 134.988   1
  -5   2  -6 692.424 104.514   2
  -5  -2  -7 4864.86 384.506   2
  -5   2  -7 4457.78 282.013   2
   5  -2   7 4386.19 362.351   1
   5   2   7 4291.29 387.461   3
   5  -2   8 170.060 78.0807   1
  -5  -2  -8 61.7136 58.8157   2
  -5   2  -8 251.793 79.9006   2
   5   2   8 218.298 109.459   3
   5   2   9 366.637 145.200   3
   5  -2   9 146.148 83.4935   1
  -5   2  -9 276.009 85.1553   2
   5   2  10 143.509 78.4551   3
   5  -2  10 111.117 74.8658   1
  -5   2 -10 57.9264 45.3951   2
   5   2  11 107.293 115.667   3
   5  -2  11 7.77392 55.1029   1
   5   2  11 89.9531 38.8435   1
   5   2  12 815.337 217.930   3
   5  -2  12 726.789 172.941   1
   5  -2  13 592.973 174.109   1
  -5   3  12 162.071 155.045   2
  -5  -3  12 178.892 122.376   2
  -5   3  11 457.499 130.184   3
  -5   3  11 235.089 133.387   2
  -5  -3  11 169.584 112.557   2
  -5   3  10 119.375 55.3992   3
  -5   3  10 171.958 94.8586   2
  -5  -3  10 26.1942 70.2641   2
  -5   3   9 806.922 146.373   3
  -5   3   9 638.390 176.830   2
  -5  -3   9 753.330 187.355   2
  -5   3   8 979.095 148.794   3
  -5   3   8 901.804 204.446   2
  -5  -3   8 1069.97 220.675   2
   5  -3  -8 1022.78 160.271   3
  -5   3   7 325.813 86.3714   3
  -5   3   7 316.161 118.170   2
  -5  -3   7 272.973 122.130   2
  -5  -3   6 36.0180 66.0871   2
   5  -3  -6 182.774 85.9611   2
  -5   3   6 115.806 56.3149   3
  -5   3   6 77.6826 70.4267   2
  -5  -3   5 152.313 80.2883   1
  -5  -3   5-6.22625 67.7152   2
   5  -3  -5-82.1672 44.3991   3
   5  -3  -5-2.82888 39.5496   2
   5   3  -5 41.9878 54.3363   2
  -5   3   5 46.0758 48.2523   3
  -5   3   5 54.5642 64.4169   1
  -5   3   5 116.076 85.4112   2
   5  -3  -4 446.527 126.501   1
  -5  -3   4 482.837 120.107   1
  -5  -3   4 519.840 134.618   2
   5  -3  -4 578.688 120.388   2
   5  -3  -4 491.326 93.8199   3
   5   3  -4 539.238 124.860   2
  -5   3   4 603.771 146.694   1
  -5  -3   3 1723.98 216.165   1
   5  -3  -3 1126.23 189.015   1
  -5  -3   3 1318.71 202.036   2
   5   3  -3 1546.29 212.539   2
   5  -3  -3 1545.01 172.533   2
  -5   3   3 1724.41 230.504   1
   5  -3  -3 1229.30 145.288   3
  -5  -3   2 735.453 138.465   1
  -5  -3   2 421.674 119.264   2
   5  -3  -2 614.905 99.7283   2
   5  -3  -2 638.554 104.642   3
  -5   3   2 572.051 100.945   2
  -5   3   2 561.004 136.359   1
  -5   3   1 8662.89 336.293   2
  -5  -3   1 9161.98 455.872   1
  -5  -3   1 8817.89 470.922   2
   5  -3  -1 8194.20 319.868   2
  -5   3   1 9757.80 514.646   1
   5   3  -1 8761.59 228.533   3
   5   3   0 97.7855 37.2813   3
  -5   3   0 105.715 68.4035   1
  -5  -3   0 64.5813 53.9933   2
  -5  -3   0 50.9549 57.5309   1
  -5   3   0 76.8113 33.2822   2
  -5   3  -1 2800.40 141.600   2
  -5  -3  -1 2704.43 253.107   2
   5  -3   1 2459.71 263.020   1
  -5  -3  -1 2731.26 229.464   1
  -5   3  -1 2901.74 282.801   1
   5   3   1 2842.02 199.376   3
  -5   3  -2 2613.09 115.915   2
   5  -3   2 2971.67 290.887   1
  -5  -3  -2 2518.81 210.349   1
  -5   3  -2 3095.09 290.678   1
   5   3   2 2690.95 217.895   3
   5   3   3 566.705 112.702   3
  -5   3  -3 719.453 149.961   1
  -5  -3  -3 608.600 102.549   1
  -5   3  -3 627.715 54.3354   2
  -5   3  -3 595.668 52.2734   2
   5  -3   3 466.079 132.837   1
   5   3   3 476.481 89.8611   1
  -5   3  -4 2565.45 123.038   2
   5   3   4 2585.17 199.328   1
  -5   3  -4 2794.56 126.806   2
   5  -3   4 2601.81 276.908   1
  -5  -3  -4 2662.22 200.676   1
   5   3   4 2568.72 254.284   3
  -5   3  -4 2786.54 285.296   1
   5   3   5-37.8416 58.7321   3
   5  -3   5 91.1704 64.9250   1
   5   3   5 0.59136 32.8994   1
  -5   3  -5-13.8822 53.3885   1
  -5  -3  -5 41.4674 29.4321   1
  -5   3  -5 26.0548 20.2029   2
   5   3   6 54.5372 75.8011   3
   5  -3   6 80.6610 64.3307   1
  -5   3  -6 130.638 75.3591   1
   5   3   6 225.430 62.1749   1
  -5  -3  -6 128.298 42.9314   1
  -5   3  -6 156.255 43.7113   2
   5   3   7 132.363 80.7822   3
   5  -3   7 38.2941 72.4161   1
   5   3   7 84.6169 42.2117   1
  -5   3  -7 23.5387 23.8376   2
   5   3   8 731.038 186.272   3
   5  -3   8 481.460 140.184   1
   5   3   8 661.517 101.413   1
  -5   3  -8 514.091 96.3520   2
   5   3   9-77.7715 101.954   3
   5  -3   9 90.1411 78.8221   1
   5   3   9 45.0257 33.2024   1
  -5   3  -9 29.2765 33.4475   2
   5   3  10 2504.04 346.124   3
   5  -3  10 1873.92 274.318   1
   5   3  11-56.7323 110.351   3
   5  -3  11 8.08430 58.8935   1
   5   3  12-23.2809 88.0280   3
   5  -3  12-2.72745 35.8375   1
   5  -3  13-56.7768 62.7974   1
   5  -3  14 252.348 125.554   1
  -5   4  12 238.621 95.5184   3
  -5   4  12-21.8118 73.2033   2
  -5   4  11 731.760 159.887   3
  -5   4  11 396.497 157.198   2
  -5  -4  11 917.828 228.708   2
  -5   4  10 1692.31 229.681   3
  -5   4  10 1876.73 308.273   2
  -5  -4  10 1689.53 296.392   2
  -5   4   9 519.918 124.818   3
  -5   4   9 701.927 177.523   2
  -5  -4   9 408.777 163.941   2
   5  -4  -9 515.406 126.192   3
  -5   4   8 4315.71 408.601   2
  -5  -4   8 4207.50 433.967   2
   5  -4  -8 4242.58 341.518   3
  -5   4   8 4516.33 343.238   3
  -5   4   7 3729.23 361.192   2
  -5  -4   7 4524.52 430.218   2
   5  -4  -7 3763.93 312.521   3
  -5   4   7 3890.20 309.442   3
  -5   4   6 3760.28 336.429   2
  -5  -4   6 4323.59 403.728   2
   5  -4  -6 4076.62 347.466   2
   5  -4  -6 3928.70 305.860   3
  -5   4   6 4033.88 307.124   3
   5  -4  -5 52.2221 50.8868   2
  -5  -4   5 18.1315 68.9961   2
   5  -4  -5-27.4371 49.1823   3
  -5   4   5-5.35148 42.4743   3
  -5   4   5 13.2113 49.7515   2
   5  -4  -5-66.3518 82.8150   1
  -5  -4   4 4494.79 365.909   1
   5  -4  -4 3720.54 347.491   1
   5  -4  -4 4327.76 306.851   2
  -5  -4   4 4073.20 363.413   2
   5   4  -4 4453.61 379.436   2
  -5   4   4 4887.21 397.447   1
  -5  -4   3 3622.60 315.300   1
   5  -4  -3 3443.17 326.967   1
   5  -4  -3 3009.97 236.403   2
  -5  -4   3 3230.70 319.049   2
  -5   4   3 3356.90 322.280   1
  -5   4   2 20.1308 47.3778   1
  -5  -4   2 67.1124 50.3178   1
   5  -4  -2 117.496 50.6386   2
  -5  -4   2 173.646 80.1666   2
   5  -4  -2 17.9099 66.7292   1
  -5   4   2 163.736 54.1361   2
  -5   4   1 4054.07 219.228   2
  -5  -4   1 3979.20 302.883   1
   5  -4  -1 4061.50 214.183   2
  -5  -4   1 3682.13 322.448   2
   5  -4  -1 3778.00 335.395   1
  -5   4   1 4169.93 351.700   1
   5   4  -1 4129.81 176.527   3
   5   4   0 722.522 93.9274   3
  -5  -4   0 679.736 122.154   1
   5  -4   0 605.728 116.950   3
  -5  -4   0 804.535 152.186   2
  -5   4   0 671.150 143.577   1
   5  -4   0 550.315 139.536   1
  -5   4   0 623.488 71.0487   2
  -5  -4  -1 10076.4 431.315   1
  -5  -4  -1 10102.3 525.535   2
   5  -4   1 10506.9 550.709   1
  -5   4  -1 10694.0 559.736   1
   5   4   1 10869.7 400.528   3
   5  -4   1 10007.0 487.316   3
   5   4   2 237.591 76.6148   3
  -5  -4  -2 196.466 60.1963   1
   5  -4   2 123.158 92.3869   1
  -5   4  -2 193.243 76.3969   1
  -5  -4  -3 40.6833 35.1163   1
   5   4   3 20.3393 43.1004   3
  -5   4  -3 59.8960 70.3691   1
   5  -4   3 52.9891 66.4377   1
   5  -4   4 133.401 81.7618   1
   5   4   4 91.1654 60.6247   3
  -5  -4  -4 169.847 50.2589   1
  -5   4  -4 259.967 110.351   1
   5   4   5 272.898 98.3606   3
   5  -4   5 365.173 119.674   1
  -5  -4  -5 336.638 64.9510   1
   5   4   6 16.9326 53.8064   3
  -5   4  -6 67.1790 23.2667   2
   5  -4   6-109.708 82.5122   1
   5   4   6 46.6241 28.7880   1
  -5   4  -7 565.101 77.7531   2
   5   4   7 572.798 153.522   3
   5   4   7 515.009 71.7200   1
   5  -4   7 534.845 161.253   1
   5   4   8 1554.16 258.914   3
   5  -4   8 1619.77 254.166   1
  -5   4  -8 1782.86 158.209   2
   5   4   8 1629.87 125.265   1
   5   4   9 116.534 85.9037   3
   5   4   9 190.007 43.4820   1
   5  -4   9 133.915 91.6009   1
   5   4  10 879.900 216.047   3
   5  -4  10 1131.02 229.837   1
   5   4  11 21.1054 94.0391   3
   5  -4  11 24.0153 67.6692   1
   5   4  12 12.4177 69.8753   3
   5  -4  12-87.8965 83.9335   1
   5  -4  13-43.1603 63.8663   1
  -5   5  12 248.222 105.853   3
  -5   5  12 234.486 135.491   2
  -5   5  11 173.346 103.600   3
  -5   5  11 272.796 147.179   2
  -5  -5  11 227.576 129.715   2
  -5   5  10 75.7345 67.6313   3
  -5   5  10 0.49183 64.4058   2
  -5  -5  10 103.046 102.616   2
  -5   5   9 188.793 85.9848   3
  -5   5   9 513.967 156.444   2
  -5  -5   9 319.387 140.483   2
   5  -5  -8 468.717 121.817   3
  -5   5   8 650.162 144.154   3
  -5   5   8 639.624 167.608   2
  -5  -5   8 349.606 152.874   2
  -5  -5   7 708.612 186.261   2
   5  -5  -7 699.174 148.798   3
  -5   5   7 486.783 124.246   3
  -5   5   7 509.293 148.764   2
   5  -5  -6 95.8669 68.6585   2
  -5  -5   6 71.1765 82.6103   2
   5  -5  -6 15.2468 41.6609   3
  -5   5   6 100.999 72.4210   3
  -5   5   6-10.2300 68.8302   2
   5  -5  -6 20.1317 78.8319   1
   5  -5  -5 471.035 114.462   2
   5  -5  -5 601.698 146.324   1
  -5  -5   5 689.488 174.169   2
   5  -5  -5 604.334 130.159   3
  -5   5   5 517.183 120.397   3
  -5   5   5 572.739 129.179   2
  -5  -5   4 3577.42 331.501   1
   5  -5  -4 2964.71 254.708   2
   5  -5  -4 3349.19 336.739   1
  -5  -5   4 3053.71 331.197   2
   5  -5  -4 3402.45 293.040   3
  -5   5   3-35.1290 50.3926   1
   5  -5  -3 28.8475 43.4588   2
   5  -5  -3 29.3358 49.4817   3
  -5  -5   3 17.9360 66.9373   2
   5  -5  -3-23.1065 73.6045   1
  -5   5   3 3.99114 30.5850   2
  -5  -5   3 41.3586 47.7167   1
  -5  -5   2 2004.38 258.023   2
  -5   5   2 2446.96 192.375   2
  -5  -5   2 2220.03 239.343   1
   5  -5  -2 1975.46 169.460   2
   5  -5  -2 2416.29 277.952   1
  -5   5   2 2213.58 265.014   1
   5  -5  -2 2366.96 241.481   3
  -5  -5   1 617.320 131.507   1
   5  -5  -1 490.739 72.2522   2
   5   5  -1 392.859 64.2468   3
   5  -5  -1 503.017 114.422   3
  -5  -5   1 497.429 135.938   2
  -5   5   1 643.144 147.138   1
   5  -5  -1 278.310 102.947   1
  -5   5   1 540.511 77.2907   2
  -5  -5   0 7542.77 395.524   1
  -5  -5   0 7554.62 479.222   2
   5  -5   0 7717.57 208.508   2
   5  -5   0 7597.85 490.755   1
  -5   5   0 8115.81 506.352   1
   5   5   0 7998.29 325.917   3
   5  -5   0 8492.50 464.129   3
  -5  -5  -1 6429.06 340.948   1
  -5  -5  -1 6393.66 438.344   2
   5  -5   1 6198.86 448.382   1
  -5   5  -1 7006.91 469.431   1
   5   5   1 6929.56 340.427   3
   5  -5   1 6722.23 425.372   3
   5   5   2 23.4742 49.4994   3
  -5   5  -2 63.4362 84.5176   1
   5  -5   2 52.2925 56.3704   3
  -5  -5  -2-29.6489 33.3016   1
   5  -5   2 58.2469 73.5799   1
   5  -5   3 4820.32 401.725   1
  -5  -5  -3 4849.19 255.304   1
   5   5   3 4765.11 331.775   3
   5  -5   4 243.203 109.865   1
   5   5   4 627.522 134.526   3
  -5  -5  -4 326.714 64.3514   1
   5  -5   5 2919.91 325.573   1
  -5  -5  -5 2869.63 156.156   1
   5   5   5 2736.07 291.540   3
   5  -5   6 4945.17 428.361   1
   5   5   6 5367.41 428.175   3
   5   5   7 1449.68 235.915   3
   5  -5   7 798.240 182.259   1
  -5   5  -7 1046.74 70.3513   2
   5   5   8 10.5206 77.2127   3
  -5   5  -8 15.5574 15.2921   2
   5  -5   8 169.365 100.961   1
   5   5   9 873.363 202.688   3
   5  -5   9 838.622 192.013   1
   5   5  10 198.332 130.124   3
   5  -5  10-19.7017 90.6043   1
   5   5  11 216.334 105.149   3
   5  -5  11 259.720 128.112   1
   5  -5  12 126.786 86.0569   1
  -5   6  12 446.462 150.055   3
  -5   6  11 22.3383 60.6708   3
  -5   6  11 320.370 148.368   2
  -5  -6  11 404.213 175.948   2
  -5   6  10 1064.28 204.719   3
  -5   6  10 813.241 214.647   2
  -5  -6  10 1074.20 247.576   2
  -5   6   9-51.0063 72.9151   3
  -5   6   9 28.9794 68.5827   2
  -5  -6   9-63.3121 80.4324   2
  -5   6   8 151.921 74.9779   3
  -5   6   8 179.940 83.3710   2
  -5  -6   8 214.550 111.236   2
  -5  -6   7-30.6472 89.1645   2
  -5   6   7 190.267 93.0208   3
  -5   6   7 124.921 83.2155   2
  -5  -6   6 1434.51 254.207   2
   5  -6  -6 895.701 167.792   3
  -5   6   6 1127.97 192.988   3
  -5   6   6 1303.34 210.811   2
   5  -6  -6 1399.92 233.863   1
   5  -6  -6 1136.62 188.148   2
   5  -6  -5 111.088 70.1812   1
  -5  -6   5 122.092 88.6056   2
   5  -6  -5 122.029 77.6657   3
  -5   6   5 47.5913 48.1488   3
  -5   6   5 121.655 79.6883   2
   5  -6  -5 112.271 59.1110   2
   5  -6  -4 141.135 60.5807   2
   5  -6  -4 167.430 79.7542   3
  -5  -6   4 123.940 89.1380   2
   5  -6  -4 64.1340 67.7522   1
  -5  -6   4 88.0332 22.9810   3
   5  -6  -3 734.366 120.699   2
   5  -6  -3 529.225 123.907   3
  -5  -6   3 704.213 167.300   2
   5  -6  -3 488.286 144.638   1
  -5  -6   3 672.156 72.5266   3
  -5  -6   2 2206.39 280.456   2
   5  -6  -2 2057.31 270.326   1
  -5  -6   2 2150.27 242.555   1
   5  -6  -2 2109.53 175.767   2
   5  -6  -2 2662.17 275.992   3
  -5  -6   1 229.615 78.3865   1
   5  -6  -1 186.249 43.8805   2
   5  -6  -1 112.597 64.7698   3
   5   6  -1 163.995 45.4596   3
  -5  -6   1 237.001 102.175   2
   5  -6  -1 114.784 78.3128   1
  -5  -6   0 18.6691 39.2445   1
   5   6   0 19.4010 32.7873   3
   5  -6   0 4.96812 44.7116   3
   5  -6   0 12.7053 9.61708   2
  -5  -6   0 25.3679 65.0801   2
   5   6   1 185.902 62.9376   3
  -5  -6  -1 294.544 79.5855   1
   5  -6   1 175.581 72.9031   3
  -5  -6  -1 181.929 82.8882   2
   5  -6   1 202.644 97.0174   1
   5   6   2 1012.68 149.221   3
  -5  -6  -2 975.136 125.007   1
   5  -6   2 843.706 185.343   1
   5   6   3 1210.80 175.091   3
  -5  -6  -3 1423.93 133.738   1
   5  -6   3 1141.80 206.581   1
   5  -6   4-45.7646 64.4756   1
   5   6   4 11.6788 51.0376   3
  -5  -6  -4-8.58665 24.2134   1
   5   6   5 178.569 91.7110   3
   5  -6   5 114.108 85.6021   1
   5   6   6 765.734 175.225   3
   5  -6   6 617.866 164.649   1
   5   6   7 245.114 123.113   3
   5  -6   7 132.483 94.2987   1
   5   6   8 515.663 162.441   3
   5  -6   8 837.189 199.001   1
   5   6   9 88.0392 91.0531   3
   5  -6   9 159.778 100.263   1
   5   6  10 544.153 182.222   3
   5  -6  10 482.634 171.737   1
   5   6  11 43.1372 87.6936   3
   5  -6  11 212.982 159.389   1
  -5   7  12 103.912 87.0596   3
  -5   7  11 327.281 128.648   3
  -5   7  10 278.586 122.601   3
  -5  -7  10 68.3588 97.8941   2
  -5   7   9 289.624 116.974   3
  -5  -7   9 325.184 143.502   2
  -5  -7   8 1474.77 275.228   2
  -5   7   8 950.251 196.559   3
  -5  -7   7 644.655 185.328   2
  -5   7   7 378.133 111.577   3
   5  -7  -6 153.393 83.9571   1
  -5  -7   6 202.808 94.0999   2
  -5   7   6 116.263 72.8106   3
   5  -7  -6 292.846 107.378   2
  -5  -7   5 331.515 56.3064   3
   5  -7  -5 315.451 126.402   1
  -5  -7   5 580.259 169.533   2
  -5   7   5 406.329 127.992   3
   5  -7  -5 490.074 120.069   2
  -5  -7   4 42.1560 27.7776   3
  -5  -7   4-11.4040 75.7257   2
   5  -7  -4 12.8080 65.7483   1
   5  -7  -4-67.9373 46.5996   2
   5  -7  -3 7350.66 373.452   2
  -5  -7   3 7051.11 525.367   2
   5  -7  -3 6450.54 489.061   1
  -5  -7   3 7527.58 299.011   3
  -5  -7   2 46.8348 30.3867   3
   5  -7  -2 154.263 50.8329   2
  -5  -7   2 67.3773 66.5780   2
   5  -7  -2 115.325 97.5422   1
  -5  -7   2 150.490 69.3631   1
  -5  -7   1 4508.62 332.864   1
   5  -7  -1 4606.57 212.671   2
  -5  -7   1 4325.44 402.012   2
   5  -7  -1 4945.55 426.655   1
  -5  -7   1 4561.62 276.672   3
   5   7  -1 4213.55 261.857   3
  -5  -7   0 56.1276 46.1839   1
   5   7   0 30.6401 40.3360   3
  -5  -7   0 1.83660 60.8501   2
   5  -7   0 104.542 79.3645   1
  -5  -7   0 18.5414 50.8876   3
  -5  -7  -1 2662.55 224.473   1
  -5  -7  -1 2862.56 328.162   2
   5  -7   1 2412.25 301.083   1
   5   7   1 2591.00 236.146   3
   5   7   2 797.776 137.643   3
  -5  -7  -2 682.644 105.815   1
   5  -7   2 796.831 175.717   1
  -5  -7  -3 1925.49 146.556   1
   5   7   3 2079.23 242.730   3
   5  -7   3 1958.21 279.021   1
   5  -7   4-36.6950 77.7990   1
   5   7   4-3.40081 51.1010   3
  -5  -7  -4 7.97442 9.83730   1
   5  -7   5 4157.08 413.264   1
   5   7   5 3650.11 355.688   3
   5   7   6 138.944 77.4796   3
   5  -7   6 3.95455 60.0730   1
   5   7   7 517.633 155.092   3
   5  -7   7 313.266 125.260   1
   5   7   8 791.954 192.509   3
   5  -7   8 1402.32 267.525   1
   5   7   9 191.270 118.741   3
   5  -7   9 332.013 144.397   1
   5   7  10 809.606 213.654   3
   5  -7  10 831.880 223.889   1
  -5   8  12 230.913 107.825   3
  -5   8  11 6.43540 66.8352   3
  -5   8  10 606.703 169.653   3
  -5   8   9 156.387 91.2781   3
  -5  -8   9 10.8620 64.7554   2
  -5  -8   8 706.898 205.090   2
  -5   8   8 872.516 199.489   3
  -5  -8   7 379.268 149.612   2
  -5   8   7 385.281 132.592   3
   5  -8  -7 367.548 138.955   1
   5  -8  -6 2264.05 308.604   1
  -5  -8   6 2587.84 357.388   2
  -5   8   6 2200.52 293.499   3
   5  -8  -5 2040.54 286.486   1
  -5  -8   5 3115.87 378.888   2
   5  -8  -5 2901.77 287.696   2
  -5   8   5 2694.19 317.839   3
  -5  -8   4 1748.75 282.336   2
   5  -8  -4 1678.19 260.848   1
   5  -8  -4 1998.24 222.150   2
   5  -8  -3 3832.33 277.252   2
  -5  -8   3 3884.08 405.859   2
   5  -8  -3 4048.76 401.063   1
  -5  -8   3 4013.76 253.162   3
  -5  -8   2 2805.23 342.643   2
   5  -8  -2 2853.40 211.975   2
   5  -8  -2 3079.51 349.181   1
  -5  -8   2 2846.40 226.957   3
  -5  -8   1 3292.46 289.983   1
   5  -8  -1 3432.92 188.178   2
  -5  -8   1 3403.53 373.992   2
   5  -8  -1 3272.46 362.463   1
  -5  -8   1 3677.20 271.131   3
   5   8  -1 3288.97 252.046   3
  -5  -8   0 455.063 106.902   3
  -5  -8   0 643.092 122.890   1
   5   8   0 642.398 116.431   3
  -5  -8   0 905.325 197.626   2
   5  -8   0 752.186 186.758   1
  -5  -8  -1 26.2165 48.8056   1
   5   8   1 28.4960 46.7357   3
  -5  -8  -1-65.6195 88.7434   2
   5  -8   1-18.9375 58.2175   1
  -5  -8  -1 54.8449 48.4800   3
   5   8   2 112.567 72.2769   3
  -5  -8  -2 123.951 46.8020   1
   5  -8   2 64.6080 65.5062   1
  -5  -8  -2 129.303 72.9037   3
   5   8   3 40.3016 61.6804   3
  -5  -8  -3 241.764 52.0249   1
   5  -8   3 295.440 137.901   1
   5  -8   4 339.729 143.347   1
   5   8   4 429.862 125.552   3
   5   8   5-46.9387 64.8038   3
   5  -8   5-78.0731 84.1918   1
   5   8   6-38.9784 64.3171   3
   5  -8   6 30.9188 67.9880   1
   5   8   7 372.201 135.774   3
   5  -8   7 129.179 98.3493   1
   5   8   8 157.488 105.851   3
   5  -8   8 418.752 155.331   1
   5   8   9 710.377 203.385   3
   5  -8   9 917.533 236.884   1
   5   8  10 204.906 123.198   3
  -5   9  11 113.923 132.212   3
  -5   9  10 157.162 117.646   3
  -5   9   9 221.246 124.788   3
  -5  -9   8-29.0214 98.6315   2
  -5   9   8 26.5309 59.6169   3
  -5  -9   7 9.18687 80.3400   2
  -5   9   7 112.010 97.7816   3
   5  -9  -7-52.2579 81.8595   1
   5  -9  -6-26.7145 60.9336   1
  -5  -9   6-87.5184 105.181   2
  -5   9   6 58.0291 81.2005   3
   5  -9  -5 3176.10 364.911   1
  -5  -9   5 3825.58 432.353   2
  -5   9   5 3080.61 357.650   3
  -5  -9   4 393.103 151.558   2
   5  -9  -4 314.451 129.452   1
  -5  -9   3 364.034 138.863   2
   5  -9  -3 467.880 157.604   1
  -5  -9   2 857.022 208.028   2
   5  -9  -2 1248.64 233.592   1
  -5  -9   1 678.952 125.463   3
  -5  -9   1 732.747 179.969   2
   5   9  -1 585.896 122.402   3
   5  -9  -1 685.424 185.484   1
  -5  -9   0-95.2471 52.3565   1
   5   9   0 10.2941 50.7803   3
  -5  -9   0-3.96858 61.0115   2
   5  -9   0-26.9170 93.4031   1
  -5  -9  -1 1553.35 215.781   3
  -5  -9  -1 1290.63 159.730   1
   5   9   1 1192.90 183.084   3
  -5  -9  -1 1198.52 235.664   2
   5  -9   1 1629.83 275.131   1
   5   9   2 428.492 116.682   3
   5  -9   2 237.428 96.7072   1
  -5  -9  -2 293.333 103.952   3
   5   9   3 155.165 82.2960   3
   5  -9   3 142.559 100.203   1
   5  -9   4-276.553 127.726   1
   5   9   4 61.2177 73.5284   3
   5  -9   5 110.168 82.6940   1
   5   9   5 68.0441 59.6919   3
   5   9   6-22.6741 99.6163   3
   5  -9   6 71.5717 81.0322   1
   5   9   7 1452.49 266.658   3
   5  -9   7 1474.05 281.931   1
   5   9   8 58.6108 92.1499   3
   5  -9   8-69.5492 84.4198   1
   5   9   9 2186.40 348.770   3
  -5  10   9 69.0633 83.1750   3
  -5  10   8 346.289 135.184   3
  -5 -10   7 203.147 170.157   2
  -5  10   7 142.069 85.2137   3
   5 -10  -7 295.555 125.214   1
   5 -10  -6 107.958 54.3919   1
  -5 -10   6 115.740 107.584   2
  -5  10   6-66.3548 70.5047   3
  -5 -10   5 1001.90 230.213   2
   5 -10  -5 570.678 173.472   1
  -5 -10   4 2465.99 357.749   2
   5 -10  -4 2138.69 313.661   1
   5 -10  -3 3054.87 366.070   1
  -5 -10   3 3042.69 390.688   2
  -5 -10   2 715.151 189.072   2
   5 -10  -2 857.246 201.829   1
  -5 -10   1 461.539 168.161   2
   5  10  -1 254.446 87.9024   3
   5 -10  -1 322.744 117.417   1
   5  10   0 97.2408 60.1465   3
  -5 -10   0 471.040 178.770   2
   5 -10   0 225.832 124.100   1
   5  10   1 18.3428 43.7179   3
  -5 -10  -1-82.8383 95.2686   2
   5 -10   1 38.5957 77.0302   1
   5  10   2 738.545 154.968   3
  -5 -10  -2 727.170 194.019   2
   5 -10   2 612.203 186.832   1
   5  10   3 264.183 104.958   3
   5 -10   3 403.871 153.199   1
   5 -10   4-67.7042 84.2624   1
   5  10   4 52.5548 89.3605   3
   5 -10   5 345.503 137.003   1
   5  10   5 173.229 80.6127   3
   5  10   6 172.002 108.569   3
   5 -10   6-200.224 120.032   1
   5  10   7 883.245 219.561   3
   5 -10   7 941.777 241.585   1
   5  10   8-68.7052 121.619   3
  -5  11   7 33.1391 65.7873   3
   5 -11  -7 317.550 138.023   1
   5 -11  -6 86.1129 78.3706   1
  -5 -11   6-117.473 106.123   2
  -5  11   6-146.723 111.894   3
  -5 -11   5-45.5769 70.7515   2
   5 -11  -5 151.296 96.0250   1
  -5 -11   4 264.216 134.723   2
   5 -11  -4 343.609 131.113   1
  -5 -11   3 683.286 198.042   2
   5 -11  -3 308.721 138.674   1
  -5 -11   2 1959.02 329.435   2
   5 -11  -2 1543.46 276.768   1
   5 -11  -1 2615.63 361.047   1
  -5 -11   1 3650.02 438.543   2
   5  11   0 305.328 95.2082   3
  -5 -11   0 250.047 136.188   2
   5 -11   0 558.308 169.217   1
   5  11   1 390.716 106.662   3
  -5 -11  -1 377.184 151.763   2
   5 -11   1 294.096 137.772   1
   5  11   2 176.225 92.8593   3
  -5 -11  -2 413.420 160.802   2
   5 -11   2 237.576 112.587   1
   5  11   3 1445.40 242.093   3
   5 -11   3 1338.38 274.716   1
   5 -11   4 451.433 163.445   1
   5  11   4 394.251 140.242   3
   5 -11   5 1976.96 346.951   1
   5  11   5 1042.37 223.814   3
   5  11   6 79.7526 76.0637   3
   5  11   7 402.443 166.264   3
   5 -12  -6 292.660 137.788   1
   5 -12  -5 21.3597 56.7135   1
   5 -12  -4 612.368 193.565   1
  -5 -12   3-63.6105 86.0111   2
   5 -12  -3 80.7826 76.8643   1
  -5 -12   2 152.805 110.848   2
   5 -12  -2 179.496 129.452   1
  -5 -12   1 23.3904 74.9900   2
   5 -12  -1 137.155 105.683   1
  -5 -12   0 1824.39 319.907   2
   5  12   0 1594.56 242.328   3
   5 -12   0 1411.90 278.077   1
   5  12   1 38.9550 58.0041   3
  -5 -12  -1 80.0910 89.8951   2
   5 -12   1-3.28691 71.9232   1
   5  12   2 349.582 134.016   3
  -5 -12  -2 111.629 101.397   2
   5 -12   2 194.357 110.163   1
   5  12   3 206.183 103.219   3
   5 -12   3 264.169 133.342   1
   5  12   4 34.0622 90.4140   3
   5  12   5 135.158 94.3798   3
   5  12   6 527.974 181.813   3
   5 -13  -5 182.249 132.921   1
   5 -13  -4 88.6511 59.4073   1
   5 -13  -3 169.041 103.112   1
   5 -13  -2-42.1790 63.3127   1
   5 -13  -1 52.7850 67.5065   1
   5 -13   0 247.536 123.525   1
   5  13   1 197.736 95.7612   3
   5 -13   1-90.6185 94.6063   1
   5  13   2 81.3634 75.9441   3
   5  13   3 123.329 91.2945   3
   5  13   4 221.804 115.753   3
   5  14   2 157.776 112.376   3
   5  14   3 15.3336 52.3952   3
  -6   0  11-68.1885 130.427   2
  -6   0  10 400.701 154.487   2
  -6   0   9 24.0942 73.9057   2
  -6   0   8 4161.13 424.446   2
  -6   0   7 58.3067 60.0507   2
  -6   0   6 7366.93 506.161   2
   6   0  -5-3.77075 53.1059   2
  -6   0   5-94.3919 73.1762   2
  -6   0   4 8529.88 493.446   2
   6   0  -4 9429.20 514.056   2
  -6   0   3 13.9439 49.2326   2
   6   0  -3-8.27366 10.6687   3
   6   0  -3-19.6423 47.4735   2
  -6   0   3 58.4223 60.5709   1
   6   0  -2 5637.23 415.490   1
  -6   0   2 6176.61 384.615   2
   6   0  -2 6675.67 394.396   2
  -6   0   2 5262.74 403.023   1
   6   0  -2 6032.96 223.013   3
   6   0  -1-67.9202 83.1467   1
   6   0  -1 5.92087 22.5915   3
  -6   0   1-20.5550 52.1027   1
   6   0   0 3275.41 303.844   1
  -6   0   0 3475.77 316.480   1
  -6   0  -1-36.6101 51.4748   1
   6   0   1 51.6839 52.3468   1
  -6   0  -2 1703.90 213.599   1
   6   0   2 1653.13 213.887   1
   6   0   3 10.0419 48.6135   1
  -6   0  -3-30.2206 42.4239   1
   6   0   4 372.634 113.192   1
  -6   0  -4 410.839 109.198   1
  -6   0  -5-1.36025 47.3588   1
   6   0   5-34.1160 58.4110   1
  -6   0  -6 35.1690 44.3280   1
   6   0   6-46.7271 47.7499   1
  -6   0  -6-47.2860 42.0882   2
  -6   0  -7-126.603 68.1301   2
   6   0   7-44.3326 56.4468   1
  -6   0  -7-70.6578 53.9394   1
  -6   0  -8 93.1502 60.4516   2
   6   0   8 313.907 108.533   1
  -6   0  -9-38.8261 45.7016   2
   6   0   9 133.074 82.8021   1
   6   0  10 928.318 176.522   1
   6   0  11-59.2219 60.9868   1
  -6   1  11 1747.89 311.484   2
  -6  -1  11 1625.39 306.161   2
  -6   1  10-72.3597 107.409   2
  -6  -1  10-54.7908 84.5853   2
  -6   1   9 1743.45 294.833   2
  -6  -1   9 1648.01 285.637   2
  -6   1   8 1172.82 231.368   2
  -6  -1   8 912.218 206.928   2
  -6   1   8 1157.67 122.549   3
  -6   1   7 184.568 102.147   2
  -6  -1   7 66.9144 55.9937   2
  -6   1   6 1160.75 202.786   2
  -6  -1   6 1354.12 226.405   2
   6  -1  -5 32.2196 22.4667   3
   6  -1  -5 50.6859 54.3467   2
  -6   1   5-47.6212 61.0968   2
  -6  -1   5 44.5073 70.8461   2
  -6  -1   4 84.6817 73.8914   2
   6  -1  -4-16.3935 16.7930   3
   6  -1  -4-0.27071 49.4475   2
   6   1  -4-71.7271 68.9555   2
  -6   1   4-44.1926 68.1234   2
  -6  -1   3 341.665 111.937   2
   6  -1  -3 706.383 86.9519   3
   6  -1  -3 517.903 114.739   2
  -6  -1   3 641.828 149.045   1
   6   1  -3 527.448 125.908   2
   6  -1  -3 682.566 159.673   1
  -6   1   3 577.209 121.512   2
   6  -1  -2-10.9664 56.9390   1
  -6  -1   2 5.99500 45.9163   2
   6   1  -2 54.2246 17.0480   3
   6  -1  -2 101.410 41.2779   3
   6  -1  -2 23.8181 33.5200   2
  -6  -1   2 113.230 68.4898   1
  -6   1   2 119.976 64.1191   1
   6  -1  -1 702.741 150.904   1
  -6  -1   1 841.264 144.250   2
   6  -1  -1 850.759 111.373   3
  -6  -1   1 867.206 164.847   1
  -6   1   1 774.787 154.241   1
   6   1  -1 607.260 137.363   1
   6   1   0 42843.3 1060.80   1
   6  -1   0 42875.6 1117.16   1
  -6  -1   0 43552.6 1001.49   2
  -6  -1   0 45791.4 1111.19   1
  -6   1   0 46483.3 1166.76   1
   6   1   1 157.801 69.1185   1
  -6   1  -1 343.762 98.6059   1
  -6   1  -1 291.773 73.8474   2
   6  -1   1 322.186 112.871   1
  -6  -1  -1 140.429 73.2871   1
   6   1   2 3690.84 305.171   1
  -6   1  -2 3734.89 240.667   2
   6  -1   2 4037.77 340.440   1
  -6  -1  -2 4380.02 329.302   1
  -6   1  -2 4225.08 342.954   1
   6   1   3 146.663 67.8851   1
  -6   1  -3 338.437 76.5048   2
  -6  -1  -3 226.512 83.3812   1
   6  -1   3 172.798 81.7741   1
  -6   1  -3 351.060 109.358   1
  -6   1  -4 188.178 78.6266   1
   6   1   4 153.242 76.4417   1
  -6   1  -4 260.269 69.5658   2
   6  -1   4 176.036 84.2699   1
  -6  -1  -4 193.919 68.5113   1
  -6   1  -5 1582.34 171.402   2
   6   1   5 1546.92 196.797   1
   6  -1   5 1611.04 220.555   1
  -6   1  -5 1580.98 219.776   1
  -6  -1  -5 1745.52 207.499   1
  -6  -1  -6 1049.36 162.357   1
   6   1   6 1208.25 177.896   1
  -6   1  -6 924.301 170.582   1
  -6   1  -6 1120.96 152.004   2
   6  -1   6 1116.38 186.556   1
  -6  -1  -7 1122.49 170.452   1
   6   1   7 1000.31 160.540   1
  -6  -1  -7 1034.65 175.649   2
  -6   1  -7 936.836 145.046   2
   6  -1   7 1086.15 183.049   1
  -6   1  -7 1031.96 182.761   1
   6   1   8 2.89540 55.0312   1
  -6  -1  -8 21.3602 44.5197   2
  -6   1  -8 7.49482 46.6994   2
   6  -1   8 24.2262 55.8742   1
   6   1   9 3.56814 48.2468   1
  -6   1  -9 43.4887 45.8206   2
   6  -1   9-15.1560 47.5000   1
   6   1   9-116.102 113.671   3
   6  -1  10 736.856 168.975   1
   6   1  10 827.678 149.801   1
   6   1  10 1106.79 241.227   3
   6  -1  11 51.2852 62.4518   1
   6   1  11 197.154 138.832   3
   6  -1  12 636.346 167.967   1
  -6   2  11 105.599 101.857   2
  -6  -2  11 113.023 132.167   2
  -6   2  10 371.803 140.056   2
  -6  -2  10 588.864 181.218   2
  -6   2   9 570.815 105.813   3
  -6   2   9 378.242 161.990   2
  -6  -2   9 653.030 195.493   2
  -6   2   8 295.778 78.7891   3
  -6   2   8 399.120 147.149   2
  -6  -2   8 198.878 110.721   2
  -6   2   7 907.865 191.612   2
  -6  -2   7 1610.92 261.348   2
   6  -2  -6 817.936 111.639   3
  -6   2   6 899.068 184.291   2
  -6  -2   6 661.385 163.072   2
  -6   2   5 4306.13 358.622   2
  -6  -2   5 4082.19 380.053   2
   6  -2  -5 4516.82 362.495   2
   6  -2  -5 4519.37 253.086   3
  -6  -2   4 844.562 175.848   2
   6  -2  -4 851.513 107.834   3
   6  -2  -4 885.958 150.123   2
   6   2  -4 879.302 164.763   2
  -6   2   4 731.677 144.384   2
   6  -2  -4 843.821 185.807   1
   6  -2  -3-6.07364 60.3602   1
  -6  -2   3 35.6979 65.4767   2
   6  -2  -3 56.6911 29.1424   3
   6  -2  -3 7.28606 29.8280   2
  -6  -2   3 9.30893 46.2929   1
   6   2  -3-7.21632 50.4871   2
   6  -2  -2 1668.48 234.767   1
  -6  -2   2 1678.62 223.249   2
  -6  -2   2 1929.61 241.034   1
   6  -2  -2 1764.65 188.358   2
  -6   2   2 1655.19 237.248   1
   6  -2  -2 1642.75 159.492   3
  -6   2   1 4881.72 294.392   2
   6  -2  -1 4814.42 398.083   1
  -6  -2   1 5091.77 372.579   2
  -6  -2   1 5352.89 383.921   1
  -6   2   1 4837.52 391.839   1
   6   2  -1 4993.92 185.608   3
   6  -2  -1 4626.25 278.395   3
  -6   2   0 3201.25 222.867   2
   6  -2   0 3144.73 314.181   1
  -6  -2   0 3035.72 279.919   2
  -6  -2   0 3215.31 290.563   1
  -6   2   0 3320.40 319.588   1
   6   2   0 3116.65 188.353   3
   6   2   1 1119.35 133.702   3
  -6   2  -1 1241.99 194.229   1
  -6  -2  -1 1288.47 182.592   2
   6  -2   1 1354.25 207.591   1
  -6   2  -1 1207.98 127.159   2
  -6  -2  -1 1033.41 162.794   1
   6   2   1 917.209 151.674   1
  -6  -2  -2 1621.01 195.747   1
   6   2   2 1423.93 183.391   1
  -6  -2  -2 1690.11 210.732   2
   6  -2   2 1690.78 231.627   1
  -6   2  -2 1442.68 133.917   2
  -6   2  -2 1540.08 216.399   1
   6   2   2 1381.51 165.593   3
  -6   2  -3 915.698 103.440   2
  -6  -2  -3 1013.70 152.430   1
  -6  -2  -3 685.026 136.294   2
   6  -2   3 963.546 180.861   1
  -6   2  -3 867.036 168.149   1
   6   2   3 808.298 141.278   3
  -6   2  -4 2380.98 168.342   2
   6  -2   4 2324.79 272.006   1
  -6  -2  -4 2325.83 230.085   1
  -6   2  -4 2186.42 259.647   1
   6   2   4 2210.64 244.544   3
  -6  -2  -5 442.632 104.397   1
  -6   2  -5 368.754 76.5579   2
  -6   2  -5 218.882 57.8772   2
   6  -2   5 294.347 110.632   1
  -6   2  -5 270.954 91.4284   1
   6   2   5 336.884 110.587   3
  -6   2  -6 1580.67 157.129   2
   6  -2   6 1326.38 213.473   1
  -6  -2  -6 1581.56 187.177   1
   6   2   6 1323.85 217.056   3
  -6  -2  -7 16.9492 54.8567   2
  -6   2  -7 51.5594 46.5179   2
   6  -2   7-23.6743 79.7616   1
   6   2   7 108.676 100.893   3
   6   2   8 1346.21 175.103   1
  -6   2  -8 1438.50 175.535   2
   6  -2   8 1352.06 216.952   1
   6   2   8 1421.87 251.330   3
   6   2   9 523.283 159.124   3
   6  -2   9 410.365 124.854   1
   6   2   9 533.543 115.169   1
   6   2  10 623.311 189.077   3
   6  -2  10 353.836 120.754   1
   6   2  10 432.720 105.967   1
   6   2  11 1778.23 320.302   3
   6  -2  11 1432.96 246.497   1
   6  -2  12 99.9987 79.3551   1
  -6   3  11 930.071 236.890   2
  -6  -3  11 575.143 192.197   2
  -6   3  10 802.259 204.342   2
  -6  -3  10 1029.93 244.388   2
  -6   3   9 104.187 64.2204   3
  -6   3   9 260.344 112.478   2
  -6  -3   9 60.3585 85.6968   2
  -6   3   8 24.6361 38.5317   3
  -6   3   8 23.2183 65.1842   2
  -6  -3   8 168.346 122.511   2
   6  -3  -8 40.9316 37.6669   3
  -6   3   7 62.3624 50.3179   3
  -6   3   7 170.392 94.1726   2
  -6  -3   7 48.9410 83.0847   2
  -6  -3   6 1963.92 284.170   2
   6  -3  -6 2031.34 253.507   2
  -6   3   6 2063.15 266.285   2
  -6  -3   5 334.355 128.006   2
   6  -3  -5 492.257 125.354   2
  -6   3   5 467.914 125.984   2
   6  -3  -4 808.894 177.105   1
  -6  -3   4 1194.50 209.163   2
   6  -3  -4-33.8554 36.0242   3
   6  -3  -4 993.505 163.162   2
  -6   3   4 1049.19 166.358   2
   6  -3  -3 65.1178 50.0350   1
  -6  -3   3 64.6481 80.8224   2
  -6  -3   3 260.661 105.885   1
   6  -3  -3 69.7635 47.2373   2
   6  -3  -2 632.629 153.009   1
  -6  -3   2 573.049 142.481   2
  -6  -3   2 488.329 127.169   1
   6  -3  -2 460.421 95.4421   2
  -6   3   2-40.7581 46.3231   2
   6   3  -1 40.4728 19.4654   3
  -6  -3   1-10.0324 54.4994   2
   6  -3  -1 18.1661 53.5972   1
  -6  -3   1 66.1073 57.2093   1
   6  -3  -1-16.7694 40.0121   2
  -6   3   1 34.3107 35.0089   2
   6   3   0 894.638 101.817   3
  -6   3   0 826.722 158.671   1
  -6  -3   0 989.378 176.684   2
   6  -3   0 1238.39 165.934   3
   6  -3   0 1093.60 196.569   1
  -6  -3   0 1378.69 190.374   1
  -6   3   0 951.929 113.223   2
  -6   3  -1 2375.30 154.048   2
  -6  -3  -1 2271.27 253.945   2
   6  -3   1 2618.79 298.207   1
  -6  -3  -1 2301.01 235.594   1
  -6   3  -1 2348.08 278.415   1
   6   3   1 2329.85 189.794   3
  -6   3  -2 4124.14 180.916   2
  -6  -3  -2 4235.70 344.618   2
   6  -3   2 4148.08 371.135   1
  -6  -3  -2 3951.07 299.335   1
  -6   3  -2 4069.78 364.318   1
   6   3   2 3922.10 276.317   3
  -6   3  -3 7653.87 229.398   2
  -6   3  -3 7657.30 225.519   2
   6  -3   3 7932.31 512.143   1
  -6  -3  -3 7954.62 408.684   1
   6   3   3 7812.54 424.710   3
   6   3   4 393.969 114.278   3
  -6   3  -4 350.906 49.5987   2
  -6  -3  -4 401.149 94.3698   1
  -6   3  -4 342.399 49.3821   2
   6  -3   4 201.618 102.669   1
   6   3   5 1122.52 190.474   3
  -6   3  -5 1308.04 105.405   2
  -6   3  -5 1431.22 108.634   2
   6  -3   5 1327.24 213.149   1
  -6  -3  -5 1560.38 177.440   1
  -6   3  -6 5748.41 247.057   2
   6  -3   6 5367.59 436.090   1
   6   3   6 6008.52 452.802   3
  -6  -3  -6 5896.76 335.841   1
   6   3   7 222.708 109.358   3
  -6   3  -7 165.971 45.2362   2
   6  -3   7 327.124 120.496   1
   6   3   8 1226.72 228.868   3
   6  -3   8 1425.62 233.955   1
   6   3   9 1530.80 268.185   3
   6  -3   9 1327.03 233.956   1
   6   3  10 139.501 107.335   3
   6  -3  10 428.342 146.085   1
   6   3  11 45.8965 85.9522   3
   6  -3  11 91.5368 76.6648   1
   6  -3  12 2.42071 33.4642   1
   6  -3  13-147.424 98.0963   1
  -6   4  11 39.1189 76.0429   2
  -6   4  10-159.788 105.689   2
  -6  -4  10 73.0623 99.2322   2
  -6   4   9 490.742 126.220   3
  -6   4   9 327.389 130.139   2
  -6  -4   9 390.933 168.402   2
   6  -4  -8 165.264 54.7372   3
  -6   4   8 112.248 63.4914   3
  -6   4   8 79.4022 82.6009   2
  -6  -4   8 286.176 141.793   2
   6  -4  -7 213.085 83.7248   3
  -6   4   7 379.014 104.438   3
  -6   4   7 266.700 104.092   2
  -6  -4   7 184.445 114.372   2
  -6  -4   6 364.348 135.290   2
   6  -4  -6 130.236 72.3516   3
   6  -4  -6 104.376 64.4117   2
  -6   4   6 165.048 88.5435   2
  -6  -4   5 1096.15 210.898   2
   6  -4  -5 1003.13 154.721   3
   6  -4  -5 1140.40 180.931   2
  -6   4   5 1185.93 187.747   2
   6  -4  -5 1318.79 239.574   1
   6  -4  -4-15.4791 92.7318   1
  -6  -4   4 208.776 96.3435   2
   6  -4  -4 54.7601 49.0010   3
   6  -4  -4 91.7565 65.6349   2
  -6   4   4 32.2414 64.2332   2
   6  -4  -3 1100.04 208.239   1
  -6  -4   3 1363.36 226.150   2
  -6  -4   3 1428.94 217.415   1
   6  -4  -3 1005.98 153.065   3
   6  -4  -3 1152.20 155.191   2
  -6  -4   2 1068.36 204.626   2
   6  -4  -2 1412.63 231.155   1
   6  -4  -2 1285.09 169.829   3
  -6  -4   2 1415.10 205.678   1
   6  -4  -2 1253.18 147.206   2
  -6   4   2 1248.30 149.103   2
   6   4  -1 466.541 56.9386   3
  -6  -4   1 368.920 124.392   2
   6  -4  -1 482.968 109.177   3
   6  -4  -1 449.967 139.587   1
  -6  -4   1 388.215 106.173   1
   6  -4  -1 474.049 79.9804   2
  -6   4   1 462.795 85.1833   2
  -6   4   0 6719.15 257.600   2
  -6  -4   0 5939.47 432.610   2
   6  -4   0 6316.75 469.205   1
  -6  -4   0 6606.11 408.443   1
   6   4   0 6555.92 278.761   3
   6  -4   0 6570.14 402.924   3
   6  -4   1 1519.11 199.018   3
  -6  -4  -1 1429.41 219.866   2
  -6   4  -1 1617.80 95.1192   2
   6  -4   1 1584.97 240.996   1
  -6  -4  -1 1579.55 194.102   1
   6   4   1 1355.57 149.425   3
  -6  -4  -2 7022.93 466.988   2
   6  -4   2 7422.47 508.446   1
  -6  -4  -2 7079.67 386.393   1
   6   4   2 7830.20 393.399   3
   6  -4   3 2605.07 304.317   1
  -6  -4  -3 3155.42 249.417   1
   6   4   3 3669.59 295.358   3
   6   4   4 299.021 99.2229   3
  -6  -4  -4 394.523 86.0275   1
   6  -4   4 255.571 109.663   1
   6   4   5 616.552 143.636   3
  -6  -4  -5 647.152 105.158   1
   6  -4   5 450.635 146.433   1
   6   4   6-52.6733 72.5075   3
  -6  -4  -6 80.7528 40.4573   1
   6   4   6 54.2463 36.6703   1
   6  -4   6-55.5658 80.4714   1
   6  -4   7 925.782 199.947   1
   6   4   7 970.311 200.094   3
  -6   4  -7 1017.83 82.9546   2
   6   4   7 1032.96 121.848   1
   6   4   8 192.054 51.1938   1
   6   4   8 32.5912 69.0564   3
   6  -4   8 166.393 91.1799   1
   6   4   9 1742.20 295.371   3
   6  -4   9 1912.50 293.044   1
   6   4  10 735.282 207.974   3
   6  -4  10 546.174 164.034   1
   6   4  11 352.885 151.784   3
   6  -4  11 511.628 164.546   1
   6  -4  12 197.390 109.818   1
  -6   5  11-69.7728 101.780   2
  -6   5  10 740.249 158.187   3
  -6   5  10 512.886 174.820   2
  -6  -5  10 700.783 213.673   2
  -6   5   9 50.9464 51.1395   3
  -6   5   9-90.4819 104.454   2
  -6  -5   9 58.1261 88.4444   2
  -6   5   8 795.467 155.213   3
  -6   5   8 500.764 155.343   2
  -6  -5   8 830.226 210.648   2
  -6  -5   7 160.186 95.8977   2
   6  -5  -7 79.4432 53.2204   3
  -6   5   7 250.455 90.2256   3
  -6   5   7 176.429 102.002   2
  -6  -5   6 1111.51 231.481   2
   6  -5  -6 626.843 134.092   3
   6  -5  -6 533.982 130.851   2
  -6   5   6 680.936 156.893   2
   6  -5  -6 738.786 182.128   1
   6  -5  -5 927.062 199.000   1
  -6  -5   5 660.193 178.152   2
   6  -5  -5 643.372 138.178   2
   6  -5  -5 821.896 151.946   3
  -6   5   5 693.799 149.492   2
   6  -5  -4-90.2123 99.3864   1
  -6  -5   4-7.57055 64.8118   2
   6  -5  -4 11.7271 32.3892   2
   6  -5  -4-108.680 61.7014   3
  -6   5   4 42.5750 57.4207   2
  -6  -5   3 2503.53 310.939   2
   6  -5  -3 2727.22 329.376   1
   6  -5  -3 2805.85 236.531   2
   6  -5  -3 2216.77 243.446   3
  -6  -5   2 462.755 127.697   1
  -6  -5   2 308.756 120.466   2
   6  -5  -2 469.746 117.629   3
   6  -5  -2 420.340 81.3678   2
   6  -5  -2 322.945 120.621   1
  -6   5   2 350.080 83.2315   2
   6  -5  -1 265.545 88.2835   3
  -6  -5   1 320.903 93.7932   1
   6   5  -1 352.495 55.0801   3
  -6  -5   1 408.086 129.961   2
   6  -5  -1 445.304 74.3694   2
   6  -5  -1 395.590 136.231   1
  -6   5   1 352.843 64.6284   2
   6   5   0 579.744 88.3459   3
   6  -5   0 652.119 133.862   3
  -6  -5   0 578.177 146.611   2
  -6  -5   0 505.695 117.215   1
   6  -5   0 532.663 156.068   1
   6   5   1 9.55908 33.8887   3
   6  -5   1 47.4349 48.9439   3
  -6  -5  -1-14.0749 80.7028   2
  -6  -5  -1 5.80843 50.8083   1
   6  -5   1-13.5040 74.1989   1
   6   5   2 190.400 72.8364   3
  -6  -5  -2 241.789 106.968   2
   6  -5   2 233.295 108.098   1
  -6  -5  -2 329.895 83.2297   1
  -6  -5  -3 649.339 110.291   1
   6   5   3 560.187 120.828   3
   6  -5   3 469.933 141.521   1
   6   5   4 1801.31 230.032   3
  -6  -5  -4 1953.31 176.696   1
   6  -5   4 1928.20 278.288   1
   6   5   5 371.910 122.131   3
  -6  -5  -5 505.171 86.0341   1
   6  -5   5 469.099 142.379   1
   6  -5   6-70.8868 55.6901   1
   6   5   6-94.6329 92.6298   3
   6   5   7 186.379 99.8792   3
   6  -5   7 270.239 117.187   1
   6   5   8-68.6183 87.1476   3
   6  -5   8 60.3667 77.1132   1
   6   5   9 50.3505 57.1477   3
   6  -5   9-10.5743 66.1579   1
   6   5  10 429.725 159.573   3
   6  -5  10 315.285 134.740   1
   6   5  11 506.801 186.373   3
   6  -5  11 442.650 157.004   1
  -6   6  11 412.917 189.440   2
  -6   6  10 2633.63 314.125   3
  -6   6  10 2352.28 352.875   2
  -6   6   9 1112.11 201.784   3
  -6   6   9 653.351 184.521   2
  -6  -6   9 1329.81 284.351   2
  -6   6   8 3950.83 413.143   2
  -6  -6   8 5058.97 516.433   2
  -6   6   8 4715.50 398.460   3
  -6  -6   7 2578.15 358.393   2
  -6   6   7 2333.23 274.289   3
  -6   6   7 2415.72 300.844   2
  -6  -6   6 667.932 174.067   2
  -6   6   6 788.369 165.600   2
   6  -6  -6 1045.16 221.878   1
   6  -6  -5 158.556 82.2054   1
   6  -6  -5 181.312 77.2823   2
  -6  -6   5 85.1595 84.3477   2
  -6   6   5 323.185 109.740   2
   6  -6  -4 134.814 44.4473   2
   6  -6  -4 105.808 65.0097   1
  -6  -6   4 88.0099 80.5188   2
   6  -6  -4 89.4652 64.3648   3
  -6   6   4 143.656 68.3879   2
   6  -6  -3 7385.11 379.450   2
   6  -6  -3 6418.02 511.879   1
  -6  -6   3 7688.86 561.820   2
   6  -6  -3 6950.46 460.226   3
  -6  -6   2 1559.18 218.861   1
   6  -6  -2 1687.08 228.135   3
  -6  -6   2 1531.94 247.927   2
   6  -6  -2 1133.58 221.547   1
   6  -6  -2 1681.87 159.234   2
  -6  -6   1 3353.65 307.407   1
  -6  -6   1 2810.01 331.869   2
   6  -6  -1 3406.11 182.732   2
   6  -6  -1 3374.45 365.953   1
   6  -6  -1 3033.92 310.050   3
   6   6  -1 3248.63 190.695   3
   6   6   0 207.718 61.9087   3
  -6  -6   0 149.346 65.6173   1
  -6  -6   0 320.892 120.032   2
   6  -6   0 402.017 137.806   1
  -6  -6  -1 1238.57 217.037   2
  -6  -6  -1 1459.64 183.049   1
   6  -6   1 1350.87 241.351   1
   6   6   1 1438.78 166.479   3
   6   6   2 86.3603 65.3101   3
  -6  -6  -2 21.6919 66.8507   2
  -6  -6  -2 10.2581 32.5192   1
   6  -6   2-25.8428 79.7612   1
  -6  -6  -3 2011.15 185.045   1
   6  -6   3 1829.60 277.332   1
   6   6   3 1939.92 226.954   3
   6   6   4-6.91095 57.3275   3
  -6  -6  -4 61.1345 34.7472   1
   6  -6   4 138.236 98.4689   1
   6   6   5 2.36997 61.9277   3
   6  -6   5-2.62046 71.9145   1
   6  -6   6 11.7577 65.8425   1
   6   6   6-43.4650 66.3728   3
   6   6   7 9.63268 69.7715   3
   6  -6   7 73.8219 65.5937   1
   6   6   8 576.000 177.509   3
   6  -6   8 795.455 216.179   1
   6   6   9-3.05282 69.0536   3
   6  -6   9 67.8446 78.4233   1
   6   6  10 233.096 137.606   3
   6  -6  10 507.648 168.884   1
  -6   7  10 88.9107 67.9949   3
  -6   7   9 462.765 139.088   3
  -6  -7   9 176.545 102.100   2
  -6  -7   8 195.444 124.142   2
  -6   7   8 230.520 103.415   3
  -6  -7   7 66.3372 89.6340   2
  -6   7   7 29.0379 49.6777   3
   6  -7  -6 2216.16 315.088   1
  -6  -7   6 2539.43 360.968   2
   6  -7  -5-35.9932 40.6129   2
   6  -7  -5-181.301 102.880   1
  -6  -7   5-81.0409 95.8685   2
   6  -7  -4 120.346 57.5354   2
  -6  -7   4-53.1630 81.8767   2
   6  -7  -4-31.0211 59.9947   1
   6  -7  -3 621.708 110.192   2
  -6  -7   3 769.885 200.438   2
   6  -7  -3 675.403 185.532   1
  -6  -7   2 409.544 113.388   1
   6  -7  -2 818.542 109.526   2
  -6  -7   2 970.838 213.511   2
   6  -7  -2 721.171 177.333   1
  -6  -7   1-52.6198 48.8477   1
  -6  -7   1 79.7587 76.6082   2
   6  -7  -1 28.7115 16.1903   2
   6   7  -1 53.4737 32.3466   3
   6  -7  -1 27.9147 65.9781   1
   6   7   0 42.0580 33.5276   3
  -6  -7   0 0.26212 28.0312   1
  -6  -7   0 180.989 94.5646   2
   6  -7   0 221.805 118.395   1
   6   7   1 173.658 66.7630   3
  -6  -7  -1 289.652 88.5732   1
  -6  -7  -1 76.3282 61.9824   2
   6  -7   1 197.002 102.735   1
   6   7   2 110.428 48.5712   3
  -6  -7  -2 4.17013 57.0929   2
  -6  -7  -2 101.384 48.8036   1
   6  -7   2 25.5870 70.4320   1
   6   7   3 108.826 69.4570   3
   6  -7   3-68.2764 85.1210   1
   6  -7   4 3061.84 372.369   1
   6   7   4 2404.42 278.240   3
   6   7   5 426.942 136.260   3
   6  -7   5 528.173 165.060   1
   6  -7   6 33.6350 81.4100   1
   6   7   6 212.710 99.0491   3
   6  -7   7 54.7111 68.5177   1
   6   7   7 107.716 96.6771   3
   6   7   8 80.7041 58.5326   3
   6  -7   8 88.2322 74.2673   1
   6   7   9 355.473 149.880   3
   6  -7   9-75.1793 86.5848   1
   6   7  10 449.936 181.287   3
  -6   8  10 183.749 108.035   3
  -6   8   9-121.938 84.0260   3
  -6  -8   8 230.394 116.636   2
  -6   8   8 380.983 128.264   3
  -6  -8   7 1083.35 247.577   2
  -6   8   7 993.459 211.658   3
   6  -8  -7 1021.69 224.803   1
   6  -8  -6 164.886 96.8183   1
  -6  -8   6 186.638 116.552   2
   6  -8  -5 939.997 214.428   1
  -6  -8   5 1155.76 252.920   2
  -6  -8   4 187.544 94.5305   2
   6  -8  -4 363.087 146.064   1
  -6  -8   3 1363.85 256.215   2
   6  -8  -3 1126.23 233.353   1
  -6  -8   2 1278.86 245.925   2
   6  -8  -2 1278.00 245.368   1
  -6  -8   1 803.398 154.294   1
  -6  -8   1 1101.66 233.627   2
   6   8  -1 731.506 116.608   3
   6  -8  -1 776.553 199.234   1
  -6  -8   0 231.056 89.4971   1
   6   8   0 235.417 80.4693   3
  -6  -8   0 94.7836 67.7121   2
   6  -8   0 68.0955 80.0491   1
  -6  -8  -1 7885.57 420.649   1
  -6  -8  -1 8428.80 611.531   2
   6  -8   1 7827.91 596.339   1
   6   8   1 8434.50 447.691   3
  -6  -8  -2 2112.16 315.739   2
   6  -8   2 2227.47 323.546   1
   6   8   2 2333.63 252.832   3
   6  -8   3 4563.99 466.833   1
   6   8   3 4725.27 379.666   3
   6   8   4 403.636 128.231   3
   6  -8   4 353.826 145.495   1
   6   8   5 814.178 181.273   3
   6  -8   5 1139.20 244.454   1
   6  -8   6-16.2695 60.1996   1
   6   8   6 186.117 112.559   3
   6  -8   7 68.1286 64.9660   1
   6   8   7 69.6354 64.0990   3
   6   8   8 203.071 116.848   3
   6  -8   8 293.068 153.805   1
   6   8   9 68.8589 92.5847   3
  -6   9  10 666.890 212.611   3
  -6   9   9 23.7196 67.0517   3
  -6   9   8 478.794 165.806   3
  -6  -9   7-8.36218 74.2591   2
   6  -9  -7-185.758 110.157   1
   6  -9  -6 14.4600 63.6331   1
  -6  -9   6 77.5874 87.2369   2
   6  -9  -5 52.5152 87.2818   1
  -6  -9   5 119.652 92.1603   2
  -6  -9   4 745.641 207.910   2
   6  -9  -4 334.904 133.397   1
  -6  -9   3-8.72588 85.1978   2
   6  -9  -3-22.2857 62.0408   1
  -6  -9   2 147.492 102.820   2
   6  -9  -2 208.928 115.794   1
  -6  -9   1 34.6285 81.4784   2
   6   9  -1 13.6448 28.7093   3
   6  -9  -1 80.8084 104.782   1
   6   9   0 115.525 62.1464   3
  -6  -9   0-0.49084 79.4176   2
   6  -9   0 124.906 112.833   1
   6   9   1 73.5529 43.9598   3
  -6  -9  -1 248.795 129.423   2
   6  -9   1 198.163 112.302   1
   6   9   2 111.783 68.0041   3
  -6  -9  -2-22.3469 71.6027   2
   6  -9   2 108.357 83.4370   1
   6   9   3 329.518 110.937   3
  -6  -9  -3 134.291 77.9701   2
   6  -9   3 230.367 143.027   1
   6   9   4 462.300 136.497   3
   6  -9   4 561.632 179.392   1
   6   9   5 203.699 96.5856   3
   6  -9   5 321.306 140.882   1
   6  -9   6 524.909 168.237   1
   6   9   6 858.998 207.611   3
   6   9   7 320.877 140.452   3
   6   9   8 812.146 207.068   3
  -6  10   8 111.884 72.3005   3
   6 -10  -7 236.371 117.543   1
   6 -10  -6 885.245 222.802   1
   6 -10  -5 110.663 83.0444   1
  -6 -10   5 217.789 118.078   2
  -6 -10   4 987.507 244.568   2
   6 -10  -4 1109.25 247.554   1
  -6 -10   3 42.0601 71.9861   2
   6 -10  -3 315.811 150.938   1
  -6 -10   2 59.8678 95.6190   2
   6 -10  -2 23.5456 54.3498   1
  -6 -10   1 1324.62 262.768   2
   6 -10  -1 1419.77 278.906   1
   6  10   0 73.2699 44.3519   3
  -6 -10   0 68.7268 68.8140   2
   6 -10   0-118.130 98.7253   1
   6  10   1 68.0279 57.1789   3
   6 -10   1 184.681 119.566   1
   6  10   2 414.438 126.701   3
  -6 -10  -2 320.915 146.193   2
   6 -10   2 331.443 127.372   1
   6  10   3 940.994 188.353   3
  -6 -10  -3 1519.92 293.936   2
   6 -10   3 1606.09 297.837   1
   6  10   4-100.754 73.5721   3
   6 -10   4 27.7669 86.4824   1
   6  10   5-115.889 83.7877   3
   6 -10   5 333.639 137.347   1
   6  10   6 188.089 117.066   3
   6  10   7 58.3587 97.8961   3
   6 -11  -7 97.9140 87.7807   1
   6 -11  -6 125.573 92.1418   1
   6 -11  -5-189.144 116.204   1
   6 -11  -4 579.828 183.068   1
   6 -11  -3 427.004 168.002   1
  -6 -11   2 424.286 156.876   2
   6 -11  -2 633.520 197.553   1
  -6 -11   1 747.867 207.067   2
   6 -11  -1 664.457 202.880   1
  -6 -11   0-69.3776 102.442   2
   6 -11   0 208.233 131.716   1
   6  11   1 753.199 162.798   3
  -6 -11  -1 668.620 206.159   2
   6 -11   1 688.703 200.339   1
   6  11   2 1590.24 243.584   3
  -6 -11  -2 1772.63 319.274   2
   6 -11   2 1809.83 326.933   1
   6  11   3 278.370 120.816   3
   6 -11   3-1.77776 47.7420   1
   6  11   4 625.151 163.232   3
   6  11   5 65.9669 70.0532   3
   6  11   6 402.378 143.637   3
   6 -12  -4-65.1533 81.2942   1
   6 -12  -3-23.1126 62.8394   1
   6 -12  -2-84.8794 82.1147   1
   6 -12  -1 768.665 225.605   1
   6  12   2-19.1275 41.9904   3
   6  12   3 504.405 163.725   3
   6  12   4-6.16715 90.7062   3
   6  12   5 66.6945 65.6532   3
  -7   0  10-14.6786 80.8160   2
  -7   0   9 56.3547 72.1678   2
  -7   0   8-0.47326 42.0360   2
  -7   0   7 3476.72 387.691   2
  -7   0   6 53.6378 69.9487   2
  -7   0   5 518.682 138.196   2
  -7   0   4-75.1919 67.4303   2
   7   0  -3 740.643 149.244   2
   7   0  -3 861.504 65.0452   3
  -7   0   3 936.356 171.154   2
  -7   0   2-75.5141 84.6695   2
   7   0  -2 24.8460 23.6556   3
  -7   0   1 225.922 84.8343   2
   7   0  -1 219.531 53.2126   3
   7   0  -1 359.930 129.609   1
   7   0   0 152.852 91.1368   1
  -7   0   0 1.21844 46.7880   2
   7   0   1 178.996 90.0926   1
  -7   0  -1 273.556 91.1938   2
   7   0   2 19.7664 52.8999   1
  -7   0  -2 45.2281 60.5252   1
   7   0   3 17544.7 744.286   1
  -7   0  -3 19312.7 778.422   1
   7   0   4-5.40361 52.8464   1
  -7   0  -4-30.8735 41.8024   2
  -7   0  -4 2.88377 67.6344   1
  -7   0  -5 2095.16 258.760   1
   7   0   5 2142.78 264.874   1
  -7   0  -5 2223.67 225.572   2
   7   0   6-23.7182 50.6506   1
  -7   0  -6 21.7801 35.5944   2
   7   0   7 434.234 119.602   1
  -7   0  -7 233.309 86.6885   2
   7   0   8-44.7218 55.0595   1
   7   0   9 184.114 93.3979   1
   7   0  10 16.7045 58.4280   1
  -7   1  10 1248.49 272.318   2
  -7  -1  10 1234.63 261.612   2
  -7   1   9 149.129 91.7097   2
  -7  -1   9-20.5953 62.3711   2
  -7   1   8 1030.74 225.173   2
  -7  -1   8 1568.39 279.348   2
  -7   1   7-8.43213 56.8305   2
  -7  -1   7-54.3959 70.4343   2
  -7   1   6 588.160 163.248   2
  -7  -1   6 741.836 175.427   2
  -7   1   5 44.9774 66.0933   2
  -7  -1   5 119.013 94.9107   2
   7  -1  -5 83.3215 27.6552   3
  -7  -1   4 1019.14 196.340   2
   7  -1  -4 771.342 151.870   2
   7  -1  -4 994.575 94.6584   3
  -7   1   4 552.392 143.165   2
  -7  -1   3 1386.26 217.828   2
   7  -1  -3 1591.45 207.225   2
   7  -1  -3 1706.63 136.696   3
  -7   1   3 1642.32 213.761   2
   7  -1  -2 1228.36 216.932   1
  -7  -1   2 1131.01 190.501   2
   7   1  -2 1024.77 63.0697   3
   7   1  -2 1035.65 62.7079   3
   7  -1  -2 1123.67 122.711   3
  -7   1   2 1284.78 185.672   2
  -7   1   1 424.531 105.220   2
   7  -1  -1 540.337 151.597   1
  -7  -1   1 525.198 127.155   2
   7  -1  -1 503.282 90.9391   3
   7   1  -1 394.707 64.0067   3
   7   1  -1 464.089 70.7982   3
   7   1   0 5384.73 415.834   1
   7  -1   0 5435.96 433.613   1
  -7  -1   0 5672.64 390.169   2
   7   1   1 12.5223 65.3920   1
   7  -1   1 73.0531 77.9306   1
  -7  -1  -1 90.6352 68.3324   2
  -7  -1  -1-23.1780 44.2865   1
   7   1   2 1188.89 190.902   1
  -7  -1  -2 1372.19 205.436   1
   7  -1   2 1268.16 214.820   1
  -7  -1  -2 1261.64 185.792   2
   7   1   3 42.9242 58.3793   1
  -7  -1  -3 87.9919 64.9084   2
   7  -1   3 3.05482 64.6343   1
  -7  -1  -3-26.4535 42.5926   1
   7   1   4 1528.40 215.380   1
  -7  -1  -4 1295.04 185.757   2
   7  -1   4 1399.42 219.908   1
  -7  -1  -4 1572.19 217.706   1
  -7  -1  -5 180.428 70.6757   1
   7   1   5 453.426 122.475   1
   7  -1   5 314.358 114.571   1
   7   1   6-0.88812 40.5071   1
   7  -1   6 43.6132 51.3601   1
  -7   1  -6 18.6380 31.7619   2
  -7   1  -7 1849.85 208.206   2
   7   1   7 1378.48 204.533   1
  -7  -1  -7 1381.02 202.826   1
   7  -1   7 1577.93 239.403   1
  -7  -1  -7 1771.60 236.986   2
   7   1   8 26.6777 41.6254   1
   7  -1   8 40.9601 51.8225   1
   7   1   8 201.766 129.827   3
   7   1   9 259.924 93.4492   1
   7  -1   9 213.508 94.3046   1
   7   1   9 52.3258 71.4779   3
   7  -1  10-3.61781 43.0833   1
   7   1  10 74.9863 98.5318   3
   7  -1  11 446.580 137.082   1
  -7   2  10-55.4042 92.8880   2
  -7  -2  10-68.1267 67.6816   2
  -7   2   9 173.980 106.584   2
  -7  -2   9 50.8671 75.3608   2
  -7   2   8 98.1985 93.2925   2
  -7  -2   8-10.5041 67.2060   2
  -7   2   7 1999.02 287.266   2
  -7  -2   7 1821.28 290.363   2
  -7   2   6-32.0933 54.4858   2
  -7  -2   6-91.4333 84.0654   2
  -7  -2   5 487.699 139.499   2
   7  -2  -5 713.418 99.6970   3
  -7   2   5 697.441 159.695   2
  -7  -2   4 299.274 120.055   2
   7  -2  -4 477.076 83.7013   3
   7  -2  -4 316.644 101.172   2
  -7   2   4 249.289 91.0680   2
  -7  -2   3 263.818 109.996   2
   7  -2  -3 249.678 64.9576   3
   7  -2  -3 303.193 94.7521   2
  -7   2   3 367.001 108.272   2
   7  -2  -3 342.467 130.779   1
  -7   2   2 3533.43 289.611   2
   7  -2  -2 3077.35 342.945   1
  -7  -2   2 3193.81 328.334   2
   7  -2  -2 3220.56 274.023   2
   7  -2  -1 1704.44 254.447   1
  -7  -2   1 1703.52 228.383   2
   7   2  -1 1983.25 120.908   3
   7   2  -1 1615.17 108.622   3
   7  -2   0 2473.58 304.280   1
  -7  -2   0 2493.29 274.935   2
  -7  -2   0 2999.31 305.511   1
   7   2   0 2743.06 186.209   3
   7   2   1 650.284 109.398   3
  -7   2  -1 652.671 106.763   2
  -7  -2  -1 645.953 144.161   2
   7  -2   1 714.756 179.636   1
  -7  -2  -1 723.729 151.052   1
   7   2   1 749.419 156.683   1
   7  -2   2 2347.21 295.181   1
   7   2   2 2543.29 267.779   1
  -7   2  -2 2823.39 205.918   2
  -7  -2  -2 2998.59 291.399   2
  -7  -2  -2 3079.71 297.758   1
   7   2   2 2975.80 252.891   3
   7   2   3 412.337 116.413   1
  -7   2  -3 413.195 77.5033   2
  -7  -2  -3 572.724 126.251   1
  -7  -2  -3 414.638 118.162   2
   7  -2   3 252.644 112.203   1
   7   2   3 368.754 98.4129   3
   7   2   4 65.9284 55.3378   1
  -7   2  -4 40.1361 41.8489   2
  -7  -2  -4-45.6748 52.6789   2
   7  -2   4-173.918 92.4271   1
  -7  -2  -4 109.136 68.2944   1
   7   2   4 113.377 68.3110   3
   7   2   5-6.76611 56.2190   1
  -7  -2  -5 84.4487 51.0465   1
  -7   2  -5 41.3284 36.5400   2
   7  -2   5 30.9705 54.6732   1
  -7   2  -5 10.3130 22.1991   2
   7   2   5 98.2466 67.1044   3
   7   2   6 307.655 109.614   1
  -7   2  -6 210.722 60.2660   2
   7  -2   6 149.626 81.5119   1
  -7   2  -6 323.603 76.8490   2
  -7  -2  -6 262.099 87.9533   1
   7   2   6 102.103 98.3029   3
   7   2   7 1566.41 205.725   1
   7  -2   7 1348.87 230.493   1
   7   2   7 1531.50 258.023   3
   7   2   8 344.344 137.615   3
   7   2   8 197.611 85.5607   1
   7  -2   8 511.061 148.862   1
   7   2   9 815.581 209.448   3
   7  -2   9 529.923 161.179   1
   7   2  10 25.8635 93.3421   3
   7  -2  10 93.9592 77.1458   1
   7  -2  11-46.2782 61.7320   1
  -7   3  10 663.755 207.767   2
  -7   3   9 955.644 217.093   2
  -7  -3   9 846.378 237.041   2
  -7   3   8 2732.67 351.408   2
  -7  -3   8 2349.18 352.611   2
  -7   3   7 892.925 197.330   2
  -7  -3   7 830.701 202.664   2
  -7   3   6 4596.19 410.193   2
  -7  -3   6 4833.26 467.413   2
  -7  -3   5 1846.39 282.353   2
   7  -3  -5 2644.41 290.078   2
  -7   3   5 2213.42 270.165   2
  -7  -3   4 2194.55 296.799   2
  -7   3   4 2037.29 246.158   2
   7  -3  -4 2118.96 242.770   2
   7  -3  -4 2344.46 315.898   1
  -7   3   3 3434.57 298.421   2
   7  -3  -3 3227.08 364.545   1
  -7  -3   3 3664.62 366.748   2
   7  -3  -3 3520.94 295.219   2
   7  -3  -2 52.5410 53.8111   1
  -7  -3   2 72.4383 67.5720   2
   7  -3  -2 122.898 51.4504   2
   7  -3  -1 4583.20 427.272   1
  -7  -3   1 4644.95 398.804   2
   7  -3  -1 5021.81 337.014   3
   7   3   0 116.174 39.0487   3
  -7  -3   0 98.5107 53.3551   2
   7  -3   0 32.4726 76.6146   1
   7  -3   0 102.910 56.8980   3
  -7  -3   0 220.947 90.9220   1
  -7   3   0 146.117 52.0387   2
   7   3   1-10.9632 40.3140   3
  -7  -3  -1-9.07447 66.2486   2
   7  -3   1-34.5653 77.3835   1
   7  -3   1 53.4659 54.9002   3
  -7  -3  -1-48.5627 51.7731   1
  -7   3  -1 21.1958 23.4590   2
  -7  -3  -2 1498.71 220.191   2
   7  -3   2 1639.68 251.014   1
  -7   3  -2 1852.07 139.085   2
   7   3   2 1859.46 197.727   3
  -7  -3  -2 1800.90 227.990   1
   7   3   3 143.603 71.0475   3
  -7  -3  -3 163.252 66.2640   1
  -7  -3  -3 178.114 96.0320   2
   7  -3   3 92.4583 87.8552   1
  -7   3  -3 217.372 46.0740   2
   7   3   4 19.7584 40.3290   3
  -7   3  -4 29.3400 22.2822   2
  -7  -3  -4 20.2915 51.0711   2
   7  -3   4-58.1505 71.9799   1
  -7  -3  -4 22.3852 39.5182   1
  -7   3  -4 0.33456 10.7001   2
   7   3   4-5.53137 52.7970   1
   7   3   5 2129.43 262.712   3
  -7   3  -5 2148.02 135.831   2
   7   3   5 2265.90 235.079   1
  -7   3  -5 2243.37 135.876   2
   7  -3   5 2661.79 325.620   1
  -7  -3  -5 2201.18 233.705   1
   7   3   6-22.6731 56.0118   3
   7   3   6 27.8958 51.6430   1
  -7   3  -6-0.09906 9.67181   2
   7  -3   6 103.506 79.9058   1
   7   3   7 2030.83 292.397   3
   7   3   7 1909.97 210.227   1
   7  -3   7 1550.03 255.834   1
   7   3   8 944.034 213.339   3
   7  -3   8 913.211 205.884   1
   7   3   9 539.732 169.403   3
   7  -3   9 1072.64 225.624   1
   7   3  10 139.519 111.470   3
   7  -3  10-9.52160 52.0371   1
   7  -3  11 484.603 164.403   1
   7  -3  12 52.7315 72.5610   1
  -7   4  10-35.5529 78.1535   2
  -7   4   9 1819.34 310.593   2
  -7  -4   9 1553.54 300.573   2
  -7   4   8 370.303 126.148   2
  -7  -4   8 540.794 189.804   2
  -7   4   7 2387.46 309.266   2
  -7  -4   7 2093.71 328.395   2
  -7  -4   6 319.500 142.211   2
  -7   4   6 324.444 114.906   2
  -7  -4   5-141.104 94.9941   2
   7  -4  -5-11.4848 34.1606   3
   7  -4  -5 50.8994 58.7073   2
  -7   4   5 25.6238 46.7844   2
   7  -4  -5 81.8696 88.6619   1
   7  -4  -4 205.943 119.990   1
  -7  -4   4 37.0016 60.0872   2
   7  -4  -4 60.5306 40.1984   3
   7  -4  -4-6.17991 29.6184   2
  -7   4   4 32.6430 71.7852   2
   7  -4  -3 801.974 185.187   1
  -7  -4   3 1092.78 220.720   2
   7  -4  -3 1178.73 169.968   3
   7  -4  -3 1413.57 182.935   2
  -7   4   3 1201.41 171.954   2
   7  -4  -2 93.1254 91.9015   1
  -7  -4   2 153.437 98.2995   2
   7  -4  -2 13.0382 33.0698   3
   7  -4  -2 84.8983 54.6740   2
  -7  -4   1 287.229 119.635   2
   7  -4  -1 213.035 103.837   1
   7   4  -1 136.125 25.0432   3
   7  -4  -1 55.8183 42.4622   3
  -7   4   1 189.639 66.0012   2
   7   4   0 520.873 79.8146   3
  -7  -4   0 382.906 122.809   2
   7  -4   0 487.242 119.993   3
   7  -4   0 556.303 157.603   1
  -7  -4   0 334.180 111.234   1
  -7   4   0 442.392 76.9489   2
  -7  -4  -1 1523.10 236.102   2
   7  -4   1 1177.37 190.317   3
   7  -4   1 1416.37 248.798   1
  -7   4  -1 1392.39 106.211   2
  -7  -4  -1 1296.18 192.194   1
   7   4   1 1614.96 165.121   3
   7   4   2 840.819 137.044   3
  -7  -4  -2 898.679 183.207   2
   7  -4   2 1079.11 214.945   1
  -7  -4  -2 556.996 124.237   1
  -7  -4  -3 2050.22 265.197   2
   7  -4   3 2354.76 311.844   1
  -7  -4  -3 3154.72 280.720   1
   7   4   3 2419.77 248.287   3
   7   4   4-23.9563 60.0724   3
  -7  -4  -4 127.062 93.8334   2
  -7  -4  -4-3.55548 42.3629   1
   7  -4   4-53.5588 54.2107   1
   7  -4   5 6190.46 514.753   1
   7   4   5 4861.70 403.305   3
   7   4   6 7.17528 62.3214   3
   7  -4   6 50.6183 74.2170   1
   7   4   7 406.924 138.219   3
   7  -4   7 383.878 139.788   1
   7   4   8 1239.62 244.644   3
   7  -4   8 1107.94 235.442   1
   7   4   9 374.310 149.550   3
   7  -4   9 29.9981 54.9517   1
   7   4  10 481.396 182.101   3
   7  -4  10 317.865 135.406   1
   7  -4  11 122.751 87.4543   1
  -7   5  10-90.1095 87.1517   2
  -7   5   9 157.911 103.715   2
  -7   5   8 613.464 184.120   2
  -7  -5   8 1155.04 261.881   2
  -7  -5   7 626.149 188.051   2
  -7   5   7 454.147 151.776   2
  -7  -5   6 204.041 126.590   2
  -7   5   6 133.694 96.7975   2
  -7  -5   5-32.1260 89.3568   2
   7  -5  -5 79.2171 60.2784   3
   7  -5  -5 108.950 67.5247   2
  -7   5   5 16.1884 45.9316   2
   7  -5  -5 145.553 118.791   1
   7  -5  -4-71.0393 74.6618   1
  -7  -5   4-36.8616 87.7278   2
   7  -5  -4 11.6994 31.9530   3
   7  -5  -4 84.3829 56.5074   2
  -7   5   4-79.7210 59.0211   2
   7  -5  -3 143.850 83.5675   1
  -7  -5   3 234.785 105.078   2
   7  -5  -3 315.439 100.319   3
   7  -5  -3 342.164 89.1312   2
  -7  -5   2 1312.45 241.639   2
   7  -5  -2 1568.78 272.946   1
   7  -5  -2 1692.73 222.423   3
   7  -5  -2 1453.45 159.483   2
  -7   5   2 421.770 91.4717   2
  -7  -5   1 1327.84 233.226   2
   7  -5  -1 1156.64 190.451   3
   7  -5  -1 1468.19 262.203   1
  -7   5   1 1271.08 129.196   2
   7   5  -1 1068.95 80.6755   3
   7   5   0 35.7103 29.6795   3
  -7  -5   0-57.2376 71.5808   2
   7  -5   0 96.2791 100.173   1
  -7  -5   0-91.4466 53.6323   1
  -7   5   0 2.07668 16.4118   2
  -7  -5  -1 1301.74 226.391   2
   7  -5   1 1463.63 258.339   1
  -7  -5  -1 1453.06 204.614   1
   7   5   1 1642.71 170.284   3
   7   5   2 618.846 120.978   3
  -7  -5  -2 420.545 146.446   2
   7  -5   2 533.049 164.955   1
  -7  -5  -2 499.785 115.107   1
   7   5   3 1612.36 208.124   3
  -7  -5  -3 1695.93 197.093   1
  -7  -5  -3 1333.28 228.964   2
   7  -5   3 1717.56 280.268   1
   7   5   4 109.380 68.5653   3
   7  -5   4-13.8732 66.8612   1
   7   5   5 1684.88 243.028   3
   7  -5   5 1395.15 253.682   1
   7   5   6 812.194 183.976   3
   7  -5   6 642.436 179.681   1
   7   5   7 255.713 111.410   3
   7  -5   7 205.201 104.187   1
   7   5   8-48.8195 70.1907   3
   7  -5   8-261.754 123.533   1
   7   5   9 567.950 186.128   3
   7  -5   9 470.538 167.235   1
   7   5  10 161.680 112.683   3
   7  -5  10 168.387 106.906   1
  -7   6  10 165.026 123.013   2
  -7   6   9 572.625 180.883   2
  -7   6   8 157.038 104.406   2
  -7  -6   8-130.709 127.541   2
  -7  -6   7 822.181 217.742   2
  -7   6   7 1046.07 207.255   2
  -7  -6   6-69.7031 89.5155   2
  -7   6   6-27.8811 50.5204   2
   7  -6  -6 142.145 91.4335   1
   7  -6  -5 289.050 136.178   1
  -7  -6   5 554.775 170.643   2
  -7   6   5 543.327 135.364   2
   7  -6  -4 486.379 155.885   1
  -7  -6   4 444.141 159.081   2
  -7   6   4 363.991 104.496   2
  -7  -6   3 445.214 160.834   2
   7  -6  -3 786.411 196.683   1
  -7  -6   2 489.173 149.821   2
   7  -6  -2 476.515 155.187   1
  -7  -6   1 235.228 115.768   2
   7  -6  -1 336.673 130.250   1
   7   6  -1 265.876 47.7203   3
  -7  -6   0 3905.01 410.310   2
   7  -6   0 4005.79 432.167   1
  -7  -6   0 3504.82 326.858   1
   7   6   0 3774.41 232.344   3
   7   6   1 46.8563 45.9836   3
  -7  -6  -1 88.4343 92.7600   2
   7  -6   1-6.91478 70.9625   1
  -7  -6  -1 125.797 68.9482   1
   7   6   2 66.3698 51.5269   3
  -7  -6  -2 0.85145 70.2504   2
   7  -6   2-25.1981 59.8472   1
  -7  -6  -2 129.602 63.1833   1
   7   6   3 115.446 65.1518   3
  -7  -6  -3 24.6279 58.1184   2
   7  -6   3 42.7361 83.5967   1
   7  -6   4 3146.86 388.068   1
   7   6   4 3636.28 336.258   3
   7   6   5-5.36846 55.8680   3
   7  -6   5 123.393 95.6249   1
   7   6   6 2016.08 282.182   3
   7  -6   6 2526.94 360.353   1
   7   6   7 59.0172 81.8001   3
   7  -6   7 7.85165 65.9293   1
   7   6   8 823.520 210.765   3
   7  -6   8 519.714 177.472   1
   7   6   9-12.8796 70.7260   3
   7  -6   9 63.5943 97.2357   1
  -7   7  10-119.246 94.5716   2
  -7   7   9 1400.01 270.454   2
  -7   7   8 156.213 94.1367   2
  -7  -7   7 1824.95 327.844   2
  -7   7   7 1744.04 267.256   2
  -7  -7   6 164.627 104.382   2
   7  -7  -6 59.7165 77.0782   1
   7  -7  -5 1067.36 232.794   1
  -7  -7   5 906.848 224.064   2
   7  -7  -4 441.409 168.852   1
  -7  -7   4 461.705 159.083   2
   7  -7  -3 4648.21 476.094   1
  -7  -7   3 5027.79 500.925   2
  -7  -7   2 195.403 114.874   2
   7  -7  -2 214.056 108.484   1
  -7  -7   1 3087.15 385.746   2
   7  -7  -1 2655.10 355.243   1
  -7  -7   0 1190.95 234.604   2
  -7  -7   0 1434.12 209.692   1
   7  -7   0 1293.50 260.865   1
   7   7   0 1327.83 147.930   3
   7   7   1 1372.94 167.163   3
  -7  -7  -1 1268.17 245.734   2
   7  -7   1 1276.32 257.838   1
   7   7   2 841.410 147.578   3
  -7  -7  -2 726.874 190.147   2
   7  -7   2 1198.05 253.941   1
   7   7   3 188.763 81.9724   3
  -7  -7  -3 75.8256 78.9370   2
   7  -7   3 53.6674 74.5050   1
   7   7   4 350.943 114.796   3
  -7  -7  -4 191.010 108.684   2
   7  -7   4 166.554 99.8069   1
   7   7   5 297.866 116.622   3
   7  -7   5 213.148 134.428   1
   7   7   6 40.9114 52.3186   3
   7  -7   6 80.8331 82.2211   1
   7   7   7 240.862 109.203   3
   7  -7   7 31.4347 80.4052   1
   7   7   8 95.5261 89.8828   3
   7   7   9 1373.52 280.122   3
   7  -8  -6-120.034 95.0073   1
  -7  -8   6 22.5822 82.3095   2
   7  -8  -5 163.122 105.668   1
  -7  -8   5 105.533 105.351   2
   7  -8  -4 428.844 170.337   1
  -7  -8   4 229.629 123.500   2
  -7  -8   3 2491.65 367.424   2
   7  -8  -3 2731.77 379.147   1
  -7  -8   2-5.70830 53.0773   2
   7  -8  -2 682.684 191.573   1
  -7  -8   1 286.180 133.187   2
   7  -8  -1 347.339 141.557   1
  -7  -8   0 28.7393 67.5210   2
   7  -8   0-204.322 117.967   1
   7   8   1 42.4081 40.2463   3
  -7  -8  -1 69.8154 83.2306   2
   7  -8   1-32.5022 76.7453   1
   7   8   2 509.123 119.804   3
  -7  -8  -2 378.034 149.622   2
   7  -8   2 340.464 139.109   1
   7   8   3 87.4732 59.9565   3
  -7  -8  -3 128.992 129.932   2
   7  -8   3 374.285 151.447   1
   7   8   4 328.135 111.372   3
  -7  -8  -4 493.327 183.620   2
   7  -8   4 580.931 191.281   1
   7   8   5-148.519 86.4302   3
   7  -8   5 9.57971 51.5240   1
   7   8   6 59.0221 56.1218   3
   7  -8   6 243.999 146.320   1
   7   8   7 253.932 115.561   3
   7   8   8 86.8256 87.6097   3
   7  -9  -6 382.288 158.007   1
   7  -9  -5 1471.98 303.465   1
  -7  -9   4 507.581 181.345   2
   7  -9  -4 172.103 118.872   1
  -7  -9   3 1444.43 290.875   2
   7  -9  -3 1185.45 260.836   1
  -7  -9   2 339.297 142.677   2
   7  -9  -2-35.5859 61.5087   1
  -7  -9   1 429.119 155.296   2
   7  -9  -1 269.157 140.501   1
  -7  -9   0 57.2783 83.9478   2
   7  -9   0 52.9497 74.9851   1
  -7  -9  -1 423.345 153.685   2
   7  -9   1 366.718 156.292   1
   7   9   2 633.889 140.747   3
  -7  -9  -2 1269.41 265.494   2
   7  -9   2 801.492 219.572   1
   7   9   3 626.497 145.278   3
  -7  -9  -3 1125.82 248.895   2
   7  -9   3 1015.30 240.408   1
  -7  -9  -4-119.742 99.0719   2
   7  -9   4-232.621 125.627   1
   7   9   5 267.585 109.292   3
   7   9   6 579.012 194.252   3
   7   9   7-130.872 96.3813   3
   7   9   8-124.003 100.466   3
   7 -10  -4 96.7711 97.9120   1
   7 -10  -3 292.845 152.124   1
   7 -10  -2 375.963 171.043   1
   7 -10  -1-34.8748 97.9162   1
   7 -10   0 300.683 142.638   1
   7 -10   1 1087.25 256.828   1
   7  10   3-55.1313 59.9186   3
   7  10   4 867.616 185.656   3
   7  10   5 75.7982 73.2528   3
   7  10   6 595.777 182.826   3
   7  10   7-234.348 119.523   3
   7  11   6 29.5082 45.3336   3
  -8   0   9 258.409 131.388   2
  -8   0   8 2352.67 348.265   2
  -8   0   7-52.2177 84.0130   2
  -8   0   6 11664.6 706.495   2
  -8   0   5-108.014 86.8833   2
  -8   0   4 3045.50 337.009   2
  -8   0   3-9.03085 50.0598   2
  -8   0   2 3119.59 318.681   2
  -8   0   1-8.42708 48.8974   2
   8   0  -1 5.86622 22.3940   3
   8   0  -1-6.12969 85.0559   1
   8   0   0 10380.3 632.801   1
  -8   0   0 10551.0 542.560   2
   8   0   1-64.8141 50.6517   1
  -8   0  -1 52.2247 59.8112   2
   8   0   2-3.05278 65.5760   1
  -8   0  -2-12.7870 43.3163   2
   8   0   3 112.549 90.6087   1
  -8   0  -3 70.7627 61.4836   2
   8   0   4 1013.09 199.131   1
  -8   0  -4 946.483 155.971   2
   8   0   5-5.68081 49.7907   1
  -8   0  -5-111.471 61.4095   2
   8   0   6 380.510 129.781   1
  -8   0  -6 219.669 91.2431   2
   8   0   7-87.1137 71.3282   1
  -8   0  -7 113.743 61.1267   2
   8   0   8 389.323 134.646   1
   8   0   9-47.2973 62.4516   1
  -8   1   9 203.024 131.823   2
  -8  -1   9 229.283 133.317   2
  -8   1   8 22.8673 56.2203   2
  -8  -1   8 172.074 113.274   2
  -8   1   7 598.835 171.967   2
  -8  -1   7 1060.09 237.103   2
  -8   1   6 138.506 93.2133   2
  -8  -1   6 115.632 83.4654   2
  -8   1   5 1002.71 201.225   2
  -8  -1   5 1498.32 254.736   2
  -8   1   4 1487.13 235.798   2
  -8  -1   4 1769.15 263.869   2
  -8  -1   3 1755.15 257.721   2
  -8   1   3 1802.21 244.358   2
  -8  -1   2-16.3723 74.0179   2
   8  -1  -2 140.868 49.7621   3
   8  -1  -2 172.676 97.5109   1
  -8   1   2 145.582 70.6299   2
   8  -1  -1 2187.76 305.531   1
  -8  -1   1 2018.89 256.420   2
  -8   1   1 2399.21 256.636   2
   8   1  -1 2212.15 151.776   3
   8   1  -1 2388.27 153.662   3
   8  -1   0 5548.62 472.767   1
  -8   1   0 6491.13 402.656   2
  -8  -1   0 5848.15 428.167   2
   8   1   0 6365.46 319.261   3
  -8   1  -1 75.4601 51.6579   2
   8  -1   1-190.950 100.690   1
  -8  -1  -1-42.7685 75.1694   2
   8   1   1-13.6608 37.2520   3
   8   1   1-112.675 81.8565   1
   8   1   2 2524.84 302.464   1
   8  -1   2 2668.16 331.631   1
  -8  -1  -2 2909.72 293.949   2
   8   1   3 1755.50 253.610   1
   8  -1   3 1743.23 267.595   1
  -8  -1  -3 1801.15 230.469   2
   8   1   4 133.692 75.3643   1
   8  -1   4 185.730 106.246   1
  -8  -1  -4 267.818 97.4978   2
   8   1   5 415.390 137.650   1
   8  -1   5 311.720 109.931   1
  -8  -1  -5 343.258 106.707   2
   8   1   6 311.486 111.720   1
  -8   1  -6 180.669 59.9057   2
   8  -1   6 193.193 98.7544   1
  -8  -1  -6 258.854 95.1612   2
   8   1   7 835.884 171.984   1
   8  -1   7 855.266 190.409   1
   8   1   7 805.332 196.021   3
   8   1   8 318.321 115.323   1
   8  -1   8 358.021 136.582   1
   8   1   8 612.400 190.223   3
   8  -1   9 36.7274 63.6425   1
   8   1   9 109.299 96.2053   3
  -8   2   9 689.719 198.263   2
  -8   2   8 185.400 107.112   2
  -8  -2   8 304.709 150.145   2
  -8   2   7 73.6788 78.4336   2
  -8  -2   7 297.441 141.887   2
  -8   2   6-66.4439 69.7916   2
  -8  -2   6-23.0677 75.3982   2
  -8   2   5 627.564 160.348   2
  -8  -2   5 498.318 159.644   2
  -8  -2   4 334.577 139.553   2
  -8   2   4 191.548 104.168   2
  -8  -2   3 259.574 115.669   2
   8  -2  -3 208.242 71.6235   2
  -8   2   3 273.900 102.646   2
   8  -2  -3 291.022 141.556   1
   8  -2  -2 458.553 151.616   1
  -8  -2   2 520.555 144.518   2
  -8   2   2 679.218 139.385   2
   8  -2  -1-52.6877 86.1982   1
   8   2  -1 96.5874 26.3156   3
  -8  -2   1 181.766 102.582   2
  -8   2   1 74.3257 44.7238   2
   8  -2   0 2448.61 325.216   1
  -8  -2   0 2341.26 282.608   2
   8   2   0 2657.05 189.710   3
   8  -2   0 2227.73 232.260   3
   8   2   1 135.399 53.1036   3
   8  -2   1 304.922 125.618   1
  -8  -2  -1 174.427 93.7182   2
   8  -2   1 296.392 99.5395   3
   8   2   2 140.217 66.4195   3
  -8   2  -2 59.0590 36.7280   2
  -8  -2  -2 145.111 86.0294   2
   8  -2   2 279.171 109.074   1
   8   2   3 455.384 115.888   3
  -8   2  -3 194.605 62.9513   2
  -8  -2  -3 436.472 125.696   2
   8  -2   3 557.377 149.658   1
   8   2   3 536.798 147.951   1
   8   2   4 16.2286 46.7501   3
   8   2   4 58.2581 65.1310   1
  -8   2  -4 21.4508 28.3058   2
  -8  -2  -4 44.3262 63.2550   2
   8  -2   4-8.91143 89.7472   1
   8   2   5 56.9306 56.6312   3
   8   2   5-74.2073 63.1999   1
  -8  -2  -5 83.4965 67.1784   2
   8  -2   5 24.9093 81.2880   1
   8   2   6 243.999 115.280   3
   8   2   6 303.656 106.979   1
  -8  -2  -6 271.060 101.197   2
   8  -2   6 386.769 135.493   1
   8   2   7 42.9728 79.2244   3
   8   2   7-53.3561 50.0438   1
   8  -2   7-36.7800 65.0147   1
   8   2   8 27.1362 92.5571   3
   8  -2   8 59.6949 76.4048   1
   8   2   9 101.601 95.4183   3
   8  -2   9 23.5180 53.6013   1
   8  -2  10 89.7642 79.8259   1
  -8   3   9 212.905 132.625   2
  -8   3   8-38.0231 93.7564   2
  -8  -3   8 93.8253 69.9859   2
  -8   3   7 111.170 93.9467   2
  -8  -3   7 149.330 85.8349   2
  -8   3   6 385.017 140.420   2
  -8  -3   6 553.530 180.358   2
  -8  -3   5 275.693 120.196   2
  -8   3   5 513.479 146.410   2
  -8  -3   4-92.3572 85.5028   2
  -8   3   4-77.3053 47.0502   2
   8  -3  -4-151.254 101.350   1
   8  -3  -3 40.6465 75.3917   1
  -8  -3   3 218.990 126.385   2
  -8   3   3 220.125 89.8990   2
   8  -3  -2 856.058 201.583   1
  -8  -3   2 699.620 170.350   2
   8  -3  -2 769.992 130.288   3
  -8   3   2 862.183 150.770   2
   8  -3  -1-98.0520 92.5005   1
  -8  -3   1 39.3161 60.0218   2
   8  -3  -1 57.4480 52.0924   3
   8  -3   0 2053.16 317.067   1
  -8  -3   0 1478.55 241.012   2
   8   3   0 2182.28 158.455   3
   8  -3   0 1853.95 224.858   3
   8  -3   1 3139.19 373.079   1
  -8   3  -1 3369.95 224.792   2
  -8  -3  -1 2969.42 330.631   2
   8   3   1 3459.46 246.229   3
   8  -3   1 2989.32 297.518   3
   8   3   2 1233.26 163.632   3
  -8  -3  -2 1091.87 202.072   2
   8  -3   2 1280.93 244.268   1
  -8   3  -2 1096.29 117.805   2
  -8  -3  -3 1660.64 247.783   2
   8  -3   3 1967.30 295.925   1
   8   3   3 2088.77 239.031   3
   8   3   4 624.212 143.178   3
  -8  -3  -4 648.136 156.685   2
   8  -3   4 684.178 182.128   1
   8   3   5 1991.80 268.859   3
  -8  -3  -5 2501.45 308.355   2
   8   3   5 2542.75 281.043   1
   8  -3   5 1716.51 278.885   1
   8   3   6 1152.29 218.280   3
  -8  -3  -6 1055.27 204.954   2
   8  -3   6 952.048 219.072   1
   8   3   6 1072.61 178.018   1
   8   3   7 614.352 167.385   3
   8  -3   7 820.348 203.237   1
   8   3   8 580.306 177.941   3
   8  -3   8 432.052 144.831   1
   8   3   9 1543.07 296.489   3
   8  -3   9 1340.59 260.704   1
   8  -3  10-26.7357 72.8804   1
  -8   4   9-3.70996 84.9373   2
  -8   4   8 290.797 134.775   2
  -8   4   7 78.0218 64.3745   2
  -8  -4   7 203.708 127.087   2
  -8  -4   6 268.138 133.689   2
  -8   4   6 515.659 148.451   2
  -8  -4   5 315.003 147.183   2
  -8   4   5 295.193 116.904   2
  -8  -4   4 360.092 144.282   2
  -8   4   4 253.609 99.6555   2
   8  -4  -4 571.627 185.709   1
  -8  -4   3-43.9540 67.7559   2
  -8   4   3-133.406 66.7801   2
   8  -4  -2 741.655 186.602   1
  -8  -4   2 988.346 212.748   2
   8  -4  -2 837.767 150.255   3
   8  -4  -1 42.3358 77.8072   1
  -8  -4   1-55.5368 75.2916   2
   8  -4  -1 50.6898 41.0297   3
  -8   4   1 10.5591 28.0997   2
  -8  -4   0 703.720 173.635   2
   8  -4   0 894.262 208.387   1
  -8   4   0 754.436 103.531   2
   8   4   0 924.823 100.453   3
   8   4   1 301.237 75.4948   3
  -8  -4  -1 204.990 107.527   2
   8  -4   1-32.2379 67.7326   1
  -8  -4  -2 2246.95 298.513   2
   8  -4   2 2773.92 366.149   1
   8   4   2 2765.39 249.192   3
   8   4   3 259.589 83.3205   3
  -8  -4  -3 354.937 124.296   2
   8  -4   3 344.544 138.871   1
  -8  -4  -4 14.2757 50.9604   2
   8  -4   4 15.4134 63.5727   1
   8   4   5-26.6955 53.4251   3
  -8  -4  -5-48.9786 60.9093   2
   8   4   6 310.608 115.711   3
   8  -4   6 392.510 136.318   1
   8   4   7 331.178 124.082   3
   8  -4   7 308.034 132.457   1
   8   4   8-47.2140 70.0018   3
   8  -4   8 540.872 179.023   1
   8   4   9-70.9530 82.0288   3
   8  -4   9 307.942 149.758   1
  -8   5   9 488.332 180.257   2
  -8   5   8 138.640 91.3573   2
  -8   5   7 213.968 109.956   2
  -8  -5   7 160.674 118.054   2
  -8  -5   6 189.258 112.441   2
  -8   5   6-2.66876 46.2137   2
  -8  -5   5-42.8412 94.2258   2
  -8   5   5-78.5026 63.8816   2
   8  -5  -5-157.197 110.594   1
   8  -5  -4 597.157 179.941   1
  -8  -5   4 693.313 195.708   2
  -8   5   4 511.727 125.491   2
   8  -5  -3 894.669 210.374   1
  -8  -5   3 772.674 198.982   2
  -8   5   3 641.660 131.953   2
   8  -5  -2 168.669 104.251   1
  -8  -5   2 108.080 95.8081   2
  -8  -5   1 722.896 184.567   2
   8  -5  -1 472.184 171.689   1
  -8  -5   0 724.171 178.141   2
   8  -5   0 883.418 218.749   1
   8   5   1 383.364 82.8067   3
  -8  -5  -1 404.617 135.819   2
   8  -5   1 269.047 127.857   1
   8   5   2 1217.82 166.661   3
  -8  -5  -2 986.441 220.393   2
   8  -5   2 1309.82 267.024   1
   8   5   3 309.188 97.0654   3
  -8  -5  -3 243.634 112.849   2
   8  -5   3 109.458 94.7090   1
   8   5   4 991.306 172.576   3
  -8  -5  -4 1000.37 218.739   2
   8  -5   4 1256.11 254.854   1
   8   5   5 456.154 132.295   3
  -8  -5  -5 650.996 185.154   2
   8  -5   5 736.671 205.605   1
   8   5   6 54.5559 79.8847   3
   8  -5   6 197.003 131.000   1
   8   5   7 54.8983 66.1799   3
   8  -5   7 48.0563 80.5058   1
   8   5   8 187.918 116.345   3
   8  -5   8-140.752 106.136   1
   8   5   9 155.335 108.986   3
  -8   6   9 561.973 161.316   2
  -8   6   8 1827.16 298.158   2
  -8   6   7 459.716 142.486   2
  -8  -6   6 432.693 165.055   2
  -8  -6   5 330.769 134.106   2
   8  -6  -5 423.749 173.542   1
   8  -6  -4-30.2658 92.8528   1
  -8  -6   4 54.8395 102.918   2
   8  -6  -3 1965.07 326.735   1
  -8  -6   3 1954.98 319.956   2
  -8  -6   2 246.003 119.246   2
   8  -6  -2 89.5792 117.506   1
  -8  -6   1 377.079 147.773   2
   8  -6  -1 395.856 155.193   1
  -8  -6   0-17.8625 56.6871   2
   8  -6   0 203.338 115.213   1
  -8  -6  -1 140.927 97.9278   2
   8  -6   1-53.0511 73.9836   1
   8   6   2 38.2618 37.9216   3
  -8  -6  -2-120.702 88.9077   2
   8  -6   2-26.9699 55.5233   1
   8   6   3 408.839 113.642   3
  -8  -6  -3 329.344 138.633   2
   8  -6   3 161.762 105.202   1
   8   6   4 62.1689 57.3946   3
  -8  -6  -4 60.9457 78.9499   2
   8   6   5 547.530 151.360   3
  -8  -6  -5 527.714 172.344   2
   8  -6   5 526.973 156.294   1
   8   6   6 21.4849 86.7883   3
   8  -6   6 102.503 94.4596   1
   8   6   7-31.3709 60.3148   3
   8   6   8 1450.92 282.551   3
   8  -7  -5 200.307 109.066   1
   8  -7  -4 863.701 228.815   1
  -8  -7   4 422.784 173.959   2
   8  -7  -3 158.172 115.686   1
  -8  -7   3 96.4750 91.1161   2
  -8  -7   2 1600.05 296.292   2
   8  -7  -2 1569.78 305.093   1
  -8  -7   1 222.185 123.258   2
   8  -7  -1 90.8280 70.1804   1
  -8  -7   0 1136.80 249.882   2
   8  -7   0 939.626 227.703   1
  -8  -7  -1-111.078 89.3351   2
   8  -7   1-152.837 116.893   1
  -8  -7  -2 955.473 224.231   2
   8  -7   2 904.640 233.911   1
  -8  -7  -3 186.249 101.376   2
   8  -7   3 139.902 108.040   1
   8   7   4 612.548 148.265   3
  -8  -7  -4 672.556 188.882   2
   8  -7   4 867.100 235.717   1
   8   7   5-48.2042 57.8602   3
  -8  -7  -5-129.127 95.9432   2
   8   7   6 404.599 130.595   3
   8   7   7 97.9556 81.1412   3
   8   7   8 147.906 95.9474   3
   8  -8  -3 140.682 81.5040   1
  -8  -8   2 241.010 125.849   2
   8  -8  -2 221.314 124.417   1
  -8  -8   1-23.8542 64.3228   2
   8  -8  -1 216.397 133.906   1
  -8  -8   0 96.1783 91.9575   2
   8  -8   0 28.1363 59.4796   1
  -8  -8  -1 378.464 170.007   2
   8  -8   1 274.564 177.710   1
  -8  -8  -2 595.517 187.331   2
  -8  -8  -3 454.357 162.436   2
  -8  -8  -4 415.546 160.967   2
   8   8   5 42.2691 52.4838   3
   8   8   6 323.037 121.660   3
   8   8   7 217.443 112.324   3
  -9   0   8-104.605 90.6248   2
  -9   0   7 194.383 107.608   2
  -9   0   6-73.7577 83.0459   2
  -9   0   5 308.711 130.570   2
  -9   0   4-58.8454 70.3112   2
  -9   0   3 1410.13 238.735   2
  -9   0   2 209.653 94.7534   2
  -9   0   1 1288.87 211.221   2
  -9   0   0-75.2946 62.7040   2
   9   0   0 83.9117 86.9165   1
   9   0   1 100.905 83.6818   1
  -9   0  -1 46.6256 49.9607   2
   9   0   2-119.158 86.1249   1
  -9   0  -2-44.1064 50.0163   2
   9   0   3 1234.77 235.551   1
  -9   0  -3 1038.02 172.482   2
   9   0   4-6.57320 53.9462   1
  -9   0  -4-62.1420 56.1494   2
   9   0   5 256.187 118.615   1
   9   0   6-6.17136 48.4911   1
   9   0   7 14.6102 44.6560   1
  -9   1   8 6.12404 68.4790   2
  -9   1   7 301.447 149.193   2
  -9  -1   7 181.977 113.611   2
  -9   1   6 192.424 102.102   2
  -9  -1   6 381.725 146.139   2
  -9   1   5 123.064 82.5541   2
  -9  -1   5 107.717 91.0771   2
  -9   1   4 132.679 78.0290   2
  -9  -1   4 50.5130 66.3327   2
  -9  -1   3 165.081 97.8315   2
  -9   1   3 145.778 81.8392   2
  -9  -1   2-8.69701 54.8110   2
  -9   1   2 5.75496 46.0736   2
  -9  -1   1 1227.65 218.112   2
   9  -1  -1 1111.32 234.696   1
  -9   1   1 1342.02 206.220   2
  -9   1   0-71.0498 59.3880   2
   9  -1   0-141.570 98.8708   1
  -9  -1   0 97.2176 91.7571   2
  -9   1  -1 248.126 84.9623   2
   9  -1   1 376.697 139.726   1
  -9  -1  -1 363.153 128.563   2
   9   1   1 336.002 120.647   1
  -9   1  -2 203.230 82.1124   2
   9  -1   2 5.60708 61.1134   1
  -9  -1  -2 149.991 81.6778   2
   9   1   2 182.403 103.706   1
   9   1   2 129.235 60.8364   3
   9   1   3 97.6887 73.4415   1
   9  -1   3 101.123 97.9974   1
  -9  -1  -3 136.933 74.7862   2
   9   1   3 107.553 78.3884   3
   9   1   4-10.3022 45.9578   1
   9  -1   4 29.4171 65.1118   1
  -9  -1  -4 1.98921 38.6112   2
   9   1   4 28.2240 43.9303   3
   9   1   5 46.4844 66.5332   1
   9  -1   5 93.2404 85.2673   1
  -9  -1  -5 49.7385 46.0836   2
   9   1   5 138.907 90.6643   3
   9   1   6 84.6981 65.3441   1
   9  -1   6 293.281 123.054   1
   9   1   6 144.397 96.1703   3
   9   1   7-54.3602 60.1857   1
   9  -1   7 54.2133 68.5266   1
   9   1   7 21.4503 54.1375   3
   9  -1   8-127.045 87.0995   1
   9   1   8 32.6352 74.2628   3
  -9   2   8 13.0082 53.4536   2
  -9   2   7 1420.56 281.004   2
  -9  -2   7 1454.97 292.355   2
  -9   2   6 212.526 119.444   2
  -9  -2   6 129.589 104.750   2
  -9   2   5 851.586 194.143   2
  -9  -2   5 1184.00 251.196   2
  -9  -2   4 69.1847 65.1017   2
  -9   2   4-78.0266 54.0488   2
  -9  -2   3 1491.38 264.368   2
  -9   2   3 1275.93 208.921   2
  -9  -2   2 1328.98 242.474   2
  -9   2   2 963.942 176.634   2
   9  -2  -2 978.561 240.213   1
   9  -2  -1 1906.83 315.221   1
  -9  -2   1 1582.03 258.479   2
  -9   2   1 1652.68 216.052   2
   9  -2   0 1670.75 290.870   1
  -9  -2   0 1406.45 234.074   2
  -9   2   0 1256.92 175.755   2
   9  -2   1 1009.00 231.427   1
  -9  -2  -1 1611.31 252.791   2
   9  -2   2 339.590 172.272   1
  -9  -2  -2 201.613 91.2352   2
   9   2   3 134.604 68.4155   3
   9  -2   3 151.079 100.546   1
  -9  -2  -3 225.296 98.4504   2
   9   2   3 218.346 107.606   1
   9   2   4-41.2881 62.3024   3
   9  -2   4 168.274 111.408   1
  -9  -2  -4 50.3189 50.9752   2
   9   2   4 141.141 89.5533   1
   9   2   5 76.8770 68.8147   1
   9   2   5 31.3638 52.3393   3
   9  -2   5-27.5663 48.8439   1
  -9  -2  -5-135.491 78.7482   2
   9   2   6 140.346 85.7012   3
   9   2   6 71.7682 59.6590   1
   9  -2   6-45.7431 58.1772   1
  -9  -2  -6 50.8825 59.6628   2
   9   2   7 1175.24 252.348   3
   9  -2   7 502.316 163.820   1
   9   2   8 145.299 104.678   3
   9  -2   8 170.708 95.6136   1
   9  -2   9-36.2841 42.8781   1
  -9   3   8 999.649 247.287   2
  -9   3   7 23.0930 82.3396   2
  -9   3   6 823.567 208.153   2
  -9  -3   6 738.013 215.324   2
  -9  -3   5 326.052 141.923   2
  -9   3   5 239.417 103.667   2
  -9  -3   4 221.631 104.051   2
  -9   3   4 114.352 79.9291   2
  -9  -3   3 159.027 108.019   2
  -9   3   3 194.115 91.1228   2
   9  -3  -3 354.181 143.578   1
   9  -3  -2 58.2544 64.5135   1
  -9  -3   2 32.4272 58.3175   2
   9  -3  -1 205.086 121.437   1
  -9  -3   1-1.32345 65.4286   2
   9  -3   0 514.788 205.976   1
  -9  -3   0 322.936 129.693   2
   9  -3   1 290.188 131.461   1
  -9  -3  -1 150.925 90.9272   2
   9  -3   2 43.6836 66.8618   1
  -9  -3  -2 108.609 77.3009   2
  -9  -3  -3 516.093 148.240   2
   9  -3   3 620.787 180.609   1
   9   3   4-113.205 67.0534   3
  -9  -3  -4 11.5687 51.4687   2
   9  -3   4-36.1973 76.3955   1
   9   3   5 211.967 90.8036   3
  -9  -3  -5 20.5269 43.4152   2
   9  -3   5 54.2549 77.2550   1
   9   3   6 121.828 82.2378   3
  -9  -3  -6 92.0966 82.9884   2
   9  -3   6 182.023 122.683   1
   9   3   7 793.284 198.604   3
  -9  -3  -7 627.805 177.501   2
   9  -3   7 729.008 211.118   1
   9   3   8 683.261 197.850   3
   9  -3   8 801.868 220.984   1
  -9  -4   5 399.633 167.419   2
  -9  -4   4 333.735 156.491   2
   9  -4  -4 304.188 161.665   1
   9  -4  -3 639.004 194.890   1
  -9  -4   3 513.495 175.288   2
   9  -4  -2 132.562 100.017   1
  -9  -4   2 62.3408 92.1242   2
   9  -4  -1 364.316 148.746   1
  -9  -4   1-152.968 97.7780   2
   9  -4   0 110.634 86.1172   1
  -9  -4   0-22.6811 80.5468   2
   9  -4   1 176.358 92.6221   1
  -9  -4  -1 287.541 120.811   2
  -9  -4  -2 84.9738 61.8695   2
   9  -4   2 171.325 124.188   1
  -9  -4  -3 253.857 114.690   2
   9  -4   3 179.573 110.345   1
  -9  -4  -4 337.005 129.388   2
   9  -4   4 292.818 141.760   1
   9   4   5 985.843 191.068   3
  -9  -4  -5 915.887 211.618   2
   9  -4   5 1247.93 268.357   1
   9   4   6 14.2342 46.4254   3
  -9  -4  -6-89.0666 76.4795   2
   9  -4   6-33.2587 65.0021   1
   9   4   7-33.5744 54.2605   3
  -9  -4  -7-165.937 92.7830   2
   9   4   8-49.7675 65.5305   3
  -9  -4  -8-59.7419 54.5505   2
  -9  -5   4 372.555 163.155   2
  -9  -5   3 219.254 118.773   2
   9  -5  -2 123.466 104.086   1
  -9  -5   2-134.576 100.330   2
   9  -5  -1 707.136 209.209   1
  -9  -5   1 485.095 175.224   2
   9  -5   0-33.4246 73.2881   1
  -9  -5   0 95.9187 95.7082   2
  -9  -5  -1 20.2364 60.7066   2
   9  -5   1 76.4629 70.4625   1
  -9  -5  -2 17.6933 61.7182   2
   9  -5   2-51.2469 83.3966   1
  -9  -5  -3 89.7800 77.1215   2
   9  -5   3-8.00976 71.7153   1
  -9  -5  -4 647.821 184.570   2
   9  -5   4 981.367 240.737   1
  -9  -5  -5 20.6092 57.5639   2
  -9  -5  -6 187.762 105.216   2
   9   5   7 74.4697 60.3258   3
  -9  -5  -7 36.6163 43.1813   2
   9   5   8 83.5440 67.5378   3
  -9  -6   3 826.726 226.766   2
  -9  -6   2 544.416 196.247   2
  -9  -6   1 470.466 163.187   2
  -9  -6   0 106.588 89.3310   2
  -9  -6  -1-56.0490 66.9381   2
  -9  -6  -2 12.7628 48.8112   2
  -9  -6  -3 168.228 116.361   2
  -9  -6  -4 232.581 116.013   2
  -9  -6  -5 354.095 144.028   2
 -10   0   6 457.121 174.725   2
 -10   0   5 3.51155 60.6531   2
 -10   0   4-4.22940 54.5471   2
 -10   0   3 69.0614 72.2592   2
 -10   0   2 147.632 107.434   2
 -10   0   1 101.207 84.9026   2
  10   0   1-168.740 105.924   1
  10   0   2 147.327 95.1948   1
  10   0   3-37.1710 74.2944   1
  10   0   4 456.048 149.862   1
  10   0   5 0.49941 94.3130   1
  10   0   6-35.8377 59.4154   1
  10   0   7 165.781 92.6873   3
 -10   1   7 49.8376 51.9623   2
 -10   1   6-3.62827 35.5653   2
 -10  -1   6-150.442 105.096   2
 -10   1   5 801.644 199.842   2
 -10  -1   5 1039.62 236.932   2
 -10  -1   4 115.812 88.8768   2
 -10  -1   3 708.187 190.602   2
 -10  -1   2 23.1268 58.6129   2
 -10  -1   1 1005.43 214.224   2
 -10  -1   0 597.922 159.261   2
  10  -1   0 876.913 231.205   1
  10  -1   1-68.2054 104.480   1
 -10  -1  -1 113.629 71.3885   2
  10  -1   2 208.821 112.241   1
  10  -1   3 104.878 85.0111   1
  10   1   3-257.540 119.503   1
  10  -1   4 650.379 196.866   1
  10   1   4 903.495 214.777   1
  10   1   5 213.040 118.610   1
  10  -1   5 79.7934 100.484   1
  10  -1   6-89.1366 85.6219   1
  10  -1   7 71.5871 63.7141   1
 -10  -2   5 51.9093 82.8408   2
 -10  -2   4 270.240 127.268   2
 -10  -2   3 467.788 162.579   2
 -10  -2   2 177.063 108.855   2
 -10  -2   1-65.4432 74.1112   2
  10  -2   0 1342.14 284.001   1
 -10  -2   0 1269.66 239.781   2
  10  -2   1 112.266 89.5924   1
 -10  -2  -1-113.243 84.6329   2
  10  -2   2 392.669 162.095   1
 -10  -2  -2 455.589 148.105   2
  10  -2   3 80.1654 86.9321   1
  10  -2   4-19.6831 55.7966   1
  10  -2   5 121.115 89.0870   1
 -10  -3   4 318.583 137.851   2
 -10  -3   3 385.009 154.820   2
 -10  -3   2 475.763 173.475   2
 -10  -3   1-43.8997 70.6230   2
 -10  -3   0-92.1868 92.0557   2
 -10  -3  -1 45.4409 66.3682   2
 -10  -3  -2-70.8860 74.0838   2
 -10  -3  -3 302.925 135.535   2
 -10  -4   3 327.061 142.858   2
 -10  -4   2 635.669 193.881   2
 -10  -4   1-11.6967 64.1888   2
 -10  -4   0 201.094 114.395   2
 -10  -4  -1 465.184 164.531   2
 -10  -4  -2 256.820 119.932   2
 -10  -4  -3 329.974 131.844   2
 -10  -4  -4 326.545 142.587   2
 -10  -5   0 318.986 135.646   2
 -10  -5  -1 293.994 149.898   2
 -10  -5  -2 820.208 199.023   2
 -10  -5  -3-36.4292 60.6522   2
 -10  -5  -4 466.152 164.736   2
   0   0   0    0.00    0.00   0
TITL La436_1 in P2(1)/n
REM P2(1)/n (#14 with fixed user cell (not necessary: std = user cell)!)
CELL 0.71073   8.104904  11.697884  12.080956  90.0000  90.0691  90.0000
ZERR    5.00   0.000739   0.001020   0.001198   0.0000   0.0088   0.0000
LATT  1
SYMM -x+1/2, y+1/2,-z+1/2
SFAC C H N O
UNIT 55.00 50.00 5.00 5.00
TREF
HKLF 4
END
;
_shelx_hkl_checksum     51007
_shelx_res_file
;
TITL la436_1 in P 21/n
CELL  0.71073   8.1049  11.6979  12.0810   90.000   90.069   90.000
ZERR     4.00   0.0007   0.0010   0.0012    0.000    0.009    0.000
LATT   1
SYMM  1/2 - X, 1/2 + Y, 1/2 - Z
SFAC  C    H    N    O    F    S    B
UNIT  24   44   8    8    16   4    4
MERG   2
FMAP   2
PLAN   25
BOND $H
L.S.  10
ACTA
TEMP  -100
SIZE 0.12 0.14 0.20
MPLA C1 C2 C3 N1 N2 S1
MPLA C6 S1 C1
MPLA C1 C2 C3 N1 N2 S1
MPLA N1 O1 C4
MPLA C1 C2 C3 N1 N2 S1
MPLA N2 O2 C5
HTAB
EQIV $1 -x+1/2, y-1/2, -z+3/2
EQIV $2 x+1/2, -y+1/2, z+1/2
HTAB C2 F3_$1
HTAB C3 F2_$2
SHEL 999 0.82
WGHT    0.030500    0.429600
FVAR       2.79955
S1    6    0.413297    0.470078    0.729793    11.00000    0.03455    0.02939 =
         0.04839    0.00772    0.00863    0.00728
F1    5    0.083816    0.250591    0.800344    11.00000    0.03372    0.04899 =
         0.06046    0.00514   -0.00155    0.00939
F2    5   -0.017397    0.362532    0.661934    11.00000    0.04997    0.05623 =
         0.02539   -0.00003    0.00624    0.00070
F3    5   -0.028510    0.421603    0.839257    11.00000    0.08892    0.03361 =
         0.03229   -0.00425    0.00353   -0.00331
F4    5   -0.189795    0.275904    0.782964    11.00000    0.02779    0.06433 =
         0.06208    0.01201   -0.00014   -0.00994
O1    4    0.461461    0.227932    0.615051    11.00000    0.02717    0.05118 =
         0.02475   -0.00874    0.00559   -0.00111
O2    4    0.452751    0.382752    0.972793    11.00000    0.03070    0.04092 =
         0.03047   -0.01402    0.00222   -0.01008
N2    3    0.448350    0.304365    0.888419    11.00000    0.02373    0.02617 =
         0.02662   -0.00591   -0.00027   -0.00347
N1    3    0.454315    0.234999    0.727828    11.00000    0.02192    0.02921 =
         0.02421   -0.00484    0.00075   -0.00094
C1    1    0.442034    0.334438    0.781630    11.00000    0.01833    0.02771 =
         0.02763   -0.00193    0.00192    0.00068
C2    1    0.469195    0.144982    0.798818    11.00000    0.02430    0.02544 =
         0.04147    0.00103   -0.00216   -0.00008
AFIX  43
H2    2    0.481020    0.066669    0.779578    11.00000   -1.20000
AFIX   0
C3    1    0.463789    0.189193    0.901572    11.00000    0.02767    0.02892 =
         0.03372    0.00518   -0.00519   -0.00200
AFIX  43
H3    2    0.469563    0.148403    0.969463    11.00000   -1.20000
AFIX   0
C5    1    0.295606    0.385997    1.030203    11.00000    0.03434    0.04931 =
         0.03307   -0.00687    0.00688    0.00037
AFIX 137
H5A   2    0.206673    0.398829    0.976593    11.00000   -1.50000
H5B   2    0.296510    0.448248    1.084486    11.00000   -1.50000
H5C   2    0.277534    0.313105    1.068290    11.00000   -1.50000
AFIX   0
C6    1    0.600177    0.491046    0.653309    11.00000    0.04130    0.04055 =
         0.06126    0.01503    0.01504    0.00124
AFIX 137
H6A   2    0.695065    0.482285    0.702943    11.00000   -1.50000
H6B   2    0.600733    0.568037    0.621332    11.00000   -1.50000
H6C   2    0.606930    0.434284    0.593826    11.00000   -1.50000
AFIX   0
B1    7   -0.037685    0.326621    0.771108    11.00000    0.02527    0.02940 =
         0.02819   -0.00172    0.00136   -0.00147
C4    1    0.301736    0.196758    0.570337    11.00000    0.03391    0.07793 =
         0.02936   -0.01236   -0.00408   -0.00559
AFIX 137
H4A   2    0.268108    0.122550    0.600448    11.00000   -1.50000
H4B   2    0.308807    0.191730    0.489508    11.00000   -1.50000
H4C   2    0.220251    0.254906    0.590807    11.00000   -1.50000
AFIX   0
HKLF 4
REM  la436_1 in P 21/n
REM R1 =  0.0371 for    1640 Fo > 4sig(Fo)  and  0.0585 for all    2175 data
REM    148 parameters refined using      0 restraints
END
WGHT      0.0308      0.4032
REM Instructions for potential hydrogen bonds
HTAB C2 F2_$1
HTAB C2 F3_$1
HTAB C3 F2_$2
HTAB C5 F3
EQIV $3 x+1/2, -y+1/2, z-1/2
HTAB C4 F3_$3
HTAB C4 F4_$3
HTAB C4 F2
REM Highest difference peak  0.250,  deepest hole -0.260,  1-sigma level  0.050
Q1    1  -0.1751  0.3623  0.8084  11.00000  0.05    0.25
Q2    1   0.0594  0.4038  0.8033  11.00000  0.05    0.22
Q3    1   0.4540  0.1832  0.7622  11.00000  0.05    0.19
Q4    1   0.5316  0.2362  0.5833  11.00000  0.05    0.19
Q5    1  -0.1582  0.2654  0.7027  11.00000  0.05    0.18
Q6    1   0.2198  0.3410  1.0140  11.00000  0.05    0.18
Q7    1  -0.1086  0.4357  0.8008  11.00000  0.05    0.17
Q8    1  -0.2023  0.4350  0.8248  11.00000  0.05    0.17
Q9    1   0.0524  0.3359  0.5971  11.00000  0.05    0.17
Q10   1   0.0281  0.2285  0.8573  11.00000  0.05    0.17
Q11   1   0.2489  0.3201  0.5788  11.00000  0.05    0.17
Q12   1   0.4874  0.2883  0.7579  11.00000  0.05    0.16
Q13   1   0.2329  0.4422  0.9957  11.00000  0.05    0.16
Q14   1   0.4550  0.2020  1.0023  11.00000  0.05    0.16
Q15   1   0.3854  0.3194  0.8250  11.00000  0.05    0.15
Q16   1   0.3093  0.5238  0.6928  11.00000  0.05    0.15
Q17   1   0.0002  0.2358  0.7571  11.00000  0.05    0.15
Q18   1   0.1859  0.1815  0.5898  11.00000  0.05    0.15
Q19   1   0.5554  0.1044  1.0341  11.00000  0.05    0.15
Q20   1   0.4716  0.2283  0.6737  11.00000  0.05    0.15
Q21   1   0.4942  0.5891  0.5716  11.00000  0.05    0.15
Q22   1   0.1373  0.2547  1.0614  11.00000  0.05    0.15
Q23   1   0.2422  0.3202  0.8139  11.00000  0.05    0.14
Q24   1   0.5302  0.4241  0.9624  11.00000  0.05    0.14
Q25   1   0.3874  0.4648  0.8613  11.00000  0.05    0.14
;
_shelx_res_checksum     7978
_shelxl_version_number     2014/6
data_2
_audit_creation_method     SHELXL-2014/6
_chemical_name_systematic
;
1,3-Dibenzyloxy-2-(methylsulfanyl)imidazolium tetrafluoridoborate
;
_chemical_name_common     ?
_chemical_formula_moiety     'C18 H19 N2 O2 S +, B F4 -'
_chemical_formula_sum     'C18 H19 B F4 N2 O2 S'
_chemical_formula_iupac     'C18 H19 N2 O2 S +, B F4 -'
_chemical_formula_weight     414.22
_chemical_melting_point     ?
_chemical_absolute_configuration     ad
_symmetry_space_group_name_H-M     'P c 21 b'
_symmetry_space_group_name_Hall     'P -2bc -2c'
_space_group_crystal_system     orthorhombic
loop_
    _space_group_symop_operation_xyz
    'x, y, z'
    '-x, y+1/2, -z'
    '-x, y, z+1/2'
    'x, y+1/2, -z+1/2'
_cell_length_a     7.9117(3)
_cell_length_b     11.4760(4)
_cell_length_c     20.9659(7)
_cell_angle_alpha     90
_cell_angle_beta     90
_cell_angle_gamma     90
_cell_volume     1903.59(12)
_cell_formula_units_Z     4
_cell_measurement_reflns_used     6176
_cell_measurement_theta_min     3.1211
_cell_measurement_theta_max     28.5875
_cell_measurement_temperature     173(2)
_exptl_crystal_description     plate
_exptl_crystal_colour     colourless
_exptl_crystal_size_max     0.440
_exptl_crystal_size_mid     0.360
_exptl_crystal_size_min     0.120
_exptl_crystal_density_diffrn     1.445
_exptl_crystal_density_meas     ?
_exptl_crystal_density_method     ?
_exptl_crystal_F_000     856
_exptl_absorpt_coefficient_mu     0.224
_exptl_absorpt_correction_type     multi-scan
_exptl_absorpt_process_details
;
(CrysAlisPro; Rigaku OD, 2015)
;
_exptl_absorpt_correction_T_min     0.9362
_exptl_absorpt_correction_T_max     1
_diffrn_ambient_temperature     173(2)
_diffrn_radiation_type     MoK\a
_diffrn_radiation_wavelength     0.71073
_diffrn_radiation_monochromator     graphite
_diffrn_measurement_device_type
                        'Rigaku Oxford Diffraction Xcalibur, Ruby, Gemini ultra'
_diffrn_measurement_method     '\w scans'
_diffrn_detector_area_resol_mean     10.3575
_diffrn_reflns_number     11654
_diffrn_reflns_av_R_equivalents     0.0294
_diffrn_reflns_av_unetI/netI     0.0306
_diffrn_reflns_theta_min     3.226
_diffrn_reflns_theta_max     25.677
_diffrn_reflns_theta_full     25.242
_diffrn_measured_fraction_theta_max     0.996
_diffrn_measured_fraction_theta_full     0.997
_diffrn_reflns_limit_h_min     -9
_diffrn_reflns_limit_h_max     8
_diffrn_reflns_limit_k_min     -13
_diffrn_reflns_limit_k_max     13
_diffrn_reflns_limit_l_min     -19
_diffrn_reflns_limit_l_max     25
_refine_special_details     ?
_reflns_number_total     3555
_reflns_number_gt     3293
_reflns_threshold_expression     'I > 2\s(I)'
_refine_ls_structure_factor_coef     Fsqd
_refine_ls_matrix_type     full
_refine_ls_R_factor_all     0.0336
_refine_ls_R_factor_gt     0.0296
_refine_ls_wR_factor_gt     0.0654
_refine_ls_wR_factor_ref     0.0674
_refine_ls_goodness_of_fit_ref     1.061
_refine_ls_restrained_S_all     1.180
_refine_ls_number_reflns     3555
_refine_ls_number_parameters     311
_refine_ls_number_restraints     368
_refine_ls_hydrogen_treatment     constr
_refine_ls_weighting_scheme     calc
_refine_ls_weighting_details
              'w=1/[\s^2^(Fo^2^)+(0.0310P)^2^+0.3041P] where P=(Fo^2^+2Fc^2^)/3'
_atom_sites_solution_hydrogens     geom
_atom_sites_solution_primary     direct
_atom_sites_solution_secondary     difmap
_refine_ls_shift/su_max     0.007
_refine_ls_shift/su_mean     0.001
_refine_diff_density_max     0.183
_refine_diff_density_min     -0.225
_refine_ls_extinction_method     none
_refine_ls_extinction_coef     .
_refine_ls_abs_structure_details
;
Flack <i>x</i> determined using 1454 quotients
[(<i>I</i>^+^)-(<i>I</i>^-^)]/[(<i>I</i>^+^)+(<i>I</i>^-^)]
(Parsons <i>et al.</i>, 2013).
;
_refine_ls_abs_structure_Flack     0.02(3)
loop_
    _atom_type_symbol
    _atom_type_description
    _atom_type_scat_dispersion_real
    _atom_type_scat_dispersion_imag
    _atom_type_scat_source
    'C' 'C' 0.0033 0.0016
                         'International Tables Vol C Tables 4.2.6.8 and 6.1.1.4'
    'H' 'H' 0.0000 0.0000
                         'International Tables Vol C Tables 4.2.6.8 and 6.1.1.4'
    'N' 'N' 0.0061 0.0033
                         'International Tables Vol C Tables 4.2.6.8 and 6.1.1.4'
    'O' 'O' 0.0106 0.0060
                         'International Tables Vol C Tables 4.2.6.8 and 6.1.1.4'
    'S' 'S' 0.1246 0.1234
                         'International Tables Vol C Tables 4.2.6.8 and 6.1.1.4'
    'B' 'B' 0.0013 0.0007
                         'International Tables Vol C Tables 4.2.6.8 and 6.1.1.4'
    'F' 'F' 0.0171 0.0103
                         'International Tables Vol C Tables 4.2.6.8 and 6.1.1.4'
_computing_data_collection
;
CrysAlisPro (Rigaku OD, 2015)
;
_computing_cell_refinement
;
CrysAlisPro (Rigaku OD, 2015)
;
_computing_data_reduction
;
CrysAlisPro (Rigaku OD, 2015)
;
_computing_structure_solution
;
SIR2002 (Burla <i>et al.</i>,  2003)
;
_computing_structure_refinement
;
<i>SHELXL2014/6</i> (Sheldrick, 2015)
;
_computing_molecular_graphics
;
XP/ShelXTL (Sheldrick, 2008) and Mercury (Macrae <i>et al.</i>,
2020)
;
_computing_publication_material
;
publCIF (Westrip, 2010)
;
loop_
    _atom_site_type_symbol
    _atom_site_label
    _atom_site_fract_x
    _atom_site_fract_y
    _atom_site_fract_z
    _atom_site_U_iso_or_equiv
    _atom_site_adp_type
    _atom_site_calc_flag
    _atom_site_occupancy
    _atom_site_disorder_assembly
    _atom_site_disorder_group
    B B1 0.7773(4) 0.7700(3) 0.47458(15) 0.0309(7) Uani d 1 . .
    F F1 0.6678(2) 0.84120(18) 0.44219(10) 0.0588(6) Uani d 1 . .
    F F2B 0.719(2) 0.7454(15) 0.5332(6) 0.071(6) Uani d 0.341(5) A 2
    F F3B 0.781(3) 0.6596(8) 0.4439(7) 0.072(5) Uani d 0.341(5) A 2
    F F4B 0.9356(13) 0.8091(14) 0.4735(12) 0.083(9) Uani d 0.341(5) A 2
    F F2C 0.7136(18) 0.6688(14) 0.4845(18) 0.093(7) Uani d 0.238(4) A 3
    F F3C 0.9288(16) 0.7723(19) 0.4449(8) 0.060(6) Uani d 0.238(4) A 3
    F F4C 0.803(3) 0.834(2) 0.5316(6) 0.089(6) Uani d 0.238(4) A 3
    F F2A 0.6947(13) 0.7094(11) 0.5212(5) 0.044(3) Uani d 0.421(4) A 1
    F F3A 0.849(2) 0.6901(17) 0.4354(6) 0.126(8) Uani d 0.421(4) A 1
    F F4A 0.9031(14) 0.8315(12) 0.5042(8) 0.076(5) Uani d 0.421(4) A 1
    S S1 0.33131(8) 0.61824(6) 0.53046(3) 0.02961(17) Uani d 1 . .
    O O2 0.3430(2) 0.66702(16) 0.38403(8) 0.0283(4) Uani d 1 . .
    O O1 0.2637(2) 0.87919(17) 0.57345(8) 0.0273(4) Uani d 1 . .
    N N1 0.2835(2) 0.85434(19) 0.50947(9) 0.0223(5) Uani d 1 . .
    N N2 0.3093(2) 0.75797(18) 0.42440(10) 0.0214(5) Uani d 1 . .
    C C1 0.3058(3) 0.7453(2) 0.48800(12) 0.0208(5) Uani d 1 . .
    C C3 0.2924(3) 0.8725(2) 0.40683(12) 0.0256(6) Uani d 1 . .
    H H3 0.2937 0.9028 0.3647 0.031 Uiso calc 1 . .
    C C12 0.1490(3) 0.6677(2) 0.29313(12) 0.0261(6) Uani d 1 . .
    C C9 0.2992(3) 1.0534(3) 0.75895(14) 0.0350(7) Uani d 1 . .
    H H9 0.2491 1.1218 0.7762 0.042 Uiso calc 1 . .
    C C10 0.3228(3) 1.0439(3) 0.69382(13) 0.0304(6) Uani d 1 . .
    H H10 0.2893 1.1057 0.6665 0.036 Uiso calc 1 . .
    C C5 0.3952(3) 0.9444(2) 0.66841(12) 0.0280(6) Uani d 1 . .
    C C6 0.4421(4) 0.8550(3) 0.70894(13) 0.0342(7) Uani d 1 . .
    H H6 0.4907 0.7860 0.6919 0.041 Uiso calc 1 . .
    C C11 0.1862(3) 0.6160(3) 0.35716(12) 0.0314(6) Uani d 1 . .
    H H11A 0.0904 0.6312 0.3864 0.038 Uiso calc 1 . .
    H H11B 0.1995 0.5305 0.3530 0.038 Uiso calc 1 . .
    C C15 0.0978(4) 0.7695(3) 0.17451(14) 0.0389(7) Uani d 1 . .
    H H15 0.0811 0.8047 0.1340 0.047 Uiso calc 1 . .
    C C17 0.0445(3) 0.7640(3) 0.28694(13) 0.0331(6) Uani d 1 . .
    H H17 -0.0103 0.7953 0.3234 0.040 Uiso calc 1 . .
    C C2 0.2736(3) 0.9333(2) 0.46104(12) 0.0252(6) Uani d 1 . .
    H H2 0.2567 1.0150 0.4649 0.030 Uiso calc 1 . .
    C C7 0.4189(4) 0.8652(3) 0.77389(14) 0.0392(7) Uani d 1 . .
    H H7 0.4521 0.8034 0.8013 0.047 Uiso calc 1 . .
    C C8 0.3482(4) 0.9641(3) 0.79913(14) 0.0369(7) Uani d 1 . .
    H H8 0.3329 0.9712 0.8439 0.044 Uiso calc 1 . .
    C C4 0.4199(4) 0.9319(3) 0.59824(13) 0.0405(8) Uani d 1 . .
    H H4A 0.4396 1.0090 0.5783 0.049 Uiso calc 1 . .
    H H4B 0.5183 0.8812 0.5891 0.049 Uiso calc 1 . .
    C C13 0.2265(3) 0.6217(3) 0.23927(12) 0.0318(6) Uani d 1 . .
    H H13 0.2976 0.5554 0.2429 0.038 Uiso calc 1 . .
    C C18 0.1150(4) 0.5878(3) 0.55032(17) 0.0498(9) Uani d 1 . .
    H H18A 0.0666 0.6545 0.5731 0.075 Uiso calc 1 . .
    H H18B 0.1098 0.5185 0.5775 0.075 Uiso calc 1 . .
    H H18C 0.0506 0.5738 0.5111 0.075 Uiso calc 1 . .
    C C14 0.2001(4) 0.6726(3) 0.18030(14) 0.0396(7) Uani d 1 . .
    H H14 0.2527 0.6406 0.1435 0.047 Uiso calc 1 . .
    C C16 0.0199(4) 0.8148(3) 0.22780(14) 0.0389(7) Uani d 1 . .
    H H16 -0.0511 0.8812 0.2239 0.047 Uiso calc 1 . .
loop_
    _atom_site_aniso_label
    _atom_site_aniso_U_11
    _atom_site_aniso_U_22
    _atom_site_aniso_U_33
    _atom_site_aniso_U_12
    _atom_site_aniso_U_13
    _atom_site_aniso_U_23
    B1 0.0229(16) 0.040(2) 0.0298(17) 0.0004(14) -0.0001(12) 0.0065(16)
    F1 0.0409(11) 0.0542(13) 0.0813(14) -0.0050(9) -0.0231(9) 0.0296(11)
    F2B 0.102(13) 0.081(13) 0.029(4) 0.002(9) 0.017(5) -0.004(6)
    F3B 0.136(16) 0.027(4) 0.052(7) -0.007(7) -0.004(8) -0.014(4)
    F4B 0.025(4) 0.051(9) 0.17(3) 0.002(4) 0.011(10) 0.043(14)
    F2C 0.066(9) 0.037(10) 0.17(2) -0.010(7) -0.002(14) 0.053(14)
    F3C 0.031(7) 0.087(16) 0.061(8) 0.015(7) 0.020(5) -0.001(8)
    F4C 0.092(12) 0.138(17) 0.037(6) 0.040(11) -0.013(7) -0.024(8)
    F2A 0.039(3) 0.038(6) 0.055(7) -0.012(4) 0.007(4) 0.014(5)
    F3A 0.101(10) 0.21(2) 0.071(6) 0.089(12) 0.018(7) -0.037(11)
    F4A 0.044(7) 0.073(8) 0.110(11) -0.038(7) -0.047(7) 0.047(7)
    S1 0.0245(3) 0.0282(3) 0.0362(4) 0.0029(3) 0.0005(2) 0.0108(3)
    O2 0.0270(9) 0.0310(10) 0.0269(9) 0.0062(8) -0.0021(7) -0.0098(8)
    O1 0.0244(9) 0.0357(11) 0.0217(9) -0.0087(8) 0.0059(6) -0.0073(8)
    N1 0.0218(10) 0.0238(12) 0.0211(11) -0.0014(9) 0.0033(8) -0.0032(9)
    N2 0.0207(10) 0.0211(12) 0.0225(11) 0.0024(9) 0.0010(8) -0.0032(9)
    C1 0.0180(11) 0.0229(14) 0.0214(13) -0.0012(10) 0.0001(9) 0.0016(11)
    C3 0.0226(12) 0.0271(14) 0.0271(13) -0.0004(11) 0.0009(9) 0.0071(13)
    C12 0.0228(12) 0.0268(14) 0.0285(13) -0.0044(11) -0.0056(10) -0.0050(12)
    C9 0.0378(15) 0.0281(16) 0.0390(16) 0.0001(12) 0.0049(12) -0.0099(14)
    C10 0.0317(14) 0.0248(15) 0.0345(15) -0.0033(12) -0.0019(11) 0.0027(13)
    C5 0.0228(13) 0.0330(15) 0.0281(14) -0.0099(11) 0.0013(10) -0.0051(12)
    C6 0.0286(14) 0.0287(16) 0.0454(17) 0.0007(12) -0.0035(11) -0.0099(14)
    C11 0.0370(14) 0.0239(13) 0.0332(14) -0.0047(13) -0.0049(10) -0.0033(15)
    C15 0.0431(17) 0.0391(18) 0.0345(16) -0.0097(14) -0.0149(13) 0.0054(14)
    C17 0.0259(13) 0.0358(17) 0.0376(16) 0.0009(12) -0.0036(11) -0.0079(14)
    C2 0.0213(13) 0.0197(13) 0.0346(15) -0.0018(10) 0.0032(10) 0.0007(12)
    C7 0.0406(17) 0.0327(17) 0.0443(17) -0.0056(13) -0.0148(12) 0.0075(16)
    C8 0.0434(18) 0.0428(18) 0.0244(15) -0.0114(14) -0.0016(12) -0.0032(13)
    C4 0.0281(14) 0.061(2) 0.0327(15) -0.0200(14) 0.0055(12) -0.0142(15)
    C13 0.0338(14) 0.0274(14) 0.0341(15) 0.0017(13) -0.0056(10) -0.0108(15)
    C18 0.0327(16) 0.042(2) 0.074(2) 0.0042(14) 0.0209(15) 0.0267(17)
    C14 0.0437(17) 0.0448(18) 0.0302(15) -0.0041(15) -0.0035(13) -0.0108(14)
    C16 0.0351(16) 0.0323(17) 0.049(2) 0.0020(13) -0.0142(13) 0.0023(14)
_geom_special_details
;
 All esds (except the esd in the dihedral angle between two l.s. planes)
 are estimated using the full covariance matrix.  The cell esds are taken
 into account individually in the estimation of esds in distances, angles
 and torsion angles; correlations between esds in cell parameters are only
 used when they are defined by crystal symmetry.  An approximate (isotropic)
 treatment of cell esds is used for estimating esds involving l.s. planes.
;
loop_
    _geom_bond_atom_site_label_1
    _geom_bond_atom_site_label_2
    _geom_bond_site_symmetry_2
    _geom_bond_distance
    _geom_bond_publ_flag
    B1 F2C . 1.283(11) ?
    B1 F4B . 1.330(10) ?
    B1 F2B . 1.342(11) ?
    B1 F3C . 1.350(11) ?
    B1 F3A . 1.355(10) ?
    B1 F2A . 1.367(8) ?
    B1 F4A . 1.369(9) ?
    B1 F1 . 1.371(4) ?
    B1 F4C . 1.414(12) ?
    B1 F3B . 1.422(9) ?
    S1 C1 . 1.721(3) ?
    S1 C18 . 1.795(3) ?
    O2 N2 . 1.370(3) ?
    O2 C11 . 1.483(3) ?
    O1 N1 . 1.380(3) ?
    O1 C4 . 1.471(3) ?
    N1 C1 . 1.341(3) ?
    N1 C2 . 1.363(3) ?
    N2 C1 . 1.342(3) ?
    N2 C3 . 1.372(3) ?
    C3 C2 . 1.342(4) ?
    C3 H3 . 0.9500 ?
    C12 C17 . 1.386(4) ?
    C12 C13 . 1.389(4) ?
    C12 C11 . 1.497(4) ?
    C9 C8 . 1.382(4) ?
    C9 C10 . 1.383(4) ?
    C9 H9 . 0.9500 ?
    C10 C5 . 1.384(4) ?
    C10 H10 . 0.9500 ?
    C5 C6 . 1.383(4) ?
    C5 C4 . 1.491(4) ?
    C6 C7 . 1.379(4) ?
    C6 H6 . 0.9500 ?
    C11 H11A . 0.9900 ?
    C11 H11B . 0.9900 ?
    C15 C16 . 1.378(4) ?
    C15 C14 . 1.381(5) ?
    C15 H15 . 0.9500 ?
    C17 C16 . 1.384(4) ?
    C17 H17 . 0.9500 ?
    C2 H2 . 0.9500 ?
    C7 C8 . 1.372(5) ?
    C7 H7 . 0.9500 ?
    C8 H8 . 0.9500 ?
    C4 H4A . 0.9900 ?
    C4 H4B . 0.9900 ?
    C13 C14 . 1.383(4) ?
    C13 H13 . 0.9500 ?
    C18 H18A . 0.9800 ?
    C18 H18B . 0.9800 ?
    C18 H18C . 0.9800 ?
    C14 H14 . 0.9500 ?
    C16 H16 . 0.9500 ?
loop_
    _geom_angle_atom_site_label_1
    _geom_angle_atom_site_label_2
    _geom_angle_atom_site_label_3
    _geom_angle_site_symmetry_1
    _geom_angle_site_symmetry_3
    _geom_angle
    _geom_angle_publ_flag
    F4B B1 F2B . . 114.1(10) ?
    F2C B1 F3C . . 116.1(11) ?
    F3A B1 F2A . . 106.7(8) ?
    F3A B1 F4A . . 108.8(8) ?
    F2A B1 F4A . . 106.6(7) ?
    F2C B1 F1 . . 111.8(7) ?
    F4B B1 F1 . . 112.7(7) ?
    F2B B1 F1 . . 111.3(8) ?
    F3C B1 F1 . . 108.8(8) ?
    F3A B1 F1 . . 111.5(6) ?
    F2A B1 F1 . . 110.8(5) ?
    F4A B1 F1 . . 112.2(6) ?
    F2C B1 F4C . . 112.7(11) ?
    F3C B1 F4C . . 104.6(10) ?
    F1 B1 F4C . . 101.7(6) ?
    F4B B1 F3B . . 105.9(8) ?
    F2B B1 F3B . . 103.5(8) ?
    F1 B1 F3B . . 108.6(7) ?
    C1 S1 C18 . . 99.97(13) ?
    N2 O2 C11 . . 111.87(18) ?
    N1 O1 C4 . . 109.43(17) ?
    C1 N1 C2 . . 112.2(2) ?
    C1 N1 O1 . . 122.3(2) ?
    C2 N1 O1 . . 125.5(2) ?
    C1 N2 O2 . . 122.4(2) ?
    C1 N2 C3 . . 111.6(2) ?
    O2 N2 C3 . . 125.7(2) ?
    N1 C1 N2 . . 103.6(2) ?
    N1 C1 S1 . . 129.23(19) ?
    N2 C1 S1 . . 127.1(2) ?
    C2 C3 N2 . . 106.4(2) ?
    C2 C3 H3 . . 126.8 ?
    N2 C3 H3 . . 126.8 ?
    C17 C12 C13 . . 119.3(3) ?
    C17 C12 C11 . . 121.2(2) ?
    C13 C12 C11 . . 119.4(2) ?
    C8 C9 C10 . . 120.4(3) ?
    C8 C9 H9 . . 119.8 ?
    C10 C9 H9 . . 119.8 ?
    C9 C10 C5 . . 120.1(3) ?
    C9 C10 H10 . . 120.0 ?
    C5 C10 H10 . . 120.0 ?
    C6 C5 C10 . . 119.1(2) ?
    C6 C5 C4 . . 120.0(3) ?
    C10 C5 C4 . . 120.9(3) ?
    C7 C6 C5 . . 120.6(3) ?
    C7 C6 H6 . . 119.7 ?
    C5 C6 H6 . . 119.7 ?
    O2 C11 C12 . . 110.4(2) ?
    O2 C11 H11A . . 109.6 ?
    C12 C11 H11A . . 109.6 ?
    O2 C11 H11B . . 109.6 ?
    C12 C11 H11B . . 109.6 ?
    H11A C11 H11B . . 108.1 ?
    C16 C15 C14 . . 119.7(3) ?
    C16 C15 H15 . . 120.2 ?
    C14 C15 H15 . . 120.2 ?
    C16 C17 C12 . . 120.3(3) ?
    C16 C17 H17 . . 119.9 ?
    C12 C17 H17 . . 119.9 ?
    C3 C2 N1 . . 106.2(2) ?
    C3 C2 H2 . . 126.9 ?
    N1 C2 H2 . . 126.9 ?
    C8 C7 C6 . . 120.3(3) ?
    C8 C7 H7 . . 119.8 ?
    C6 C7 H7 . . 119.8 ?
    C7 C8 C9 . . 119.5(3) ?
    C7 C8 H8 . . 120.2 ?
    C9 C8 H8 . . 120.2 ?
    O1 C4 C5 . . 106.1(2) ?
    O1 C4 H4A . . 110.5 ?
    C5 C4 H4A . . 110.5 ?
    O1 C4 H4B . . 110.5 ?
    C5 C4 H4B . . 110.5 ?
    H4A C4 H4B . . 108.7 ?
    C14 C13 C12 . . 120.0(3) ?
    C14 C13 H13 . . 120.0 ?
    C12 C13 H13 . . 120.0 ?
    S1 C18 H18A . . 109.5 ?
    S1 C18 H18B . . 109.5 ?
    H18A C18 H18B . . 109.5 ?
    S1 C18 H18C . . 109.5 ?
    H18A C18 H18C . . 109.5 ?
    H18B C18 H18C . . 109.5 ?
    C15 C14 C13 . . 120.5(3) ?
    C15 C14 H14 . . 119.8 ?
    C13 C14 H14 . . 119.8 ?
    C15 C16 C17 . . 120.3(3) ?
    C15 C16 H16 . . 119.9 ?
    C17 C16 H16 . . 119.9 ?
loop_
    _geom_torsion_atom_site_label_1
    _geom_torsion_atom_site_label_2
    _geom_torsion_atom_site_label_3
    _geom_torsion_atom_site_label_4
    _geom_torsion_site_symmetry_1
    _geom_torsion_site_symmetry_2
    _geom_torsion_site_symmetry_3
    _geom_torsion_site_symmetry_4
    _geom_torsion
    _geom_torsion_publ_flag
    N1 O1 C4 C5 . . . . -174.2(2) ?
    N2 O2 C11 C12 . . . . 95.5(2) ?
loop_
    _geom_hbond_atom_site_label_D
    _geom_hbond_atom_site_label_H
    _geom_hbond_atom_site_label_A
    _geom_hbond_site_symmetry_A
    _geom_hbond_distance_DH
    _geom_hbond_distance_HA
    _geom_hbond_distance_DA
    _geom_hbond_angle_DHA
    C2 H2 F2A 2_656 0.95 2.28 3.200(13) 162.1
    C2 H2 F3B 2_656 0.95 2.55 3.302(14) 136.3
    C2 H2 F2C 2_656 0.95 2.07 2.936(10) 150.2
    C4 H4B F2B . 0.99 2.52 3.472(17) 161.9
    C4 H4A F3B 2_656 0.99 2.50 3.183(13) 125.9
    C4 H4A F2C 2_656 0.99 2.56 3.39(3) 141.4
    C4 H4B F4C . 0.99 2.61 3.522(19) 152.8
    C8 H8 F1 3_655 0.95 2.54 3.317(4) 138.6
    C10 H10 F3B 2_656 0.95 2.46 3.282(12) 145.0
    C11 H11A F3A 1_455 0.99 2.27 3.247(13) 167.4
    C11 H11A F3C 1_455 0.99 2.40 3.279(15) 147.5
    C18 H18C F3A 1_455 0.98 2.62 3.409(14) 137.9
_shelx_space_group_comment
;
The symmetry employed for this shelxl refinement is uniquely defined
by the following loop, which should always be used as a source of
symmetry information in preference to the above space-group names.
They are only intended as comments.
;
_shelx_estimated_absorpt_T_min     0.908
_shelx_estimated_absorpt_T_max     0.974
_shelx_hkl_file
;
   0   0   4 722180. 13103.8   3
   0   0   5 113.586 111.206   3
   0   0   6 441.271 127.170   3
   0   0   7 109.948 137.986   3
   0   0   8 74478.3 1724.26   3
   0   0   9 264.816 181.737   3
   0   0  10 2302.60 260.027   3
   0   0  11 29.2941 129.001   3
   0   0  12 8156.49 491.426   3
   0   0  13 109.025 171.328   3
   0   0  14 2319.26 285.433   3
   0   0 -15-75.8216 166.669   3
   0   0  15-122.346 210.497   3
   0   0 -16 9227.61 587.307   3
   0   0  16 8555.70 581.902   3
   0   0  16 9073.14 592.857   1
   0   0  17 149.860 189.152   3
   0   0  17 524.621 272.418   1
   0   0  18 9963.84 675.376   3
   0   0  18 10836.3 695.897   1
   0   0  19-209.145 251.717   3
   0   0  19 257.678 238.750   1
   0   0  20 11191.9 754.736   3
   0   0  20 10764.6 738.713   1
   0   0  21 192.052 258.607   3
   0   0  21 96.5104 245.983   1
   0   0  22 4559.20 545.370   3
   0   0  22 5568.42 573.907   1
   0   0  23-57.2772 236.114   3
   0   0  23-16.5283 256.197   1
   0   0  24 13.3394 279.625   1
   0   0  24 38.3988 233.258   3
   0   0  25-465.416 354.619   3
   0   0  25-188.850 232.923   1
   0   1   3 17.4754 66.0723   3
   0  -1   3-16.0816 79.6690   1
   0  -1   4 180233. 3392.78   1
   0   1   4 173627. 3388.09   3
   0   1   5 12.9147 122.531   3
   0  -1   5-41.0388 135.320   1
   0  -1   5 67.1799 126.227   3
   0   1   6 224273. 4320.17   3
   0  -1   6 221482. 4308.32   1
   0  -1   6 225238. 4316.42   3
   0   1  -6 216946. 4065.52   2
   0   1   6 222999. 4071.07   2
   0   1   7-4.96440 32.8468   2
   0   1  -7 2.76538 29.6526   2
   0  -1   7 120.233 150.636   3
   0   1   7-30.2484 128.413   3
   0  -1   7 136.589 117.545   1
   0  -1   8 120742. 2600.11   1
   0   1   8 125435. 2620.49   3
   0  -1   8 122115. 2607.65   3
   0  -1   9 167.614 205.170   1
   0   1   9 53.0618 115.245   3
   0  -1  10 66427.7 1646.48   3
   0  -1  10 64305.1 1638.93   1
   0   1  10 64304.1 1637.35   3
   0   1  11 43.4118 204.564   3
   0  -1  11 790.484 244.511   1
   0  -1  11 407.125 225.667   3
   0  -1  12 29130.7 1020.42   3
   0   1  12 32080.0 1057.74   3
   0  -1  12 30214.7 1029.71   1
   0   1  13 570.795 184.105   3
   0  -1  13 726.073 231.157   3
   0  -1  13 452.235 211.970   1
   0   1  14 43503.9 1375.59   3
   0  -1  14 43242.4 1372.20   1
   0  -1  14 42642.6 1365.68   3
   0   1  15 734.617 218.137   3
   0  -1  15 415.607 259.460   3
   0  -1  15 762.363 235.978   1
   0  -1 -15 834.418 206.273   3
   0   1 -15 517.639 225.418   3
   0  -1 -16 20169.0 898.752   3
   0   1 -16 21495.7 928.317   3
   0  -1  16 19180.5 903.564   3
   0   1  16 20148.8 915.612   3
   0  -1  16 18911.6 887.019   1
   0  -1  17 475.153 243.087   1
   0  -1  17 460.087 236.803   3
   0   1  17 91.3786 187.013   3
   0   1  18 5422.80 510.227   3
   0  -1  18 4857.80 481.928   3
   0  -1  18 4776.68 486.944   1
   0  -1  19 178.735 238.966   1
   0   1  19 194.979 237.701   3
   0  -1  19-98.3322 224.446   3
   0  -1  20 31143.3 1315.08   3
   0   1  20 31638.4 1317.67   3
   0   1  20 30017.8 1281.53   1
   0  -1  20 31215.9 1305.92   1
   0   1  21 450.227 306.727   3
   0   1  21 318.712 261.138   1
   0  -1  21 1060.24 312.171   1
   0  -1  22 4115.23 506.903   1
   0   1  22 3945.10 490.173   3
   0   1  22 2905.22 459.317   1
   0  -1  23-39.0029 242.413   1
   0   1  23 322.268 285.645   1
   0   1  23-199.338 268.148   3
   0  -1  24 3888.40 533.657   1
   0   1  24 3532.31 501.684   3
   0   1  24 3883.98 506.938   1
   0   1  25-53.9103 257.287   3
   0  -1  25 378.557 306.489   1
   0   1  25 602.199 328.646   1
   0   1  26 1636.90 417.389   1
   0   2   1 8.24518 80.6410   3
   0  -2   1-32.4367 68.7351   1
   0  -2   2 173850. 3375.62   1
   0   2   2 182110. 3386.81   3
   0  -2   3-3.65136 128.139   1
   0   2   3-86.0100 107.365   3
   0   2   4 71949.5 1544.12   3
   0  -2   4 71643.8 1547.15   1
   0   2   5-49.6606 119.600   3
   0  -2   5 104.302 142.251   1
   0  -2   6 44023.3 1107.33   1
   0   2   6 42673.6 1099.57   3
   0   2   7 20.1180 137.839   3
   0   2  -7 25.1217 59.8262   2
   0  -2   7 107.227 143.745   1
   0   2   8 32517.0 989.877   3
   0   2  -8 33549.9 770.787   2
   0  -2   8 34152.9 1001.49   1
   0   2   8 35521.2 780.381   2
   0   2   9 63.3108 59.4449   2
   0   2   9 121.070 161.688   3
   0   2  -9-27.8788 57.0577   2
   0  -2   9-138.894 155.422   1
   0  -2  10 68182.3 1733.89   1
   0   2 -10 67836.2 1390.25   2
   0   2  10 67136.0 1732.19   3
   0   2  10 71195.9 1400.67   2
   0  -2  11 84.7308 142.492   1
   0   2 -11-15.4574 41.2823   2
   0   2  11 26.3970 44.7412   2
   0   2  11 9.74574 123.016   3
   0   2 -12 50944.4 1039.59   2
   0   2  12 51422.9 1052.68   2
   0   2  12 51179.2 1481.56   3
   0  -2  12 51114.4 1473.75   1
   0   2 -13 7.36186 25.2773   2
   0   2  13 148.988 152.114   3
   0   2  13 41.4960 34.5781   2
   0   2  14 76251.1 2063.56   3
   0  -2  14 77755.0 2074.04   1
   0   2 -14 78683.9 2066.51   3
   0  -2 -14 78998.3 2058.75   3
   0  -2 -15 1074.25 234.062   3
   0   2  15-20.4692 287.503   3
   0   2 -15 1649.20 282.003   3
   0  -2  15 637.396 263.122   1
   0  -2  16 318.744 210.251   1
   0   2  16 643.701 221.181   3
   0  -2  17 5.17520 223.801   1
   0   2  17-75.2397 189.679   3
   0   2  18 19752.5 979.660   3
   0  -2  18 21433.6 1005.97   1
   0  -2  19 266.743 226.512   1
   0   2  19 785.715 300.452   3
   0   2  20 17846.7 966.750   3
   0  -2  20 17292.9 958.103   1
   0  -2  21 482.093 292.310   1
   0   2  21 174.906 263.800   3
   0   2  22 5925.63 611.255   3
   0  -2  22 6157.18 621.574   1
   0  -2  23 46.9282 232.600   1
   0   2  23 443.190 292.056   3
   0   2  23-134.528 279.222   1
   0  -2  24 1106.83 378.849   1
   0   2  24 991.289 355.399   1
   0   2  24 804.926 318.410   3
   0   2  25 17.6592 284.241   1
   0   2  25 294.955 312.362   3
   0  -2  25 189.948 269.122   1
   0   2  26 1479.04 415.702   1
   0  -3   0 87.1761 102.128   1
   0  -3   1-8.75657 111.039   1
   0  -3  -1-69.9576 108.274   1
   0  -3   2 45849.0 1069.44   1
   0   3   2 43946.4 1033.13   1
   0   3   2 47687.4 1086.86   3
   0   3   3-14.5377 108.869   3
   0  -3   3 94.0159 100.324   1
   0   3   4 258843. 4930.51   3
   0  -3   4 254520. 4929.26   1
   0   3   5 91.2307 127.677   3
   0  -3   5-110.949 127.425   1
   0   3   6 107885. 2339.11   3
   0  -3   6 109175. 2344.60   1
   0  -3   7-38.6320 136.083   1
   0   3   7-51.6694 112.973   3
   0   3   8 46705.6 1091.50   2
   0   3  -8 47396.8 1086.79   2
   0  -3   8 45497.1 1256.14   1
   0   3   8 46914.1 1273.18   3
   0   3   9-57.9400 178.498   3
   0  -3   9-197.400 178.944   1
   0   3   9-40.8652 68.6589   2
   0   3  -9-67.9459 74.5343   2
   0   3  10 18690.5 755.251   3
   0  -3  10 18491.8 745.764   1
   0   3  10 19225.9 556.682   2
   0   3 -10 18889.1 550.756   2
   0  -3  11 18.6420 143.297   1
   0   3 -11-17.4916 69.3592   2
   0   3  11-177.213 151.300   3
   0   3  11 14.4495 63.6242   2
   0   3  12 4553.93 232.219   2
   0   3 -12 4415.51 220.805   2
   0   3  12 4499.95 385.861   3
   0  -3  12 4412.98 396.795   1
   0   3  13 28.9379 66.5065   2
   0   3 -13-5.64277 59.7995   2
   0  -3  13 43.4346 177.126   1
   0   3  13-86.9829 191.174   3
   0   3  14 39945.0 1356.89   3
   0  -3 -14 42829.4 1359.88   3
   0  -3  14 39590.5 1361.47   1
   0   3 -14 41936.4 943.044   2
   0   3  14 42310.2 956.361   2
   0   3 -14 41394.4 1356.55   3
   0   3 -15 11.4521 47.6486   2
   0   3  15 36.7382 52.8179   2
   0  -3  15-1.71827 220.414   1
   0   3  15-82.9103 254.829   3
   0   3 -15 32.7535 185.071   3
   0   3  16 16500.2 430.544   2
   0   3  16 16329.2 850.554   3
   0  -3  16 16644.4 857.410   1
   0   3 -16 16313.1 411.754   2
   0   3  17 109.039 228.397   3
   0  -3  17 160.560 199.079   1
   0   3  18 10112.4 709.788   3
   0  -3  18 11098.0 728.058   1
   0  -3  19-8.40732 239.421   1
   0   3  19-340.538 262.439   3
   0   3  20 19395.7 1028.73   3
   0  -3  20 18519.3 1011.42   1
   0   3  21 160.788 303.366   3
   0  -3  21 560.711 313.234   1
   0   3  22 3172.41 490.166   3
   0  -3  22 2266.93 418.246   1
   0  -3  23 507.081 351.713   1
   0   3  23-92.6696 270.708   3
   0  -3  24 4305.00 561.757   1
   0   3  24 4098.88 546.327   3
   0   3  25 417.461 288.281   1
   0  -4   0 428628. 8029.24   1
   0   4   0 431925. 8032.75   1
   0   4  -1 21.4357 76.8060   1
   0   4   1 39.9737 77.3968   1
   0  -4   1 132.480 114.857   1
   0  -4  -1-121.014 114.987   1
   0   4   2 50343.0 1215.54   3
   0  -4   2 47943.7 1185.76   1
   0   4   2 49224.0 1166.57   1
   0  -4   3-95.6557 130.535   1
   0   4   3-114.699 101.066   1
   0   4   3 132.146 133.832   3
   0   4   4 186295. 3678.32   3
   0   4   4 178776. 3599.41   1
   0  -4   4 182976. 3669.04   1
   0  -4   5 20.8528 149.468   1
   0   4   5 38.6243 127.991   3
   0   4   6 43906.2 1189.54   3
   0  -4   6 42791.5 1183.24   1
   0   4   7 138.902 153.006   3
   0  -4   7 12.6603 160.124   1
   0   4   8 22288.3 799.234   3
   0   4  -8 20834.8 671.557   2
   0  -4   8 22236.0 804.847   1
   0   4   9 12.9566 126.167   3
   0   4  -9-8.47671 78.2514   2
   0   4   9 6.90920 86.2481   2
   0  -4   9-195.530 186.025   1
   0   4 -10 23423.3 715.124   2
   0   4  10 24417.9 725.679   2
   0   4  10 24530.9 907.174   3
   0  -4  10 23587.8 889.374   1
   0   4  11-73.2283 171.153   3
   0   4 -11-3.76419 77.3960   2
   0   4  11 7.22553 87.1519   2
   0  -4  11-78.1491 193.652   1
   0  -4  12 13268.9 683.998   1
   0   4 -12 13353.0 486.274   2
   0   4  12 12232.4 663.389   3
   0   4  12 13504.5 496.058   2
   0   4  13 3.14167 179.726   3
   0   4  13 24.7720 81.2104   2
   0   4 -13 2.14156 71.3942   2
   0  -4 -13-24.4046 132.286   3
   0   4 -13-171.779 175.587   3
   0  -4  13 119.197 204.613   1
   0  -4  14 7797.88 559.922   1
   0   4  14 8106.54 363.552   2
   0  -4 -14 8120.89 536.709   3
   0   4 -14 8492.40 360.962   2
   0   4 -14 7983.37 548.424   3
   0   4  14 8170.33 573.838   3
   0  -4  15 246.491 231.790   1
   0   4  15 40.8013 78.7818   2
   0   4 -15-6.57355 74.2714   2
   0   4  15 105.833 211.239   3
   0   4  16 4315.51 442.488   3
   0   4 -16 4189.77 230.385   2
   0  -4  16 3798.77 448.595   1
   0   4  16 4098.66 240.345   2
   0   4  17-415.293 295.743   3
   0   4 -17 11.0557 59.0636   2
   0  -4  17-8.73401 244.883   1
   0   4  17-104.371 75.3342   2
   0  -4  18 3369.48 440.867   1
   0   4  18 3358.37 427.544   3
   0   4  18 2998.94 176.173   2
   0   4 -18 2699.49 155.683   2
   0   4 -19 14.3041 23.5675   2
   0  -4  19 150.534 248.238   1
   0   4  19 43.4837 224.674   3
   0  -4  20 614.517 314.315   1
   0   4  20 608.921 320.224   3
   0  -4  21-57.4528 284.789   1
   0   4  21 31.3414 244.155   3
   0  -4  22 829.717 309.683   1
   0   4  22 892.052 285.017   3
   0  -4  23 400.827 265.259   1
   0   4  23-222.776 261.286   3
   0   4  24 4069.44 568.623   3
   0  -4  24 4009.68 556.878   1
   0   5   0 26.8798 102.308   1
   0  -5   0-135.966 139.479   1
   0   5   1 45.5744 113.293   1
   0  -5  -1 106.406 136.649   1
   0  -5   1-93.2683 118.247   1
   0   5  -1 110.820 122.032   1
   0  -5   2 2386.92 231.384   1
   0   5   2 1960.40 225.072   3
   0   5  -2 2284.61 231.877   1
   0  -5  -2 2311.83 225.760   1
   0   5   2 2145.42 206.172   1
   0   5  -3-76.3108 123.775   1
   0  -5   3 188.348 139.426   1
   0   5   3 122.654 136.878   3
   0   5   3-40.2065 113.500   1
   0   5   4 3118.29 277.567   3
   0   5   4 2975.93 241.883   1
   0  -5   4 3079.22 271.510   1
   0   5  -4 2947.80 258.182   1
   0   5   5-68.9451 151.273   3
   0   5   5 40.1821 115.137   1
   0  -5   5-13.9913 123.769   1
   0   5   6 147948. 3183.55   3
   0  -5   6 148250. 3178.17   1
   0  -5   7 44.9652 164.010   1
   0   5   7-71.3586 125.372   3
   0   5  -8 3920.40 290.777   2
   0   5   8 4114.21 352.416   3
   0  -5   8 4196.23 369.544   1
   0   5  -9 70.6059 91.7134   2
   0  -5   9 50.9180 137.022   1
   0   5   9-102.186 101.842   2
   0   5   9 139.477 164.785   3
   0   5  10 60378.0 1687.58   3
   0   5 -10 59915.2 1482.74   2
   0  -5  10 60099.9 1682.71   1
   0   5  10 60756.0 1498.18   2
   0   5  11-0.67822 94.9334   2
   0  -5 -11 57.9122 142.725   3
   0   5  11-67.8433 186.488   3
   0   5 -11-67.3433 96.9418   2
   0  -5  11-176.124 182.704   1
   0   5 -11 58.4637 143.595   1
   0  -5 -12 13051.6 673.593   3
   0   5 -12 12787.2 679.309   3
   0   5  12 13527.8 708.497   3
   0   5 -12 13606.7 540.020   2
   0  -5  12 12222.7 693.440   1
   0   5  12 13503.3 551.420   2
   0   5 -12 13744.0 705.817   1
   0   5  13 146.916 108.526   2
   0   5 -13-77.0014 92.7798   2
   0   5  13-124.511 213.816   3
   0  -5 -13 102.399 168.398   3
   0   5 -13-51.2338 146.390   3
   0  -5  13 92.9143 172.798   1
   0   5  14 2450.01 235.644   2
   0   5 -14 2246.56 214.710   2
   0   5  14 1520.79 312.277   3
   0  -5  14 2175.29 342.396   1
   0   5  15-70.3017 93.6543   2
   0   5 -15-101.692 93.6445   2
   0  -5  15 113.035 208.326   1
   0   5  15-50.7957 238.561   3
   0   5 -16 70196.4 1634.88   2
   0   5  16 71389.8 1655.20   2
   0  -5  16 68964.2 2094.19   1
   0   5  16 68767.7 2091.62   3
   0   5 -17-101.470 100.421   2
   0   5  17-15.4094 104.624   2
   0   5  18 2735.59 392.996   3
   0  -5  18 3031.66 439.535   1
   0   5  18 3279.09 238.294   2
   0   5 -18 3298.32 228.789   2
   0  -5  19-11.5502 261.528   1
   0   5  19-244.759 289.591   3
   0  -5  20 3790.09 497.809   1
   0   5  20 3712.82 468.632   3
   0   5  21-184.332 246.128   3
   0  -5  21-328.103 302.265   1
   0   5  22 2036.95 441.601   3
   0  -5  22 1831.85 424.685   1
   0   5  23-136.583 233.029   3
   0  -5  23-378.102 261.842   1
   0   6   0 30851.1 927.316   1
   0  -6   0 29324.6 923.249   1
   0   6  -1 1.18791 107.850   1
   0   6   1-8.67153 122.334   1
   0  -6   1-0.47547 129.902   1
   0  -6  -1 7.77958 110.988   1
   0   6   2 10389.3 483.558   1
   0  -6   2 10640.6 505.035   1
   0   6  -2 10880.1 508.844   1
   0  -6  -2 10701.9 497.021   1
   0   6   2 9776.71 509.587   3
   0   6  -3-23.3557 123.653   1
   0   6   3 81.3803 136.680   3
   0  -6   3-47.4964 165.556   1
   0   6   3-5.06732 126.279   1
   0   6   4 239.318 113.139   1
   0  -6   4 67.5657 149.486   1
   0   6  -4 93.8233 113.760   1
   0   6   4-3.65276 157.944   3
   0  -6   5 44.1050 153.405   1
   0   6  -5 98.8540 131.919   1
   0   6   5 22.5949 116.349   1
   0   6   5 221.771 170.076   3
   0   6   6 25722.5 939.217   3
   0   6  -6 27263.2 947.560   1
   0  -6   6 28707.8 969.541   1
   0   6   6 27494.6 894.770   1
   0   6   7-126.219 139.067   1
   0   6  -7-176.257 148.955   1
   0  -6   7-4.14439 170.052   1
   0   6   7 207.166 154.765   3
   0  -6   8 1297.73 253.899   1
   0   6   8 1717.46 228.556   2
   0   6   8 1199.98 241.975   3
   0   6  -8 2117.74 264.703   1
   0  -6   9-48.7478 169.574   1
   0   6   9-5.23889 114.379   2
   0   6  -9-121.492 129.846   1
   0   6   9 107.512 146.822   3
   0  -6  10 39521.9 1310.68   1
   0   6 -10 38290.9 1296.09   1
   0   6  10 39666.8 1168.48   2
   0   6  10 40156.0 1321.41   3
   0  -6 -10 41455.1 1313.15   3
   0   6  11-40.2381 193.563   3
   0   6 -11 97.9515 150.290   1
   0   6  11 69.9645 118.195   2
   0  -6 -11-115.632 157.934   3
   0  -6  11 274.758 204.083   1
   0   6  12 24149.4 846.749   2
   0   6  12 23666.7 1005.28   3
   0  -6  12 22052.1 982.200   1
   0   6  13 103.013 131.494   2
   0  -6  13 51.7294 240.749   1
   0   6  13-146.652 170.070   3
   0   6  14 31733.6 990.660   2
   0  -6  14 29157.5 1205.57   1
   0   6  14 28113.9 1183.18   3
   0  -6  15 198.309 276.795   1
   0   6  15-153.078 125.717   2
   0   6  15-176.008 250.182   3
   0   6  16 28429.7 919.611   2
   0   6  16 28369.5 1233.53   3
   0  -6  16 26746.8 1198.42   1
   0  -6  17 197.969 250.411   1
   0   6  17-44.1872 111.241   2
   0   6  17-106.880 210.716   3
   0   6  18 15016.3 905.330   3
   0  -6  18 16940.9 971.804   1
   0   6  19-116.778 261.679   3
   0  -6  19-60.4678 276.570   1
   0   6  20 3648.35 506.328   3
   0  -6  20 3712.12 509.546   1
   0   6  21-175.014 256.195   3
   0  -6  21-219.233 260.754   1
   0  -6  22 298.317 273.577   1
   0   6  22 590.773 322.003   3
   0   6  23 195.121 247.979   3
   0  -7   0-80.3950 169.903   1
   0   7   0 67.3887 141.542   1
   0  -7  -1-8.69579 147.388   1
   0   7   1 41.3866 148.499   1
   0   7  -1 117.464 141.730   1
   0  -7   1-57.1424 142.054   1
   0  -7   2 11561.9 578.395   1
   0  -7  -2 12832.5 583.847   1
   0   7  -2 13198.3 613.252   1
   0   7   2 13422.1 592.549   1
   0   7   2 12307.9 614.031   3
   0   7   3-69.2145 149.591   1
   0   7  -3 183.295 170.038   1
   0   7   3 141.425 162.242   3
   0  -7   3 259.042 171.432   1
   0   7   4 32896.2 1040.35   1
   0  -7   4 33581.0 1094.62   1
   0   7  -4 32852.8 1084.88   1
   0   7   4 32566.1 1105.54   3
   0  -7   5 145.565 143.729   1
   0   7   5-91.5802 131.427   1
   0   7  -5 151.256 152.227   1
   0   7   5 141.123 159.919   3
   0   7   6 41084.5 1222.66   1
   0   7   6 39875.4 1288.39   3
   0  -7   6 41168.9 1289.68   1
   0   7  -6 41246.5 1283.51   1
   0  -7   7 50.4740 171.516   1
   0   7  -7 45.1717 134.670   2
   0   7   7-39.4447 133.068   2
   0   7   7 37.9964 132.302   1
   0   7   7-270.899 204.421   3
   0   7  -7 278.613 159.529   1
   0   7  -8 9215.76 555.080   1
   0   7   8 8874.92 506.848   1
   0   7   8 7947.68 540.729   3
   0   7  -8 9140.67 522.653   2
   0  -7   8 9294.69 569.818   1
   0   7   8 9091.53 521.856   2
   0   7   9 135.007 124.947   2
   0  -7   9-163.579 208.170   1
   0   7  -9 105.756 137.258   2
   0   7  -9-190.933 178.942   1
   0  -7  -9-104.837 172.252   3
   0   7   9-217.429 231.042   3
   0   7   9-36.6152 143.688   1
   0   7 -10 12336.5 612.672   2
   0   7  10 12120.1 610.695   2
   0   7  10 12351.0 701.259   3
   0   7 -10 12317.3 687.989   1
   0  -7  10 12115.0 693.031   1
   0   7  10 12748.5 641.921   1
   0   7  11 58.9749 151.628   2
   0   7  11-4.86468 211.438   3
   0   7 -11 13.8974 122.211   2
   0  -7  11 90.0261 157.662   1
   0   7  12 9582.92 535.260   2
   0  -7  12 9292.66 628.394   1
   0   7  12 8579.49 611.161   3
   0   7 -12 9065.49 517.386   2
   0  -7  13 153.616 220.905   1
   0   7  13-58.1281 131.537   2
   0   7 -13-95.2617 124.356   2
   0   7  13-51.2334 193.151   3
   0   7  14 21846.5 1056.59   3
   0   7 -14 23330.4 884.433   2
   0  -7  14 22710.7 1068.54   1
   0   7  14 25006.6 911.405   2
   0   7  15-125.847 144.502   2
   0   7  15-153.999 242.200   3
   0  -7  15 319.388 265.852   1
   0   7 -15-55.9495 118.397   2
   0  -7  16 17014.8 953.880   1
   0   7  16 17210.2 725.815   2
   0   7 -16 15164.8 676.584   2
   0   7  16 16729.2 943.179   3
   0   7 -17 32.3201 117.341   2
   0   7  17 187.030 131.671   2
   0  -7  17 58.4837 216.780   1
   0   7  18 1497.92 343.220   3
   0  -7  18 1490.77 392.532   1
   0   7  19-311.558 286.665   3
   0  -7  19-327.725 320.096   1
   0   7  20 4760.66 577.668   3
   0  -7  20 5006.99 575.518   1
   0  -7  21 208.729 250.947   1
   0   7  21 8.29227 260.404   3
   0   7  22 1675.88 419.921   3
   0   8   0 41428.1 1256.04   1
   0  -8   0 38137.1 1220.62   1
   0  -8  -1 90.5394 174.035   1
   0  -8   1-115.997 157.994   1
   0   8   1-149.729 158.158   1
   0   8  -1 36.2866 145.573   1
   0  -8  -2 54585.0 1539.50   1
   0  -8   2 53159.9 1559.10   1
   0   8   2 55603.0 1617.91   3
   0   8  -2 57002.0 1578.07   1
   0   8   2 57749.7 1557.09   1
   0  -8   3 197.971 198.066   1
   0   8   3 113.264 150.673   3
   0   8   3-74.5031 127.435   1
   0   8  -3 8.27813 114.919   1
   0   8   4 29885.5 1096.37   3
   0   8  -4 28629.7 1074.97   2
   0   8  -4 30033.6 1068.82   1
   0   8   4 30407.6 1031.22   1
   0  -8   4 31455.1 1095.68   1
   0   8  -5 48.5101 157.252   2
   0   8   5-270.958 207.859   3
   0   8   5 23.0854 115.926   1
   0   8  -5-172.104 160.571   1
   0   8   5-17.7477 140.832   2
   0  -8   5-202.959 195.491   1
   0  -8   6 6142.23 478.498   1
   0   8   6 7672.95 499.628   2
   0   8   6 5829.48 471.500   3
   0   8   6 5565.55 418.988   1
   0   8  -6 6627.45 467.763   2
   0   8  -6 5825.76 455.499   1
   0  -8   7 255.014 185.070   1
   0   8  -7-146.586 198.772   1
   0   8  -7-113.828 163.409   2
   0   8   7-189.400 182.342   1
   0   8   7-110.306 212.888   3
   0   8   7-204.994 154.294   2
   0   8   8 5114.49 455.544   3
   0   8   8 5939.04 439.402   1
   0  -8   8 5444.16 469.318   1
   0   8  -8 5370.11 458.064   1
   0   8   8 5660.98 436.853   2
   0   8  -8 5167.14 423.253   2
   0  -8   9-209.221 213.226   1
   0   8  -9-59.0564 125.098   2
   0   8   9-103.546 164.003   3
   0   8   9 32.2776 150.929   2
   0   8   9-2.20273 160.219   1
   0  -8  10 2436.56 370.766   1
   0   8 -10 1935.72 271.996   2
   0   8  10 2398.43 315.371   1
   0   8  10 2636.40 304.483   2
   0   8  10 2165.89 325.635   3
   0  -8  11 107.621 214.935   1
   0   8  11 87.2690 221.146   3
   0   8  11 145.145 151.881   1
   0   8 -11 37.4524 128.606   2
   0   8  11 30.6715 152.700   2
   0   8  12 226.776 229.101   3
   0  -8  12 73.1545 234.775   1
   0   8  12 215.834 163.779   2
   0   8 -12 119.667 149.903   2
   0   8  13 104.138 212.431   3
   0   8  13 152.836 163.788   2
   0   8 -13-109.995 154.110   2
   0  -8  13 225.373 238.154   1
   0   8  14 5525.31 542.914   3
   0   8  14 6599.21 473.115   2
   0  -8  14 5765.25 561.936   1
   0   8 -14 6083.04 453.638   2
   0   8  15-59.9312 201.740   3
   0   8  15 52.7747 165.352   2
   0  -8  15-112.600 237.844   1
   0   8 -15 183.384 151.107   2
   0  -8  16 13126.6 866.851   1
   0   8  16 11896.2 815.666   3
   0   8 -16 11316.1 623.570   2
   0   8  16 13312.3 673.105   2
   0  -8  17 178.608 266.236   1
   0   8  17-51.9633 265.122   3
   0   8  18 10858.9 813.502   3
   0  -8  18 10590.3 811.675   1
   0   8  19 410.773 323.549   3
   0  -8  19 192.608 280.404   1
   0  -8  20 4504.81 554.658   1
   0   8  20 4912.94 600.814   3
   0   9   0-14.4077 161.521   1
   0  -9   0 253.367 199.287   1
   0   9   1 31.4959 203.671   3
   0   9  -1 0.00000 153.071   1
   0  -9   1 216.910 205.584   1
   0  -9  -1 71.0221 191.938   1
   0   9   1-142.088 131.435   1
   0  -9   2 15991.0 773.304   1
   0   9   2 17829.2 783.582   1
   0   9  -2 17520.5 798.673   1
   0   9   2 15958.3 798.901   3
   0   9   3 156.139 224.700   3
   0   9   3-160.159 181.458   1
   0   9  -3-43.2507 165.663   1
   0  -9   3-88.1134 186.764   1
   0   9   4 3854.53 430.660   3
   0  -9   4 4090.19 412.103   1
   0   9  -4 4042.13 389.851   1
   0   9   4 3773.37 355.223   1
   0  -9   5-10.8755 198.597   1
   0   9   5-179.366 187.040   3
   0   9   5 71.2730 153.777   1
   0   9  -5 56.9159 132.131   1
   0   9   6 18299.1 812.385   1
   0  -9   6 18833.3 888.267   1
   0   9   6 17887.6 879.607   3
   0   9   7-58.9646 175.763   1
   0   9   7-182.042 229.042   3
   0  -9   7-63.9473 199.828   1
   0   9   8 10488.6 609.187   1
   0  -9   8 9417.68 642.612   1
   0   9   8 9721.53 655.390   3
   0   9   9 109.924 144.713   1
   0   9   9 261.938 224.241   3
   0  -9   9 239.761 259.686   1
   0   9  10 38411.1 1452.41   3
   0  -9  10 42107.0 1494.07   1
   0  -9  11 250.481 267.597   1
   0   9  11-80.7267 191.339   3
   0  -9  12 19765.6 1003.61   1
   0   9  12 17604.8 963.193   3
   0   9  13-48.0522 186.482   3
   0  -9  13 85.8796 244.766   1
   0   9  14 4711.40 528.505   3
   0  -9  14 5652.94 587.571   1
   0   9  15-298.475 299.144   3
   0  -9  15 81.9787 271.381   1
   0   9  16 695.101 320.769   3
   0  -9  16 624.707 290.195   1
   0  -9  17-44.2700 259.806   1
   0   9  17 189.468 208.239   3
   0  -9  18 1615.40 370.263   1
   0   9  18 1173.42 365.864   3
   0  -9  19 187.426 247.350   1
   0   9  19 444.532 313.967   3
   0 -10   0 54664.1 1666.83   1
   0  10   1 310.414 263.028   3
   0 -10   1 238.576 237.587   1
   0 -10  -1 36.3029 157.567   1
   0 -10   2 12725.7 715.469   1
   0  10   2 13106.1 764.762   3
   0  10   2 13100.6 698.261   1
   0 -10   3-52.4407 194.982   1
   0  10   3-243.708 165.038   3
   0  10   3-317.725 208.388   1
   0  10   4 11776.6 728.312   3
   0 -10   4 10237.8 659.922   1
   0  10   5 221.695 217.236   3
   0 -10   5-12.1914 187.052   1
   0 -10   6 4142.87 449.733   1
   0  10   6 4670.52 470.861   3
   0 -10   7 286.843 250.443   1
   0  10   7 83.2789 224.542   3
   0 -10   8 10102.9 697.782   1
   0  10   8 11332.0 757.066   3
   0  10   9 176.941 262.125   3
   0 -10   9-18.8666 242.079   1
   0 -10  10 22071.5 1083.09   1
   0  10  10 22951.6 1110.46   3
   0  10  11 43.2982 253.020   3
   0 -10  11 329.557 260.497   1
   0  10  12 1989.69 396.221   3
   0 -10  12 1824.54 362.329   1
   0  10  13-26.2670 223.474   3
   0 -10  13-94.7577 225.507   1
   0  10  14 7781.49 680.684   3
   0 -10  14 7647.14 669.610   1
   0 -10  15 62.0077 272.361   1
   0  10  15 29.2573 268.382   3
   0 -10  16 5813.65 617.251   1
   0  10  16 5984.44 627.689   3
   0  10  17 289.420 280.119   3
   0 -10  17-227.760 322.376   1
   0  11   0 74.5562 195.940   3
   0 -11   0 537.978 244.593   1
   0  11   1 1.60184 249.521   3
   0 -11   1 17.7861 225.116   1
   0 -11   2 4440.92 466.669   1
   0  11   2 4655.61 488.420   3
   0 -11   3 135.255 240.188   1
   0  11   3-68.9928 250.052   3
   0 -11   4 35699.8 1370.86   1
   0  11   4 35569.1 1400.79   3
   0  11   5 340.675 275.634   3
   0 -11   5 342.058 267.308   1
   0  11   6 26265.9 1209.35   3
   0 -11   6 27372.3 1193.91   1
   0 -11   7 134.579 212.266   1
   0  11   7-183.262 232.728   3
   0 -11   8 10068.9 733.836   1
   0  11   8 9596.77 722.107   3
   0 -11   9 327.565 246.639   1
   0  11   9-221.514 230.460   3
   0 -11  10 22865.3 1151.93   1
   0  11  10 25415.2 1218.50   3
   0  11  11 93.5497 239.399   3
   0 -11  11 95.2018 271.178   1
   0 -11  12 2455.52 436.875   1
   0  11  12 2437.30 418.138   3
   0  11  13-75.6446 272.686   3
   0 -11  13 550.976 298.779   1
   0 -11  14 748.009 293.993   1
   0  11  14 285.018 252.858   3
   0 -11  15 60.8823 285.392   1
   0  11  15 205.628 247.787   3
   0 -11  16 2123.43 458.736   1
   0 -12   0 35934.3 1396.94   1
   0  12   0 35865.5 1459.93   3
   0 -12   1 276.714 265.165   1
   0  12   1 235.343 274.378   3
   0  12  -1 332.240 291.314   3
   0 -12   2 6724.32 582.450   1
   0  12   2 4969.04 526.344   3
   0 -12   3 47.9684 236.743   1
   0  12   3-55.2589 265.866   3
   0  12   4 3513.86 473.858   3
   0 -12   4 3191.80 419.038   1
   0  12   5-325.835 275.147   3
   0 -12   5 108.961 260.009   1
   0 -12   6 5495.84 549.072   1
   0  12   6 4962.64 538.475   3
   0  12   7 206.309 264.061   3
   0 -12   7-19.0533 228.322   1
   0 -12   8-163.147 228.914   1
   0  12   8-56.3869 285.734   3
   0  12   9 290.961 289.231   3
   0 -12   9 880.486 362.109   1
   0  12  10 2233.44 393.686   3
   0 -12  10 2093.79 407.462   1
   0 -12  11-213.607 314.044   1
   0  12  11-94.3485 270.644   3
   0 -12  12 202.302 275.949   1
   0  12  12 325.795 331.407   3
   0 -12  13 206.704 287.630   1
   0  13   0 545.599 312.735   3
   0 -13   1 249.789 227.836   1
   0  13  -1 182.721 251.507   3
   0  13   1-372.886 235.444   3
   0  13   2 2325.31 404.027   3
   0  13  -2 3204.65 466.744   3
   0 -13   2 3128.62 439.784   1
   0  13   3-200.527 274.469   3
   0 -13   3-118.825 228.409   1
   0  13   4 360.871 247.319   3
   0 -13   4 254.561 195.700   1
   0 -13   5-230.837 238.396   1
   0  13   5 178.648 254.893   3
   0  13   6 2001.83 416.198   3
   0 -13   6 2109.77 376.745   1
   0  13   7 502.895 268.694   3
   0 -13   7 31.8278 264.036   1
   0 -13   8 1144.64 336.997   1
   0  13   8 1462.77 369.565   3
   0  13   9-333.273 283.538   3
   0 -13   9 163.196 201.726   1
   0 -13  10 6192.39 627.508   1
   0 -13  11 68.4777 276.583   1
   0 -14   2 385.897 269.572   1
   0 -14   3 217.220 294.874   1
   0 -14   4 4720.77 551.440   1
   0 -14   5-540.449 316.670   1
   0 -14   6 161.949 221.407   1
   0 -14   7 377.588 337.022   1
  -1   0   2 16822.0 416.156   2
   1   0   2 16261.7 371.949   3
   1   0   2 16630.4 380.745   1
   1   0   3 14618.4 389.553   3
   1   0   3 15523.4 392.593   1
  -1   0   3 15471.1 395.045   2
  -1   0   3 15673.7 426.569   3
  -1   0   4 9835.89 349.755   3
  -1   0  -4 9251.55 272.545   2
  -1   0   4 8840.85 270.356   2
   1   0   4 9186.02 305.591   1
   1   0   4 9070.23 315.175   3
   1   0   5 322847. 6001.76   3
  -1   0   5 324109. 5893.74   2
  -1   0   5 320462. 6045.25   3
   1   0   5 311987. 5985.40   1
  -1   0  -5 328218. 5893.70   2
   1   0   6 7944.24 331.549   1
  -1   0  -6 7252.98 234.286   2
  -1   0   6 7933.39 364.676   3
   1   0   6 7907.51 343.177   3
  -1   0   6 7306.23 238.747   2
  -1   0  -7 129692. 2362.58   2
  -1   0   7 121879. 2606.31   3
   1   0   7 122078. 2565.80   3
   1   0   7 118000. 2547.79   1
  -1   0   7 125691. 2365.50   2
   1   0   8 793.441 161.903   3
  -1   0  -8 535.761 64.4420   2
   1   0   8 586.675 134.099   1
  -1   0   8 529.746 65.0746   2
  -1   0   8 727.158 160.532   3
  -1   0   9 6924.02 401.211   3
   1   0   9 6091.82 355.859   1
   1   0   9 7026.26 385.710   3
  -1   0   9 6863.10 212.427   2
  -1   0  -9 6653.51 207.667   2
  -1   0  10 17410.9 683.246   3
   1   0  10 16852.7 652.582   3
  -1   0  10 17244.8 401.933   2
   1   0  10 17242.2 649.569   1
  -1   0 -10 16715.4 392.719   2
   1   0  11 7028.13 417.990   1
  -1   0  11 6680.17 435.626   3
   1   0  11 7471.35 437.973   3
  -1   0  11 7448.89 205.640   2
   1   0  12-1.17813 158.304   3
   1   0  12-93.8201 146.211   1
  -1   0  12 27.7632 186.483   3
  -1   0  13 5844.54 438.814   3
  -1   0 -13 5326.23 402.264   3
   1   0  13 5579.89 408.359   1
   1   0  13 5311.46 406.852   3
  -1   0 -14 8386.24 516.035   3
  -1   0  14 7993.44 536.608   3
   1   0  14 8784.02 526.025   1
   1   0 -14 9157.14 548.264   3
   1   0  14 8647.13 537.484   3
   1   0 -15 224.850 171.570   3
  -1   0  15 575.987 243.943   3
  -1   0 -15 233.082 173.391   3
   1   0  15 389.649 212.923   3
   1   0  15 375.910 191.889   1
   1   0  16 3815.86 393.249   1
   1   0  16 3775.53 383.476   3
  -1   0  16 4096.56 439.938   3
  -1   0 -16 4088.25 388.941   3
  -1   0  17 1122.99 277.141   3
   1   0  17 1244.28 303.893   3
   1   0  17 1308.41 286.473   1
   1   0  18 3442.75 406.914   1
   1   0  18 4752.71 470.840   3
  -1   0  18 4149.63 463.470   3
   1   0  19 174.066 208.244   3
   1   0  19 113.686 235.383   1
  -1   0  19 250.678 242.310   3
   1   0  20 176.016 221.618   1
   1   0  20-67.9462 237.071   3
  -1   0  20-34.2292 281.086   1
  -1   0  20-171.718 234.222   3
  -1   0  21 2025.96 398.505   1
   1   0  21 1479.61 325.910   1
   1   0  21 813.888 289.823   3
  -1   0  21 1146.58 338.722   3
  -1   0  22 3170.25 467.842   3
   1   0  22 2678.23 425.698   3
  -1   0  22 2329.59 417.569   1
   1   0  22 2772.53 407.229   1
  -1   0  23 1220.36 340.947   1
  -1   0  23 1431.92 367.032   3
   1   0  23 1769.59 386.510   1
   1   0  23 1698.33 369.263   3
  -1   0  24-101.366 273.918   3
   1   0  24 296.616 268.761   1
   1   0  24 165.770 280.385   3
  -1   0  24 426.172 256.014   1
  -1   0  25 3009.72 506.826   1
  -1   0  25 2579.70 494.011   3
   1   0  25 3198.25 465.956   1
   1   0  26 1073.28 377.409   1
   1  -1   0 39.0350 50.9356   1
  -1  -1   1 70852.8 1433.37   2
   1  -1   1 71550.9 1419.47   1
   1   1   1 71638.1 1365.51   3
   1   1   2 12765.7 332.263   3
   1  -1   2 12683.9 364.860   1
  -1  -1   2 12282.4 360.879   2
  -1  -1  -2 12436.8 361.756   2
   1   1   3 3252.45 164.965   2
  -1   1   3 3359.30 199.877   3
   1   1   3 3539.17 170.847   3
   1  -1   3 3387.26 197.881   1
  -1  -1  -3 3622.44 177.449   2
  -1  -1   3 3257.38 170.750   2
   1   1   4 364.730 101.182   3
  -1   1   4 418.173 132.057   3
  -1  -1   4 476.503 90.1717   2
  -1  -1  -4 393.986 90.2195   2
   1   1   4 549.445 86.8410   2
   1  -1   4 462.265 112.810   1
  -1  -1   5 74449.3 1614.45   3
   1   1   5 75254.5 1486.57   2
   1   1   5 73831.9 1577.10   3
  -1   1   5 73898.3 1620.95   3
  -1  -1   5 73518.5 1487.40   2
   1  -1   5 71580.3 1585.31   1
  -1  -1  -5 76754.4 1489.77   2
   1   1  -5 74196.1 1483.98   2
  -1   1   6 40949.6 1035.98   3
   1   1  -6 39316.1 872.245   2
  -1  -1   6 40083.0 878.174   2
   1   1   6 40892.0 878.185   2
  -1  -1  -6 41317.3 878.254   2
   1   1   6 40198.9 1000.89   3
  -1  -1   6 40534.6 1030.87   3
   1  -1   6 41985.1 1016.99   1
  -1  -1   7 9716.69 294.532   2
  -1  -1  -7 9476.87 290.955   2
  -1   1   7 9513.39 433.250   3
   1   1   7 9354.19 405.100   3
   1  -1   7 6489.92 367.495   1
  -1  -1   7 9399.09 422.916   3
   1  -1   7 9295.41 403.333   3
   1   1  -7 8951.57 283.735   2
   1   1   7 9715.52 291.296   2
   1   1  -8 6521.79 231.625   2
   1  -1   8 6581.56 359.383   3
   1  -1   8 6163.21 353.797   1
   1   1   8 7060.72 236.890   2
  -1  -1   8 6927.11 389.767   3
  -1  -1   8 7049.21 238.233   2
  -1  -1  -8 6652.36 236.002   2
   1   1   8 6617.60 356.533   3
  -1   1   8 6035.40 368.912   3
   1   1  -9 77815.2 1522.18   2
  -1   1   9 76529.1 1836.98   3
  -1  -1   9 76988.5 1525.54   2
   1   1   9 77594.9 1804.34   3
  -1  -1  -9 76317.2 1520.73   2
   1  -1   9 76246.0 1806.22   3
   1  -1   9 77794.1 1807.54   1
  -1  -1   9 77577.9 1842.42   3
   1   1   9 77037.8 1520.14   2
   1   1  10 36171.3 1079.26   3
  -1  -1  10 37012.3 794.277   2
  -1   1  10 38086.0 1123.28   3
   1  -1  10 35544.7 1071.79   3
  -1  -1 -10 37386.5 789.955   2
   1  -1  10 38182.0 1088.90   1
  -1  -1  10 35766.4 1109.80   3
   1   1  11 73879.9 1794.43   3
   1  -1  11 72018.4 1794.69   3
  -1  -1  11 70078.4 1813.48   3
  -1   1  11 69744.9 1814.59   3
   1  -1  11 74015.6 1792.92   1
  -1   1 -11 70372.5 1388.47   2
  -1   1  11 71044.2 1399.01   2
  -1   1  12 10816.8 577.955   3
   1  -1  12 11945.6 592.954   3
  -1   1  12 10222.5 278.840   2
  -1   1 -12 10471.5 269.053   2
  -1  -1  12 11645.4 605.408   3
   1  -1  12 10702.5 564.264   1
   1   1  12 11535.0 588.646   3
   1  -1  13 19406.5 796.209   1
   1   1  13 17888.7 777.674   3
  -1  -1 -13 20153.6 802.580   3
   1  -1  13 20336.2 816.471   3
  -1  -1  13 19349.1 821.759   3
  -1   1 -13 19391.3 795.602   3
  -1   1  13 17732.3 797.547   3
  -1  -1  14 643.188 204.324   3
   1   1 -14 177.833 129.447   3
  -1   1  14 695.195 225.297   3
   1  -1 -14 343.790 187.282   3
   1  -1  14 680.025 207.793   3
   1  -1  14 305.543 173.540   1
   1   1  14 687.475 228.496   3
  -1   1 -14 582.391 181.791   3
  -1  -1 -14 285.320 169.622   3
   1  -1 -15 5649.01 448.907   3
   1  -1  15 6196.62 480.076   1
   1   1  15 4688.03 412.655   1
  -1  -1  15 5322.08 463.993   3
  -1   1 -15 5292.87 423.886   3
  -1  -1 -15 5185.26 428.753   3
   1  -1  15 5416.08 453.410   3
  -1   1  15 5746.21 470.506   3
  -1  -1  15 5117.65 450.318   1
   1   1 -15 5725.48 456.245   3
   1   1  15 5434.77 448.480   3
  -1   1  16 11667.7 693.005   3
   1  -1  16 11981.2 680.689   1
  -1  -1 -16 12116.0 674.711   3
   1   1  16 11430.7 648.526   1
   1  -1  16 11672.3 685.280   3
  -1  -1  16 11786.5 697.239   3
  -1  -1  16 10852.6 667.442   1
  -1   1 -16 12484.5 684.784   3
   1   1  16 12241.8 687.389   3
  -1  -1  17 15304.7 834.481   3
   1   1  17 16438.8 847.575   3
   1  -1  17 16134.5 830.088   3
   1   1  17 17158.3 825.321   1
  -1  -1  17 16913.5 866.579   1
   1  -1  17 16202.5 821.358   1
  -1   1  17 17216.3 871.534   3
   1   1  18 11845.5 737.382   3
   1  -1  18 11963.2 726.855   1
   1   1  18 12180.4 720.410   1
  -1  -1  18 12535.0 765.290   1
   1  -1  18 11764.2 733.612   3
  -1  -1  18 11945.5 772.402   3
  -1   1  18 12493.4 774.264   3
   1  -1  19 510.837 249.830   3
   1  -1  19 285.526 241.598   1
   1   1  19 311.086 235.753   3
  -1  -1  19 516.281 224.761   3
   1   1  19 697.416 268.938   1
  -1   1  19 281.971 269.866   3
  -1  -1  19 490.410 234.756   1
  -1  -1  20 1800.00 354.222   1
   1  -1  20 2039.62 353.454   1
   1   1  20 1558.81 329.218   3
   1   1  20 1717.56 332.388   1
  -1  -1  20 2065.05 391.690   3
  -1   1  20 1327.65 341.109   3
   1  -1  21 3813.83 469.722   1
  -1  -1  21 4937.24 544.570   1
  -1   1  21 3819.57 502.638   3
   1   1  21 3821.23 473.152   3
   1   1  21 3770.75 455.870   1
  -1   1  22 492.504 282.333   3
   1  -1  22 1091.63 314.740   1
   1   1  22 375.823 240.854   3
   1   1  22 773.845 281.576   1
  -1  -1  22 928.457 289.764   1
  -1  -1  23 2194.50 451.311   1
   1  -1  23 1793.75 372.223   1
  -1   1  23 2288.63 429.124   1
   1   1  23 1670.56 377.146   3
   1   1  23 1904.37 384.256   1
  -1   1  23 1814.64 392.794   3
  -1   1  24 1570.15 398.926   1
  -1   1  24 940.761 284.596   3
   1   1  24 2160.29 394.252   1
   1  -1  24 1707.35 380.484   1
   1   1  24 1138.69 374.967   3
  -1  -1  24 1448.53 400.556   1
   1  -1  25 3299.55 508.572   1
   1   1  25 3336.10 510.464   3
   1   1  25 2446.95 432.792   1
  -1   1  25 3212.28 518.194   3
  -1  -1  25 1890.42 427.772   1
  -1   1  25 3426.36 543.123   1
   1  -1  26 977.195 352.149   1
   1   1  26 768.146 332.311   1
  -1  -2   0 284988. 5097.97   1
   1  -2   0 281136. 5214.44   1
   1   2   0 278430. 5097.48   1
  -1  -2   0 268073. 5213.29   2
  -1  -2   1 373086. 6512.76   1
   1   2  -1 369998. 6513.64   1
  -1   2   1 383865. 6573.98   3
  -1  -2  -1 379231. 6456.70   1
   1  -2   1 373599. 6602.82   1
   1   2   1 374054. 6457.96   1
  -1  -2   1 357949. 6596.89   2
   1   2   2 131931. 2434.09   1
   1   2   2 129736. 2528.15   3
  -1  -2   2 129964. 2562.25   2
  -1  -2  -2 127080. 2559.59   2
  -1  -2   2 131684. 2517.77   1
  -1   2   2 131965. 2552.34   3
   1   2  -2 131410. 2520.11   1
   1  -2   2 129084. 2573.85   1
  -1  -2  -3 28109.0 718.808   2
   1  -2   3 29529.3 756.857   1
  -1  -2   3 29649.8 729.959   2
  -1  -2   3 29892.2 727.269   1
   1   2  -3 28216.5 722.202   1
  -1   2   3 30236.3 749.008   3
   1   2   3 28080.4 708.355   3
   1  -2   4 27219.8 735.816   1
  -1  -2   4 27576.1 686.022   2
   1   2   4 26401.7 699.034   3
  -1  -2   4 26578.7 718.586   1
  -1   2   4 26323.8 727.059   3
  -1  -2  -4 27313.1 684.204   2
   1   2   4 26141.3 674.386   2
   1   2   5 63522.4 1360.27   2
  -1  -2  -5 65625.4 1365.99   2
   1  -2   5 65360.8 1460.65   1
  -1  -2   5 63477.9 1362.59   2
   1   2   5 64309.5 1425.09   3
  -1   2   5 65803.5 1467.03   3
   1   2  -5 61880.6 1358.14   2
  -1  -2   5 63390.2 1450.09   1
  -1  -2   6 31749.6 884.371   1
   1   2  -6 30853.3 764.418   2
   1  -2   6 31856.3 878.329   1
  -1   2   6 32196.6 896.343   3
   1   2   6 31971.5 772.929   2
  -1  -2  -6 31990.8 772.132   2
   1   2   6 32200.6 863.354   3
  -1  -2   6 31394.3 771.898   2
   1   2   7 54089.7 1171.28   2
   1  -2   7 53696.1 1330.53   1
  -1  -2   7 53689.3 1338.70   1
  -1   2   7 52910.9 1341.71   3
  -1  -2   7 52405.7 1168.18   2
   1   2  -7 54507.8 1168.94   2
  -1  -2  -7 53226.0 1168.56   2
   1   2   7 52916.2 1311.57   3
   1   2   8 70232.1 1465.08   2
  -1  -2  -8 71460.4 1464.86   2
   1   2  -8 68354.2 1455.94   2
  -1   2   8 70955.0 1693.83   3
   1   2   8 67699.1 1643.18   3
  -1  -2   8 71342.2 1686.39   1
   1  -2   8 70592.6 1666.87   1
  -1  -2   8 68618.0 1462.79   2
  -1  -2   9 49251.4 1350.76   1
   1   2   9 49728.5 1095.23   2
   1   2   9 50259.6 1322.18   3
  -1   2   9 48647.9 1348.98   3
   1   2  -9 51162.4 1097.19   2
   1  -2   9 49074.1 1324.07   1
   1   2  10 3094.90 283.879   3
   1  -2  10 2797.61 270.944   1
  -1  -2  10 3242.72 321.711   1
  -1   2  10 2939.07 299.751   3
   1   2 -10 3095.30 171.712   2
   1   2  10 2987.26 169.822   2
  -1   2  11 20469.8 815.216   3
   1  -2  11 20242.7 793.340   1
   1   2  11 20738.4 795.879   3
   1   2 -11 21279.9 547.405   2
  -1  -2  11 20264.4 816.797   1
   1   2  11 21141.1 549.502   2
   1  -2  12 678.655 213.227   1
  -1  -2  12 288.639 207.034   1
  -1   2 -12 472.463 165.457   3
   1   2  12 370.406 160.692   3
  -1   2  12 490.335 168.110   3
   1   2 -12 462.851 70.4479   2
   1   2  12 664.757 84.2245   2
  -1  -2 -12 565.595 179.703   3
  -1   2 -13 22364.4 873.811   3
   1   2  13 20618.4 869.780   3
  -1   2  13 21000.8 881.881   3
   1  -2  13 22014.5 878.402   1
   1   2  13 22444.3 547.609   2
  -1  -2  13 22897.1 918.666   1
   1   2 -13 21468.6 538.151   2
  -1  -2 -13 20819.9 842.975   3
  -1  -2  14 13009.4 707.894   1
   1   2 -14 13621.1 700.992   3
  -1   2 -14 12980.2 352.542   2
   1   2  14 13141.2 684.922   3
   1  -2 -14 14666.2 716.105   3
  -1   2  14 13046.8 695.952   3
  -1   2 -14 13452.5 679.122   3
  -1  -2 -14 14238.1 693.280   3
   1  -2  14 13765.0 709.865   1
   1   2  15 691.245 221.506   3
  -1  -2  15 1387.26 301.227   1
   1  -2  15 1353.72 259.065   1
   1   2 -15 1275.50 252.826   3
  -1   2  15 1397.25 84.7482   2
  -1   2  15 1264.67 83.6935   2
   1  -2 -15 1191.02 230.173   3
  -1   2 -15 1029.44 64.9008   2
  -1   2  15 899.059 227.514   3
  -1   2 -15 1188.27 69.2079   2
  -1   2 -15 1522.23 273.926   3
  -1  -2 -15 912.515 214.981   3
   1  -2  16 1650.17 294.087   1
  -1  -2 -16 1954.72 306.928   3
  -1  -2  16 2210.08 336.256   1
  -1   2 -16 1917.65 283.441   3
   1   2  16 2012.48 318.716   3
  -1   2  16 2230.58 330.023   3
   1   2  17 13793.9 767.764   3
  -1   2  17 13976.7 811.345   3
  -1  -2  17 14456.4 807.475   1
   1  -2  17 14345.3 792.181   1
  -1  -2  18 3043.79 414.561   1
  -1   2  18 3123.52 426.630   3
   1  -2  18 3136.58 435.516   1
   1   2  18 2991.81 406.905   3
   1   2  19 19143.5 946.087   1
  -1  -2  19 19473.3 1012.65   1
  -1   2  19 21814.7 1061.28   3
   1   2  19 19651.9 1000.49   3
   1  -2  19 22028.5 1043.40   1
  -1   2  20 6412.34 593.456   3
   1   2  20 6418.37 604.766   3
  -1  -2  20 5852.25 582.451   1
   1  -2  20 7295.06 631.979   1
   1   2  20 6201.45 549.996   1
   1  -2  21 8663.84 682.202   1
  -1   2  21 10406.1 759.712   3
   1   2  21 9432.57 687.844   1
  -1  -2  21 9595.58 737.512   1
   1   2  21 8684.81 688.676   3
   1  -2  22 1353.86 371.520   1
  -1  -2  22 342.128 273.811   1
   1   2  22 922.175 303.609   1
   1   2  22 922.152 295.926   3
  -1   2  22 901.711 329.609   3
  -1  -2  23 2245.37 436.106   1
   1   2  23 2213.50 389.933   1
   1   2  23 2178.63 401.924   3
  -1   2  23 2642.69 466.594   3
   1  -2  23 2056.53 390.120   1
   1   2  24 348.419 291.860   1
   1   2  24 439.825 333.230   3
   1  -2  24 543.714 276.460   1
  -1  -2  24 71.1798 211.600   1
  -1   2  24 243.038 286.320   3
   1   2  25 1308.39 377.608   3
   1   2  25 1122.17 343.860   1
   1  -2  25 1697.82 419.707   1
  -1   2  25 1789.13 436.884   1
   1   2  26 3588.88 527.840   1
  -1  -3   0 26.2390 77.1665   1
   1  -3   0-19.8733 98.7359   1
   1   3   0 14.4149 68.1149   1
  -1   3   1 361713. 6628.04   3
  -1  -3   1 359471. 6555.54   1
   1   3   1 349068. 6510.02   1
  -1  -3   1 337994. 6641.33   2
   1  -3   1 356259. 6653.91   1
  -1  -3  -1 362610. 6513.51   1
  -1  -3  -1 345480. 6644.98   2
   1   3  -1 347865. 6551.31   1
   1  -3  -1 355062. 6650.23   1
   1  -3   2 22063.2 673.257   1
   1   3   2 22214.2 634.416   3
  -1  -3   2 22781.6 614.089   1
  -1  -3   2 23674.0 674.181   2
   1   3   2 22687.4 558.078   1
  -1   3   2 22428.8 653.783   3
  -1  -3  -2 24524.9 676.906   2
   1   3  -2 21943.3 613.463   1
   1   3  -3 60781.2 1377.72   1
   1  -3   3 64787.3 1442.99   1
  -1  -3   3 63566.7 1386.73   1
  -1   3   3 63709.5 1422.34   3
   1   3   3 61547.0 1294.39   1
  -1  -3   3 60981.0 1404.08   2
  -1  -3  -3 63977.8 1412.70   2
   1   3   3 62495.3 1394.72   3
   1   3  -4 5539.17 295.264   1
   1  -3   4 5434.65 311.291   1
  -1  -3   4 5541.87 293.482   1
  -1   3   4 5650.77 305.422   3
  -1  -3  -4 5204.94 278.479   2
   1   3   4 6040.33 290.952   2
  -1  -3   4 5565.93 287.517   2
   1   3   4 5802.40 297.639   3
  -1  -3   5 74.4749 104.150   2
   1   3   5 77.6473 88.6057   2
  -1   3   5 8.61244 121.483   3
   1  -3   5 156.325 122.940   1
   1   3  -5 50.0538 78.9086   2
  -1  -3   5 57.4844 108.099   1
   1   3  -5 134.937 119.914   1
   1   3   5-52.7845 96.7065   3
  -1  -3   6 56424.9 1372.31   1
   1   3  -6 55885.8 1364.95   1
   1   3   6 57379.0 1358.71   3
  -1   3   6 54891.4 1377.82   3
   1  -3   6 53531.1 1373.10   1
   1   3   6 56605.0 1281.27   2
   1   3  -6 53490.9 1266.69   2
   1   3   7 17207.8 639.323   3
  -1  -3   7 17186.9 650.382   1
   1   3   7 18943.0 570.817   2
   1  -3   7 17826.5 668.672   1
  -1   3   7 19441.1 687.734   3
   1   3  -7 17635.6 557.598   2
   1   3  -8 6761.90 316.071   2
   1   3   8 6262.14 384.267   3
  -1   3   8 6682.12 414.244   3
   1  -3   8 7595.76 428.267   1
  -1  -3   8 7663.50 429.695   1
   1   3   8 7492.63 326.486   2
   1   3   9 21230.2 620.234   2
  -1  -3   9 21510.1 779.982   1
   1   3  -9 20793.0 612.926   2
   1   3   9 20515.0 755.048   3
   1  -3   9 19308.1 750.645   1
  -1   3   9 20943.7 783.192   3
  -1   3  10 3712.39 357.833   3
   1  -3  10 3743.72 339.592   1
   1   3  10 4051.46 336.395   3
   1   3  10 4120.65 235.967   2
   1   3 -10 3863.45 225.865   2
  -1  -3  10 4270.93 360.720   1
   1   3 -11 47627.7 1115.01   2
   1   3  11 47238.1 1117.56   2
   1   3  11 47020.6 1376.74   3
  -1  -3 -11 48066.2 1359.50   3
  -1   3 -11 49839.1 1386.24   3
  -1   3  11 46090.0 1400.26   3
  -1  -3  11 47559.5 1399.89   1
   1  -3  11 48266.3 1395.28   1
  -1  -3  12 12987.5 672.950   1
   1  -3  12 12571.0 639.811   1
   1   3  12 11249.0 609.693   3
  -1  -3 -12 12835.8 633.972   3
  -1   3  12 12814.8 658.769   3
   1   3  12 13528.6 450.947   2
   1   3 -12 12397.9 430.826   2
  -1   3 -12 12514.5 619.642   3
  -1  -3 -13 61567.0 1678.92   3
   1  -3  13 59287.2 1693.69   1
  -1   3  13 58472.7 1711.44   3
   1   3  13 58475.1 1681.42   3
   1   3 -13 59793.5 1309.64   2
  -1   3 -13 59570.4 1668.32   3
   1   3 -13 61478.4 1717.15   3
   1   3  13 58914.4 1320.21   2
   1  -3 -13 57115.0 1668.11   3
  -1  -3  13 58499.1 1703.56   1
  -1   3  14 17880.0 849.339   3
   1  -3 -14 17673.2 823.479   3
  -1  -3 -14 18254.6 818.007   3
   1  -3  14 17375.3 818.437   1
   1   3  14 18236.4 528.574   2
  -1   3 -14 16908.7 794.371   3
   1   3 -14 18234.9 825.865   3
   1   3 -14 17810.8 522.882   2
   1   3  14 18804.3 847.692   3
  -1  -3  14 16950.4 824.706   1
   1   3 -15 47801.1 1039.50   2
  -1  -3 -15 48657.4 1489.20   3
   1  -3  15 43879.6 1468.31   1
  -1   3 -15 45596.2 1034.30   2
   1   3  15 44425.2 1476.20   3
  -1  -3  15 46104.8 1521.04   1
  -1   3  15 45288.8 1510.61   3
  -1   3  15 46532.7 1053.94   2
   1   3  15 44144.0 1034.53   2
  -1   3 -15 46647.4 1476.84   3
  -1   3  16 966.555 102.376   2
  -1  -3  16 1491.04 340.038   1
   1   3  16 1532.13 349.582   3
   1  -3  16 1583.00 334.430   1
  -1   3  16 1342.82 323.032   3
   1   3  16 999.407 103.861   2
   1   3 -16 979.259 97.8643   2
  -1   3 -16 1056.91 99.7271   2
   1   3  17 15134.8 824.683   3
   1  -3  17 16212.2 851.114   1
  -1   3  17 14196.4 821.380   3
  -1   3  17 15375.1 420.487   2
  -1  -3  17 14994.6 836.026   1
  -1   3 -17 15731.4 397.458   2
   1  -3  18 2113.92 379.764   1
  -1   3  18 1759.77 327.676   3
   1   3  18 1254.19 313.129   3
  -1  -3  18 1398.75 328.253   1
   1  -3  19 5978.65 564.588   1
  -1  -3  19 6777.15 612.450   1
   1   3  19 6662.91 596.400   3
  -1   3  19 5880.68 582.601   3
   1  -3  20 2169.10 383.463   1
  -1  -3  20 2213.31 398.369   1
  -1   3  20 2225.51 410.096   3
   1   3  20 1912.94 364.148   3
   1  -3  21 5289.91 565.920   1
  -1  -3  21 4837.03 541.791   1
   1   3  21 4371.03 526.467   3
  -1   3  21 5250.56 582.246   3
  -1  -3  22 942.896 330.050   1
   1   3  22 712.716 246.328   3
  -1   3  22 1118.45 360.894   3
   1   3  22 895.431 313.218   1
   1  -3  22 1306.88 313.881   1
   1   3  23 257.610 255.763   1
  -1   3  23 109.867 269.082   3
   1   3  23 297.900 235.166   3
  -1  -3  23 253.083 291.671   1
   1  -3  23 217.550 260.947   1
   1   3  24 340.588 272.953   3
   1  -3  24 73.3283 294.631   1
  -1   3  24 10.7091 285.600   3
  -1  -3  24-466.992 291.451   1
   1   3  24 264.090 250.937   1
   1  -3  25 1512.66 364.215   1
   1   3  25 854.411 296.898   1
   1   3  25 505.526 291.478   3
   1   3  26 446.801 295.011   1
   1   4   0 125075. 2467.67   1
   1  -4   0 121822. 2570.57   1
  -1  -4   0 122321. 2463.42   1
  -1   4   1 37784.8 1010.29   3
   1  -4   1 39640.4 1028.65   1
   1   4   1 38642.8 922.669   1
  -1  -4   1 38218.6 947.302   1
  -1  -4  -1 39463.7 923.039   1
   1   4  -1 38719.9 950.802   1
   1  -4  -1 38607.5 1022.71   1
   1  -4   2 8505.70 405.657   1
  -1   4   2 8474.19 399.058   3
   1   4  -2 9524.84 380.306   1
  -1  -4  -2 8215.92 328.200   1
   1   4   2 9259.67 337.752   1
  -1  -4   2 8489.32 369.917   1
   1   4   2 8688.25 398.614   3
   1   4   3 121413. 2560.50   3
   1  -4   3 122587. 2599.59   1
  -1   4   3 125474. 2591.15   3
   1   4   3 124217. 2450.96   1
  -1  -4   3 122677. 2539.65   1
   1   4  -3 120678. 2534.28   1
   1   4   4 9131.40 349.702   1
   1   4   4 9651.18 426.489   2
   1   4  -4 7908.73 392.581   1
  -1   4   4 9121.56 432.144   3
   1  -4   4 9133.97 443.619   1
   1   4   4 8774.05 413.642   3
  -1  -4   4 8514.68 404.508   1
   1  -4   5 248429. 4936.73   1
   1   4   5 259243. 4904.20   3
   1   4   5 243429. 4852.65   2
   1   4  -5 243654. 4848.68   2
  -1   4   5 248913. 4923.13   3
  -1  -4   5 252164. 4893.69   1
   1   4  -5 254121. 4887.28   1
  -1  -4   6 7134.17 397.099   1
   1   4   6 7746.92 419.249   3
   1   4  -6 7260.11 369.340   2
   1   4   6 7533.01 373.357   2
  -1   4   6 7322.64 419.408   3
   1  -4   6 7552.71 432.937   1
   1   4  -6 6636.40 383.850   1
   1  -4   7 146005. 3134.75   1
   1   4  -7 146658. 2990.36   2
   1   4   7 145581. 3091.57   3
   1   4  -7 147384. 3106.29   1
  -1   4   7 142188. 3111.57   3
  -1  -4   7 146163. 3099.39   1
   1   4   7 146281. 2992.98   2
  -1  -4   8 14348.7 624.095   1
   1   4   8 14486.1 540.039   2
   1   4  -8 14317.9 535.175   2
   1  -4   8 14647.8 638.905   1
  -1   4   8 15084.4 647.132   3
   1   4   8 15304.0 632.017   3
   1   4  -8 14468.6 619.747   1
   1   4   9 21423.5 684.237   2
  -1   4   9 20932.3 815.519   3
   1   4  -9 21369.2 678.355   2
  -1  -4   9 20389.7 803.618   1
   1   4   9 20551.9 787.192   3
   1  -4   9 23112.2 843.974   1
   1   4  10 562.862 126.297   2
  -1  -4 -10 296.789 105.564   3
   1  -4  10 740.185 195.712   1
   1   4 -10 704.023 136.557   2
   1   4  10 445.960 171.931   3
  -1   4  10 349.046 171.896   3
  -1   4 -10 569.732 163.702   3
  -1  -4  10 638.347 220.215   1
  -1   4  11 27967.7 1015.92   3
   1   4  11 26898.3 796.737   2
   1  -4  11 27756.8 1009.22   1
  -1   4 -11 27389.2 976.479   3
  -1  -4 -11 27801.7 968.313   3
   1   4 -11 25892.4 782.693   2
  -1  -4  11 28247.9 1010.67   1
   1   4  11 25379.4 959.202   3
  -1  -4 -12 9067.93 531.240   3
   1  -4  12 8745.89 547.947   1
   1  -4 -12 8901.98 538.264   3
   1   4 -12 8888.12 538.839   3
  -1  -4  12 8596.81 552.210   1
  -1   4 -12 8470.91 530.719   1
   1   4 -12 8352.48 385.762   2
   1   4  12 8056.52 519.761   3
  -1   4  12 9170.80 563.658   3
  -1   4 -12 8373.07 515.330   3
   1   4  12 8930.38 399.456   2
  -1   4 -13 2050.84 292.135   3
   1   4 -13 1692.63 173.051   2
  -1   4  13 1661.64 301.177   3
  -1  -4 -13 1268.40 224.233   3
   1  -4 -13 1671.98 269.589   3
   1   4 -13 1654.65 269.291   3
   1   4  13 1426.41 250.185   3
   1  -4  13 1872.27 293.513   1
  -1  -4  13 1813.99 286.630   1
  -1   4 -13 2025.96 280.661   1
   1   4  13 1609.13 174.324   2
  -1   4 -14 6996.36 501.120   3
  -1  -4 -14 7287.66 509.841   3
   1   4  14 7025.95 345.803   2
   1   4  14 6657.61 510.490   3
   1  -4  14 7215.17 538.660   1
  -1   4  14 6551.79 510.933   3
  -1  -4  14 7457.44 550.207   1
   1   4 -14 7279.44 520.217   3
   1   4 -14 7254.76 341.456   2
   1  -4 -14 6513.18 494.630   3
   1   4  15 13887.9 497.392   2
   1  -4  15 13333.2 757.047   1
   1   4  15 13052.9 735.317   3
  -1   4 -15 13212.0 480.235   2
  -1  -4  15 14958.7 806.067   1
  -1   4  15 13338.4 760.121   3
  -1   4  15 13844.8 503.097   2
   1   4 -15 13322.3 482.069   2
   1   4  16 9765.92 661.525   3
   1  -4  16 9884.62 663.712   1
  -1  -4  16 9900.55 677.882   1
  -1   4  16 9265.04 659.309   3
  -1   4  16 10762.8 420.266   2
  -1   4 -16 10370.1 400.494   2
   1   4  16 10289.7 407.388   2
   1   4 -16 10139.9 396.293   2
   1  -4  17 3985.39 456.637   1
  -1   4  17 3635.55 229.806   2
  -1   4  17 3360.45 415.098   3
   1   4 -17 3606.98 213.818   2
   1   4  17 3836.17 453.529   3
   1   4  17 3644.05 223.092   2
  -1  -4  17 3384.22 447.907   1
  -1   4 -17 3539.72 217.274   2
  -1  -4  18 3130.47 442.367   1
   1  -4  18 4547.21 500.925   1
  -1   4 -18 3300.69 190.387   2
  -1   4  18 3570.32 209.405   2
   1   4  18 2680.27 390.218   3
  -1   4  18 3208.66 419.187   3
   1   4 -18 3753.12 201.625   2
   1   4  18 3679.57 206.536   2
  -1   4 -19 11997.6 349.681   2
  -1  -4  19 11022.7 774.914   1
   1  -4  19 11725.3 779.196   1
   1   4  19 12297.0 802.742   3
  -1   4  19 11391.6 794.194   3
  -1  -4  20 1658.60 341.419   1
  -1   4  20 2620.86 431.532   3
   1   4  20 2048.08 389.615   3
   1  -4  20 1830.73 378.773   1
   1   4  21 1768.18 366.356   3
  -1   4  21 2521.72 434.323   3
  -1  -4  21 2124.17 414.823   1
   1  -4  21 1848.51 383.317   1
  -1  -4  22 554.774 310.399   1
   1   4  22 482.271 306.483   3
  -1   4  22-382.703 274.641   3
   1  -4  22 339.760 268.741   1
   1  -4  23 3065.96 495.751   1
   1   4  23 2797.36 475.669   3
  -1  -4  23 4608.64 574.758   1
  -1   4  23 3665.71 531.191   3
   1  -4  24-252.100 242.929   1
  -1   4  24-146.444 307.654   3
   1   4  24-342.344 321.500   3
  -1  -4  24 187.847 303.559   1
   1   4  24 213.438 291.213   1
   1   4  25 795.450 331.041   1
   1   4  26 106.332 264.651   1
   1  -5   0-167.394 157.042   1
  -1  -5   0 19.5283 101.777   1
   1   5   0-93.7391 98.0836   1
  -1  -5  -1 1139.70 161.222   1
  -1  -5   1 1135.18 166.468   1
   1   5   1 1385.11 156.015   1
   1  -5  -1 1667.89 213.143   1
   1   5  -1 1364.72 161.770   1
   1  -5   1 1154.26 205.085   1
   1   5  -2 2264.95 216.313   1
  -1  -5   2 2291.21 216.718   1
   1  -5   2 2411.56 242.822   1
  -1  -5  -2 2583.08 212.487   1
   1   5   2 2374.78 197.423   1
  -1   5   2 2225.36 247.745   3
   1   5   2 2176.90 234.523   3
   1  -5   3 31252.8 951.346   1
   1   5  -3 29620.2 876.884   1
   1   5   3 29368.6 814.382   1
  -1  -5   3 30372.5 883.878   1
   1   5   3 29829.8 913.198   3
  -1   5   3 30354.6 928.061   3
   1   5   4 2923.77 271.480   3
  -1   5   4 3223.52 285.363   3
   1   5   4 3538.38 238.027   1
   1  -5   4 3384.79 302.570   1
   1   5   4 3794.19 291.735   2
   1   5  -4 3688.85 275.735   1
  -1  -5   4 3882.62 299.016   1
  -1   5   4 3800.82 301.098   1
  -1   5   5 20937.0 770.823   3
   1   5   5 21983.6 666.826   1
   1  -5   5 21224.5 782.338   1
   1   5  -5 17626.7 691.320   2
  -1   5   5 21059.4 745.519   1
   1   5   5 22585.4 752.939   2
   1   5  -5 22494.2 751.587   1
   1   5   5 21059.8 753.742   3
  -1  -5   5 21725.5 746.277   1
   1   5   6 7408.66 434.977   3
   1   5   6 7863.00 414.641   2
   1   5  -6 6322.06 377.992   2
  -1  -5   6 7716.61 441.945   1
   1  -5   6 7017.46 433.928   1
  -1   5   6 7965.44 458.451   3
   1   5   6 7876.81 374.957   1
   1   5  -6 8136.73 442.524   1
  -1   5   7 21938.7 819.436   3
   1   5   7 22161.8 748.169   2
   1  -5   7 22938.0 834.247   1
   1   5   7 21873.2 786.180   3
  -1  -5   7 23247.0 816.358   1
   1   5  -7 22526.7 794.569   1
   1  -5   8 17056.6 728.627   1
  -1   5   8 16375.5 714.883   3
   1   5  -8 17802.4 719.090   1
  -1  -5   8 17047.9 717.461   1
   1   5   8 18548.1 661.389   2
   1   5   8 17900.9 715.664   3
   1  -5   9 28983.0 992.289   1
  -1   5   9 18889.9 855.196   3
   1   5  -9 28484.3 957.872   1
   1   5  -9 15417.3 693.429   2
  -1  -5   9 28409.5 967.825   1
  -1  -5  -9 29347.1 954.626   3
   1   5   9 29224.2 863.774   2
   1   5   9 28372.0 957.662   3
   1   5  10 11174.8 494.853   2
  -1  -5 -10 11355.6 578.639   3
  -1   5  10 10616.7 597.399   3
   1   5  10 9684.54 553.821   3
  -1  -5  10 10961.3 593.597   1
   1   5 -10 11479.7 595.423   1
   1  -5  10 12818.3 646.762   1
   1   5  11 10830.6 492.735   2
   1  -5 -11 12914.7 642.203   3
  -1  -5 -11 11049.0 595.690   3
  -1  -5  11 10581.9 605.715   1
  -1   5 -11 10747.3 612.423   1
   1  -5  11 12359.4 649.686   1
   1   5  11 11613.9 623.925   3
   1   5 -11 10418.2 591.075   3
  -1   5  11 10614.8 617.357   3
  -1  -5 -12 8263.56 520.449   3
  -1   5  12 8474.59 568.185   3
   1   5  12 7165.74 506.592   3
   1  -5 -12 8984.60 555.942   3
  -1  -5  12 8386.45 565.630   1
   1   5 -12 8903.36 557.534   3
   1   5  12 8602.28 430.230   2
  -1   5 -12 8369.89 556.873   1
  -1   5 -12 8233.71 527.965   3
   1  -5  12 9012.16 574.075   1
  -1  -5  13 28924.2 1109.23   1
   1   5  13 29461.7 1096.91   3
   1  -5 -13 28488.2 1078.06   3
  -1  -5 -13 29877.8 1072.31   3
  -1   5 -13 29583.4 1119.28   1
  -1   5  13 29848.3 1138.22   3
  -1   5 -13 29860.5 1093.92   3
   1   5 -13 28798.8 1096.52   3
   1  -5  13 27009.2 1085.90   1
   1   5  13 29124.9 876.716   2
   1   5 -14 3232.23 252.715   2
   1  -5  14 4150.49 433.508   1
  -1   5  14 3831.56 423.292   3
  -1  -5  14 4016.21 438.208   1
   1   5  14 4137.57 294.887   2
   1   5  14 3584.16 384.702   3
  -1   5  15 4183.33 462.928   3
  -1   5  15 3814.59 287.771   2
   1   5  15 4282.66 463.110   3
  -1   5 -15 4033.53 287.054   2
   1   5  15 4853.12 314.996   2
   1  -5  15 4020.75 465.935   1
  -1  -5  15 4548.81 465.811   1
   1   5 -15 4335.82 293.508   2
   1  -5  16 12760.5 783.284   1
  -1   5  16 13993.5 830.053   3
  -1   5  16 14356.8 557.842   2
  -1  -5  16 12616.5 776.126   1
   1   5 -16 13252.3 531.037   2
  -1   5 -16 13672.6 534.765   2
   1   5  16 13071.2 533.027   2
   1   5  16 12772.7 773.352   3
  -1   5  17 27896.1 1232.41   3
  -1   5  17 28211.8 853.545   2
  -1   5 -17 29161.1 838.224   2
   1   5 -17 27192.5 824.569   2
   1  -5  17 26803.9 1198.30   1
   1   5  17 26476.0 1187.15   3
   1   5  17 28593.7 843.037   2
  -1  -5  17 28245.9 1225.47   1
  -1   5  18 1054.45 158.450   2
   1   5  18 699.887 128.961   2
   1   5 -18 431.331 108.647   2
   1  -5  18 550.606 317.737   1
  -1  -5  18 409.840 222.755   1
  -1   5  18 287.723 265.778   3
   1   5  18 699.394 293.211   3
  -1   5 -18 601.150 119.102   2
  -1  -5  19 2655.92 401.103   1
   1   5  19 2794.54 401.234   3
  -1   5  19 2435.65 415.808   3
   1  -5  19 3820.87 502.649   1
   1  -5  20 700.842 313.727   1
  -1  -5  20 87.5520 199.584   1
   1   5  20 867.376 265.863   3
  -1   5  20 930.512 279.959   3
   1  -5  21 1664.09 399.040   1
  -1  -5  21 2900.25 476.337   1
  -1   5  21 2402.62 419.271   3
   1   5  21 1897.12 402.375   3
   1  -5  22 1171.32 343.066   1
  -1   5  22 947.343 331.971   3
  -1  -5  22 1689.63 412.037   1
  -1  -5  23 1110.99 390.559   1
   1  -5  23 1193.07 364.114   1
   1   5  23 858.864 312.793   3
  -1   5  23 264.113 234.330   3
   1   5  24 986.080 382.565   3
   1   5  26 626.427 310.604   1
  -1  -6   0 21731.0 727.162   1
   1   6   0 23161.5 737.031   1
   1  -6   0 22742.2 808.090   1
   1   6   1 17567.0 609.657   1
   1   6  -1 16978.1 629.216   1
   1  -6   1 15840.2 667.769   1
  -1  -6  -1 16787.1 607.389   1
  -1   6   1 17447.2 684.031   1
   1  -6  -1 16922.4 678.965   1
  -1  -6   1 17014.8 620.931   1
  -1  -6   2 20810.2 718.421   1
  -1  -6  -2 20952.3 688.023   1
   1   6   2 20833.5 686.281   1
  -1   6   2 20615.1 773.267   3
  -1   6   2 20250.6 753.521   1
   1  -6   2 20891.6 785.202   1
   1   6  -2 20931.2 728.906   1
   1   6   2 21950.6 781.074   3
   1  -6   3 33819.7 1091.29   1
  -1   6   3 36164.1 1088.83   1
   1   6   3 34951.6 1082.59   3
  -1  -6   3 35403.9 1043.73   1
   1   6   3 36233.7 1115.88   2
   1   6   3 36465.8 999.393   1
  -1   6   3 37149.3 1114.03   3
   1   6  -3 37070.2 1060.70   1
  -1  -6   4 8521.69 456.567   1
   1  -6   4 9181.11 503.125   1
   1   6  -4 7818.29 445.309   1
  -1   6   4 7730.77 450.689   1
   1   6   4 8509.76 469.782   2
  -1   6   4 8245.86 474.483   3
   1   6   4 8531.95 411.864   1
   1   6   4 8186.57 468.177   3
   1   6  -5 32071.2 1000.52   1
   1  -6   5 29588.8 1020.96   1
  -1   6   5 31806.6 1016.83   1
   1   6   5 30434.1 1006.00   3
   1   6   5 30759.4 901.096   1
   1   6   5 34351.0 1035.20   2
  -1   6   5 28656.1 1003.92   3
  -1  -6   5 29842.8 981.672   1
  -1  -6   6 5507.16 395.062   1
   1   6   6 5206.27 322.798   1
  -1   6   6 5521.90 383.875   1
   1  -6   6 5811.95 422.799   1
  -1   6   6 5021.87 386.970   3
   1   6   6 5568.11 395.452   3
   1   6  -6 5809.19 396.446   1
   1   6   6 5867.09 385.787   2
  -1  -6   7 42170.4 1292.42   1
   1   6   7 42965.2 1301.44   3
   1   6   7 43421.6 1190.37   1
   1   6  -7 45591.5 1316.95   1
  -1   6   7 45241.3 1307.54   1
   1  -6   7 41244.7 1317.34   1
   1   6   7 45930.5 1281.35   2
  -1   6   7 43582.3 1334.37   3
   1   6   8 4330.72 309.089   1
   1   6   8 3833.41 357.803   3
   1   6  -8 4465.25 370.264   1
  -1   6   8 3746.33 362.897   3
   1  -6   8 4146.25 396.844   1
  -1  -6  -8 4163.49 358.220   3
   1   6   8 4190.84 334.287   2
  -1  -6   8 3624.62 348.388   1
  -1   6   9 9794.60 584.244   3
   1   6  -9 10352.8 584.903   1
  -1  -6   9 10575.5 591.008   1
  -1  -6  -9 9000.99 534.988   3
   1   6   9 10481.3 528.058   2
   1   6   9 10005.4 580.169   3
   1  -6  -9 10434.5 580.296   3
   1  -6   9 10296.0 595.363   1
  -1   6  -9 10996.9 605.939   1
  -1  -6 -10 1578.24 246.097   3
  -1   6  10 1299.94 278.798   3
   1  -6 -10 489.481 183.420   3
   1   6  10 1174.29 195.178   2
   1   6  10 1106.29 245.844   3
  -1  -6  10 2059.59 310.771   1
  -1   6 -10 1530.64 274.237   1
   1   6 -10 1515.96 259.678   1
   1  -6  10 1383.77 274.620   1
  -1  -6  11 54152.4 1641.58   1
  -1   6 -11 55043.8 1649.75   1
   1  -6  11 52827.8 1651.12   1
  -1  -6 -11 57014.3 1637.84   3
  -1   6  11 53378.0 1654.76   3
   1  -6 -11 57633.6 1668.71   3
   1   6  11 54258.0 1479.39   2
   1   6  11 53554.2 1625.11   3
   1   6 -11 53905.9 1628.43   1
   1  -6  12 7600.26 559.964   1
  -1   6  12 7342.18 560.230   3
   1   6  12 8310.75 565.616   3
  -1  -6  12 8139.05 585.945   1
   1   6  12 8400.77 471.824   2
  -1  -6 -12 8743.69 558.648   3
   1   6  13 18203.5 879.598   3
  -1   6  13 17449.1 893.668   3
   1   6  13 18836.0 732.593   2
   1  -6  13 18508.6 904.158   1
  -1  -6  13 18360.2 896.551   1
  -1   6  14 5947.83 529.516   3
   1   6  14 6104.66 517.249   3
   1   6  14 5999.21 389.535   2
  -1  -6  14 6798.40 568.296   1
   1  -6  14 5626.46 524.646   1
  -1   6  15 6134.81 394.220   2
  -1  -6  15 5553.66 518.478   1
   1  -6  15 5624.74 542.922   1
   1   6  15 6192.58 543.289   3
  -1   6  15 5821.42 533.560   3
   1   6  15 5831.32 387.972   2
   1  -6  16 2408.35 374.656   1
  -1   6  16 2513.99 407.701   3
   1   6  16 2536.75 259.800   2
  -1  -6  16 2118.81 392.407   1
  -1   6  16 2513.88 260.250   2
[truncated: 382,523 more chars]
