# Supplementary material for: Synthesis and crystal structures of two 1,3-di(alk­yloxy)-2-(methyl­sulfan­yl)imidazolium tetra­fluorido­borates
Source: Acta Crystallogr E Crystallogr Commun. 2020 Mar 17;76(Pt 4):552–6. doi: 10.1107/S2056989020003643 (PMC7133041; doi:10.1107/S2056989020003643)
Supplement: Supplementary file 2 [file e-76-00552-1sup2.hkl]

data_1                                                                          
_shelx_title ' la436_1 in P 21/n'                                               
_shelx_refln_list_code          4                                               
_shelx_F_calc_maximum      181.56                                               
_exptl_crystal_F_000       536.00                                               
_reflns_d_resolution_high  0.8203                                               
                                                                                
loop_                                                                           
 _space_group_symop_operation_xyz                                               
 'x, y, z'                                                                      
 '-x+1/2, y+1/2, -z+1/2'                                                        
 '-x, -y, -z'                                                                   
 'x-1/2, -y-1/2, z-1/2'                                                         
                                                                                
_cell_length_a     8.1049                                                       
_cell_length_b    11.6979                                                       
_cell_length_c    12.0810                                                       
_cell_angle_alpha  90.000                                                       
_cell_angle_beta   90.069                                                       
_cell_angle_gamma  90.000                                                       
                                                                                
_shelx_F_squared_multiplier     1.000                                           
                                                                                
loop_                                                                           
 _refln_index_h                                                                 
 _refln_index_k                                                                 
 _refln_index_l                                                                 
 _refln_F_squared_calc                                                          
 _refln_F_squared_meas                                                          
 _refln_F_squared_sigma                                                         
 _refln_observed_status                                                         
   2   0   0      32963.37      32398.87       219.34 o                         
   4   0   0       2404.58       2425.47        40.42 o                         
   6   0   0        453.61        430.56        27.97 o                         
   8   0   0       1328.17       1337.09        52.55 o                         
   2   1   0      11100.01      11106.96        39.30 o                         
   3   1   0       2024.45       1987.44        19.73 o                         
   4   1   0       1621.78       1608.69        25.01 o                         
   5   1   0       2741.22       2756.59        66.83 o                         
   6   1   0       5642.36       5647.61        92.71 o                         
   7   1   0        754.85        703.06        30.35 o                         
   8   1   0        746.44        786.74        26.88 o                         
   9   1   0          0.02         -5.29         8.07 o                         
   0   2   0       8838.32       8903.32        82.97 o                         
   1   2   0         40.76         45.96         4.26 o                         
   2   2   0        575.90        574.41         7.69 o                         
   3   2   0         35.50         43.29         3.01 o                         
   4   2   0       1682.60       1728.69        20.69 o                         
   5   2   0         16.17          8.37         2.83 o                         
   6   2   0        397.43        403.57        13.24 o                         
   7   2   0        310.07        344.62        16.00 o                         
   8   2   0        321.78        314.80        15.44 o                         
   9   2   0        181.09        178.17        16.15 o                         
   1   3   0       8649.57       8636.02        57.54 o                         
   2   3   0        577.44        597.59        13.11 o                         
   3   3   0         53.10         60.81         3.16 o                         
   4   3   0       1301.40       1296.94        17.24 o                         
   5   3   0         10.38         10.17         2.56 o                         
   6   3   0        139.47        131.04         8.00 o                         
   7   3   0         12.76         14.91         2.87 o                         
   8   3   0        248.80        253.91        16.63 o                         
   9   3   0         63.79         50.66        14.00 o                         
   0   4   0       1553.26       1527.81        27.12 o                         
   1   4   0       1882.90       1891.20        24.08 o                         
   2   4   0        111.16        107.47         6.43 o                         
   3   4   0         91.83         89.28         5.00 o                         
   4   4   0       2001.05       1935.76        29.64 o                         
   5   4   0         88.90         84.67         5.23 o                         
   6   4   0        847.72        833.62        18.05 o                         
   7   4   0         65.06         59.36         5.29 o                         
   8   4   0        117.24        106.98         8.09 o                         
   9   4   0         15.56          5.33         8.51 o                         
   1   5   0        214.86        229.96         9.57 o                         
   2   5   0         18.49         16.51         3.10 o                         
   3   5   0        325.96        312.07        10.73 o                         
   4   5   0         97.56        101.66         5.29 o                         
   5   5   0       1024.94        998.37        17.07 o                         
   6   5   0         79.76         73.21         6.88 o                         
   7   5   0          0.08         -0.20         3.63 o                         
   8   5   0         89.52        101.49        17.62 o                         
   9   5   0          6.57          2.89         8.25 o                         
   0   6   0         30.43         16.70         8.29 o                         
   1   6   0        244.47        240.81         9.47 o                         
   2   6   0         67.69         71.46         6.74 o                         
   3   6   0        591.00        577.75        14.98 o                         
   4   6   0          3.60          1.30         2.48 o                         
   5   6   0          1.65          1.86         1.11 o                         
   6   6   0         34.87         30.32         6.74 o                         
   7   6   0        454.75        480.85        20.38 o                         
   8   6   0          0.00          7.03        14.11 o                         
   1   7   0        900.11        862.21        21.03 o                         
   2   7   0        830.52        800.03        23.48 o                         
   3   7   0         62.16         72.91         5.43 o                         
   4   7   0        861.12        938.34        18.08 o                         
   5   7   0          0.78          4.94         2.93 o                         
   6   7   0          8.05          7.63         6.64 o                         
   7   7   0        170.22        169.28        12.68 o                         
   8   7   0        131.10        132.50        21.47 o                         
   0   8   0        443.05        400.68        20.29 o                         
   1   8   0        428.47        440.63        15.99 o                         
   2   8   0         46.48         42.82         5.14 o                         
   3   8   0        474.74        500.51        15.69 o                         
   4   8   0         10.41          9.45         2.93 o                         
   5   8   0         87.37         82.72         7.60 o                         
   6   8   0         20.19         19.46         5.59 o                         
   7   8   0          6.01         -7.16        14.87 o                         
   8   8   0          1.77          7.00         6.37 o                         
   1   9   0          0.38          3.01         2.83 o                         
   2   9   0         47.72         35.61         7.06 o                         
   3   9   0         44.46         37.13         4.95 o                         
   4   9   0         70.09         56.97         6.01 o                         
   5   9   0          1.29         -3.79         3.79 o                         
   6   9   0          4.60         10.06         5.73 o                         
   7   9   0          2.58          7.02         7.14 o                         
   0  10   0         56.15         66.25        12.13 o                         
   1  10   0         31.85         23.45         6.04 o                         
   2  10   0        131.45        129.69        11.22 o                         
   3  10   0        194.12        193.72        10.81 o                         
   4  10   0         11.65          9.92         5.51 o                         
   5  10   0         22.64         25.59        12.00 o                         
   6  10   0          8.76          3.93         6.90 o                         
   7  10   0         50.37         38.37        18.20 o                         
   1  11   0         27.15         23.78         5.58 o                         
   2  11   0        258.27        248.54        18.04 o                         
   3  11   0         10.02          4.80         4.00 o                         
   4  11   0         45.30         37.86         6.90 o                         
   5  11   0         34.20         45.26        10.76 o                         
   6  11   0          3.48          6.64        17.71 o                         
   0  12   0          4.78         -0.43         9.46 o                         
   1  12   0        136.05        166.29        13.35 o                         
   2  12   0         29.55         32.02         5.77 o                         
   3  12   0        283.39        316.73        19.41 o                         
   4  12   0          4.35         -5.80         5.80 o                         
   5  12   0        198.79        204.99        20.24 o                         
   1  13   0        496.49        529.51        24.70 o                         
   2  13   0         15.86         23.60         5.99 o                         
   3  13   0         34.63         18.96         9.04 o                         
   4  13   0         46.92         43.39        12.77 o                         
   0  14   0        101.64        120.16        33.42 o                         
   1  14   0          1.73         -0.28         3.81 o                         
  -9   0   1        133.64        164.45        26.95 o                         
  -7   0   1         19.00         31.27         5.43 o                         
  -5   0   1       4174.30       4180.89        53.91 o                         
  -3   0   1      17698.63      17748.11        65.93 o                         
   3   0   1       4295.58       4556.12        99.65 o                         
   5   0   1       1425.89       1591.71        43.18 o                         
   7   0   1         28.71         28.83         8.18 o                         
   9   0   1          0.04          8.54         5.47 o                         
  -9   1   1        169.25        158.72        16.11 o                         
  -8   1   1        273.05        290.29        11.33 o                         
  -7   1   1         67.04         58.46         4.63 o                         
  -6   1   1        109.26        100.60         7.31 o                         
  -5   1   1        773.58        826.27        17.83 o                         
  -4   1   1       3050.78       2968.25        26.41 o                         
  -3   1   1         95.84        103.33         4.81 o                         
  -2   1   1        799.31        839.40        11.18 o                         
  -1   1   1        590.04        503.60        14.46 o                         
   1   1   1       1033.25        939.78        18.90 o                         
   2   1   1       2588.38       2591.77        31.15 o                         
   3   1   1       4883.27       5012.25        39.47 o                         
   4   1   1        516.94        473.17        24.65 o                         
   5   1   1         84.87         46.15        12.74 o                         
   6   1   1         35.47         31.25         5.29 o                         
   7   1   1          1.03          3.77         3.81 o                         
   8   1   1          0.05         -4.29         4.78 o                         
   9   1   1         46.85         40.93         7.14 o                         
  -9   2   1        202.43        216.09        18.72 o                         
  -8   2   1         17.26         10.34         4.73 o                         
  -7   2   1        224.58        227.32         9.64 o                         
  -6   2   1        625.64        630.09        14.24 o                         
  -5   2   1        342.79        358.96         9.96 o                         
  -4   2   1         13.45         11.41         1.91 o                         
  -3   2   1       2911.06       3027.10        21.78 o                         
  -2   2   1        220.90        207.23         4.64 o                         
  -1   2   1        330.92        307.03         5.35 o                         
   0   2   1       5833.94       5917.84        60.03 o                         
   1   2   1        115.17        129.01         6.94 o                         
   2   2   1       6701.81       6509.34        77.86 o                         
   3   2   1        547.54        541.56        10.58 o                         
   4   2   1         48.31         46.64         3.84 o                         
   5   2   1       1562.06       1628.86        42.48 o                         
   6   2   1        157.87        148.08         7.64 o                         
   7   2   1         82.64         86.78         6.97 o                         
   8   2   1         39.27         26.36         5.37 o                         
   9   2   1        171.72        172.73        38.43 o                         
  -9   3   1         18.49          9.05        13.17 o                         
  -8   3   1          0.93          1.91         5.41 o                         
  -7   3   1        650.12        612.23        28.13 o                         
  -6   3   1          4.04          3.16         1.79 o                         
  -5   3   1       1163.76       1118.95        20.15 o                         
  -4   3   1        287.33        294.98         9.39 o                         
  -3   3   1       2007.34       1905.59        18.48 o                         
  -2   3   1        310.69        295.64         6.60 o                         
  -1   3   1       1711.13       1672.47        16.37 o                         
   0   3   1       3061.81       2907.51        22.98 o                         
   1   3   1        349.96        335.61         9.20 o                         
   2   3   1         52.68         52.92         4.26 o                         
   3   3   1       3799.40       3765.20        54.55 o                         
   4   3   1         30.30         25.93         3.24 o                         
   5   3   1        348.40        352.88        10.92 o                         
   6   3   1        281.60        301.66        11.30 o                         
   7   3   1          1.42          0.08         2.15 o                         
   8   3   1        364.90        415.31        15.96 o                         
   9   3   1         34.31         26.52         9.54 o                         
  -9   4   1          5.11          6.66        33.00 o                         
  -8   4   1          1.58          2.10         2.72 o                         
  -7   4   1         22.19         18.28         4.53 o                         
  -6   4   1         51.65         58.12         4.27 o                         
  -5   4   1        532.32        514.14        12.05 o                         
  -4   4   1        118.74        113.24         5.94 o                         
  -3   4   1       1570.43       1465.61        18.14 o                         
  -2   4   1       1276.13       1260.01        22.01 o                         
  -1   4   1       2797.69       2900.98        26.80 o                         
   0   4   1        962.77        980.73        14.54 o                         
   1   4   1       5847.10       5953.04        40.09 o                         
   2   4   1        316.79        360.98        14.69 o                         
   3   4   1       4649.47       4385.13        43.04 o                         
   4   4   1          0.15         -2.02         2.63 o                         
   5   4   1       1327.05       1327.25        25.06 o                         
   6   4   1        218.50        197.01         8.15 o                         
   7   4   1        182.62        180.61         8.72 o                         
   8   4   1         39.49         20.62        11.33 o                         
   9   4   1         30.92         28.66         9.38 o                         
  -9   5   1         86.49         75.65        17.14 o                         
  -8   5   1         81.99         77.79        16.04 o                         
  -7   5   1        160.16        149.64         8.53 o                         
  -6   5   1         45.97         46.80         3.84 o                         
  -5   5   1         63.53         62.24         4.18 o                         
  -4   5   1          0.88          1.59         1.80 o                         
  -3   5   1        936.30        914.71        17.98 o                         
  -2   5   1         24.82         10.11         3.24 o                         
  -1   5   1        679.76        669.68        14.40 o                         
   0   5   1        127.66        153.27         8.38 o                         
   1   5   1          0.19          1.55         2.55 o                         
   2   5   1        431.12        452.17        17.95 o                         
   3   5   1          1.85          6.05         2.60 o                         
   4   5   1          2.09          6.59         2.56 o                         
   5   5   1        819.64        846.48        20.84 o                         
   6   5   1          1.28          1.35         2.85 o                         
   7   5   1        176.86        191.96        13.24 o                         
   8   5   1         42.55         46.13         7.89 o                         
   9   5   1          0.33          5.90         5.87 o                         
  -8   6   1         75.55         49.28        13.65 o                         
  -7   6   1         37.97         34.57         5.33 o                         
  -6   6   1        405.86        416.56        13.09 o                         
  -5   6   1         22.36         21.91         3.13 o                         
  -4   6   1        431.52        420.64        11.89 o                         
  -3   6   1        338.57        352.97        11.51 o                         
  -2   6   1        129.22        104.88         6.35 o                         
  -1   6   1       1226.07       1381.72        22.59 o                         
   0   6   1        894.68        856.74        21.24 o                         
   1   6   1        573.91        614.91        17.80 o                         
   2   6   1         30.47         37.41         5.47 o                         
   3   6   1        714.64        708.56        13.79 o                         
   4   6   1        519.67        516.92        15.36 o                         
   5   6   1         23.83         26.87         4.38 o                         
   6   6   1        179.23        177.95        12.49 o                         
   7   6   1         11.25          7.72         4.04 o                         
   8   6   1          9.82          3.88        12.38 o                         
  -8   7   1          8.21         17.67         8.38 o                         
  -7   7   1        367.55        366.14        33.34 o                         
  -6   7   1          0.14          3.44         2.06 o                         
  -5   7   1        572.25        576.06        15.20 o                         
  -4   7   1         59.15         55.79         4.90 o                         
  -3   7   1        125.13        118.13         6.94 o                         
  -2   7   1        264.61        275.65        10.33 o                         
  -1   7   1       2636.27       2656.44        31.10 o                         
   0   7   1        955.07        948.66        21.54 o                         
   1   7   1       1166.97       1206.13        35.67 o                         
   2   7   1        204.50        219.32        10.58 o                         
   3   7   1         20.10         12.77         1.89 o                         
   4   7   1        502.29        491.77        15.79 o                         
   5   7   1        335.46        335.82        16.74 o                         
   6   7   1         18.85         22.36         4.80 o                         
   7   7   1        169.57        169.39        15.54 o                         
   8   7   1          0.00         -9.06         9.06 o                         
  -8   8   1          9.81          6.90        15.33 o                         
  -7   8   1          9.87         40.30        12.38 o                         
  -6   8   1         81.57        104.14        10.12 o                         
  -5   8   1        434.91        435.60        13.90 o                         
  -4   8   1          4.89          3.47         3.02 o                         
  -3   8   1         96.18         96.23         7.13 o                         
  -2   8   1       1379.38       1389.36        23.32 o                         
  -1   8   1          4.06         -0.79         1.86 o                         
   0   8   1        859.94        874.42        22.75 o                         
   1   8   1          0.14          3.48         2.72 o                         
   2   8   1        144.05        146.54         7.71 o                         
   3   8   1        157.95        171.83         8.17 o                         
   4   8   1        296.47        276.89         8.88 o                         
   5   8   1          0.04          1.70         3.07 o                         
   6   8   1        981.15       1039.28        31.77 o                         
   7   8   1          0.96          3.76         4.18 o                         
   8   8   1         61.98         41.81        15.67 o                         
  -7   9   1         38.30         44.04        13.29 o                         
  -6   9   1          1.99          3.76         3.35 o                         
  -5   9   1         68.05         84.28         9.25 o                         
  -4   9   1        141.22        150.80         9.99 o                         
  -3   9   1         59.31         55.35         5.84 o                         
  -2   9   1         46.41         37.75         4.49 o                         
  -1   9   1        283.31        277.27        13.49 o                         
   0   9   1        291.53        301.42        12.99 o                         
   1   9   1        481.98        469.83        15.97 o                         
   2   9   1        232.79        235.44        11.78 o                         
   3   9   1          3.41          1.77         1.87 o                         
   4   9   1        597.08        603.87        13.29 o                         
   5   9   1        160.26        172.99        11.56 o                         
   6   9   1         13.94         17.37         7.14 o                         
   7   9   1         44.07         50.43        13.98 o                         
  -7  10   1          0.20         -4.45        12.49 o                         
  -6  10   1        189.74        174.93        24.40 o                         
  -5  10   1         53.55         41.42         8.28 o                         
  -4  10   1        248.72        254.37        16.77 o                         
  -3  10   1        127.64        137.97        10.30 o                         
  -2  10   1        156.39        155.42         9.22 o                         
  -1  10   1          5.08          5.35         3.52 o                         
   0  10   1         45.14         38.66         6.64 o                         
   1  10   1        241.73        221.98        13.71 o                         
   2  10   1         46.21         46.00         6.38 o                         
   3  10   1        292.63        277.41        12.24 o                         
   4  10   1        232.09        222.74        10.75 o                         
   5  10   1          2.98          0.14         4.51 o                         
   6  10   1          6.44         13.50         7.44 o                         
   7  10   1         82.61        138.73        32.77 o                         
  -6  11   1         91.29         90.31        18.49 o                         
  -5  11   1        350.17        397.89        65.99 o                         
  -4  11   1         76.04         50.65        15.93 o                         
  -3  11   1          7.38         17.73         4.81 o                         
  -2  11   1         11.12         15.88         4.66 o                         
  -1  11   1        312.24        324.20        18.45 o                         
   0  11   1          1.83         -3.04         4.90 o                         
   1  11   1        581.69        568.21        23.12 o                         
   2  11   1         23.69         28.11         5.95 o                         
   3  11   1         36.49         32.50         5.30 o                         
   4  11   1         66.68         62.39         8.91 o                         
   5  11   1         36.41         45.87         9.41 o                         
   6  11   1        108.72         91.03        13.74 o                         
  -5  12   1          7.32          9.01         7.80 o                         
  -4  12   1          1.95          7.03         6.06 o                         
  -3  12   1        178.10        179.18        17.40 o                         
  -2  12   1        159.15        186.69        17.10 o                         
  -1  12   1        176.72        179.69        16.40 o                         
   0  12   1        295.61        289.67        17.90 o                         
   1  12   1         37.78         49.28         8.20 o                         
   2  12   1        283.60        306.52        17.44 o                         
   3  12   1          4.49          7.46         6.50 o                         
   4  12   1         10.53          1.71         5.22 o                         
   5  12   1          1.76          4.58         5.15 o                         
  -4  13   1        134.36        138.14        24.50 o                         
  -3  13   1          0.96          9.39        39.24 o                         
  -2  13   1         54.36         53.96         9.52 o                         
  -1  13   1         21.98         28.60         7.16 o                         
   0  13   1          2.49          0.65         8.51 o                         
   1  13   1         50.01         60.19         8.33 o                         
   2  13   1        173.03        171.40        18.18 o                         
   3  13   1          3.16          2.10         4.58 o                         
   4  13   1        127.70        157.45        18.46 o                         
  -1  14   1         99.89         97.00        11.11 o                         
   0  14   1         53.02         47.98        10.01 o                         
   1  14   1         38.52         31.44        10.32 o                         
  -8   0   2        407.24        398.04        40.66 o                         
  -6   0   2        746.91        767.74        25.11 o                         
  -4   0   2        804.44        815.58        17.13 o                         
  -2   0   2       5902.91       5819.06        37.74 o                         
   0   0   2      19504.64      18530.72       120.23 o                         
   2   0   2       9965.88       9799.62        72.12 o                         
   4   0   2          0.45          5.46         4.64 o                         
   6   0   2        221.30        214.22        19.28 o                         
   8   0   2          0.44         -1.14         4.61 o                         
  -9   1   2          4.65         -0.11         4.50 o                         
  -8   1   2          9.11         14.17         4.67 o                         
  -7   1   2        148.18        136.03         5.47 o                         
  -6   1   2         13.24          6.87         2.35 o                         
  -5   1   2       1591.79       1611.76        29.21 o                         
  -4   1   2         37.40         34.97         3.49 o                         
  -3   1   2       1108.96       1180.42        16.34 o                         
  -2   1   2       1602.90       1549.93        16.04 o                         
  -1   1   2         83.09         88.38         3.76 o                         
   0   1   2        658.65        639.68        11.57 o                         
   1   1   2          8.48          3.92         1.65 o                         
   2   1   2        393.42        378.09         9.91 o                         
   3   1   2        351.21        338.66        11.56 o                         
   4   1   2        180.10        189.30        17.32 o                         
   5   1   2       1571.14       1504.03        41.01 o                         
   6   1   2        505.42        507.65        17.31 o                         
   7   1   2        168.94        162.36        12.65 o                         
   8   1   2        331.50        346.67        22.70 o                         
   9   1   2         11.84         15.81         4.19 o                         
  -9   2   2        166.83        138.38        15.66 o                         
  -8   2   2         71.87         73.31        10.68 o                         
  -7   2   2        447.93        418.75        19.45 o                         
  -6   2   2        226.06        219.11        10.76 o                         
  -5   2   2        247.96        274.65        10.04 o                         
  -4   2   2        867.32        899.00        21.43 o                         
  -3   2   2        119.21        170.67         6.44 o                         
  -2   2   2        285.47        279.66         6.11 o                         
  -1   2   2        210.39        209.23         6.01 o                         
   0   2   2        122.08        141.89         4.30 o                         
   1   2   2        702.85        750.32        11.01 o                         
   2   2   2        444.92        447.51         9.34 o                         
   3   2   2        108.25        121.59         5.08 o                         
   4   2   2          0.74          0.88         1.70 o                         
   5   2   2        367.02        366.74        12.45 o                         
   6   2   2        207.33        193.75         8.79 o                         
   7   2   2        356.81        359.94        13.62 o                         
   8   2   2         28.15         16.11         4.66 o                         
   9   2   2         29.35         31.82        10.29 o                         
  -9   3   2          0.36          5.70         5.52 o                         
  -8   3   2         91.88        101.83        10.03 o                         
  -7   3   2         25.62         10.72         4.16 o                         
  -6   3   2         68.78         43.63        14.92 o                         
  -5   3   2         72.24         76.71         5.91 o                         
  -4   3   2       2392.48       2417.29        31.70 o                         
  -3   3   2        618.86        606.59        12.20 o                         
  -2   3   2       1067.74       1101.32        13.91 o                         
  -1   3   2       5537.50       5374.79        29.76 o                         
   0   3   2          0.08          2.65         1.86 o                         
   1   3   2       3991.41       3903.78        30.03 o                         
   2   3   2         76.67         70.42         4.57 o                         
   3   3   2         10.77         10.31         3.18 o                         
   4   3   2        133.19        127.74         9.49 o                         
   5   3   2        358.48        343.25        11.94 o                         
   6   3   2        547.84        520.20        14.44 o                         
   7   3   2        214.53        226.60        11.06 o                         
   8   3   2        146.37        147.36        10.40 o                         
   9   3   2         17.12          9.42         6.45 o                         
  -9   4   2          1.27         12.25         8.65 o                         
  -8   4   2        125.12        108.87        13.08 o                         
  -7   4   2         10.15          8.29         3.47 o                         
  -6   4   2        180.79        163.07         9.21 o                         
  -5   4   2         14.25         11.42         3.33 o                         
  -4   4   2         78.10         78.59         6.72 o                         
  -3   4   2          2.19          0.10         1.81 o                         
  -2   4   2        199.36        206.85         7.81 o                         
  -1   4   2       1351.43       1362.21        18.72 o                         
   0   4   2       6572.73       6264.25        38.53 o                         
   1   4   2       3237.98       3305.25        43.31 o                         
   2   4   2        169.13        162.35         6.21 o                         
   3   4   2       1135.36       1136.06        21.79 o                         
   4   4   2       2510.92       2489.03        41.76 o                         
   5   4   2         23.23         24.42         4.71 o                         
   6   4   2        940.85        940.24        27.45 o                         
   7   4   2         99.00        104.24        11.56 o                         
   8   4   2        327.36        334.65        21.63 o                         
   9   4   2         25.75         14.51         7.07 o                         
  -9   5   2          0.46         -1.01        16.46 o                         
  -8   5   2         26.30         17.49         9.00 o                         
  -7   5   2        195.93        154.77        25.09 o                         
  -6   5   2         59.37         50.32         5.36 o                         
  -5   5   2        302.48        284.75        10.84 o                         
  -4   5   2          1.71          1.38         1.97 o                         
  -3   5   2          7.48          3.72         2.37 o                         
  -2   5   2        177.73        148.51         7.84 o                         
  -1   5   2        935.41        942.92        17.11 o                         
   0   5   2          1.08          4.36         2.01 o                         
   1   5   2       2716.27       2904.00        30.79 o                         
   2   5   2        702.69        724.35        17.14 o                         
   3   5   2        519.01        555.35        15.89 o                         
   4   5   2         44.68         41.39         5.58 o                         
   5   5   2          3.47          2.81         2.89 o                         
   6   5   2         36.02         32.48         5.67 o                         
   7   5   2         75.72         68.09         8.47 o                         
   8   5   2        131.34        150.73        15.18 o                         
   9   5   2          0.79         -1.48         6.33 o                         
  -8   6   2         20.96         21.34        10.68 o                         
  -7   6   2         75.05         61.65        13.75 o                         
  -6   6   2        190.70        200.20        11.84 o                         
  -5   6   2        290.91        283.52        13.53 o                         
  -4   6   2        348.20        355.94        12.49 o                         
  -3   6   2        747.25        775.80        18.01 o                         
  -2   6   2         33.70         43.86         4.71 o                         
  -1   6   2         42.67         45.85         4.79 o                         
   0   6   2         25.00         17.27         2.81 o                         
   1   6   2        740.09        685.08        15.96 o                         
   2   6   2        614.21        625.60        14.06 o                         
   3   6   2        863.04        862.86        20.73 o                         
   4   6   2        426.19        452.76        14.33 o                         
   5   6   2        110.25        122.96        10.86 o                         
   6   6   2          1.36          2.84         3.23 o                         
   7   6   2          5.84          5.65         4.06 o                         
   8   6   2          0.66         -1.91         5.14 o                         
  -8   7   2        190.82        202.30        27.12 o                         
  -7   7   2         24.97         26.16        10.06 o                         
  -6   7   2         99.40         93.82        12.13 o                         
  -5   7   2         16.33         12.38         2.85 o                         
  -4   7   2       2260.30       2273.48        33.62 o                         
  -3   7   2         79.78         83.32         6.13 o                         
  -2   7   2       1968.38       2006.59        28.39 o                         
  -1   7   2         30.60         34.98         4.42 o                         
   0   7   2          1.70          2.81         2.55 o                         
   1   7   2        151.18        125.36         7.15 o                         
   2   7   2        474.12        436.71        13.22 o                         
   3   7   2         63.32         57.86         3.83 o                         
   4   7   2        285.23        271.68        13.39 o                         
   5   7   2        102.48         94.82         9.66 o                         
   6   7   2          8.83          8.39         3.47 o                         
   7   7   2        116.88        114.49        15.85 o                         
   8   7   2         85.33        118.89        20.65 o                         
  -8   8   2         25.13         29.49        11.29 o                         
  -7   8   2          1.43         21.02        43.92 o                         
  -6   8   2        124.09        163.12        22.16 o                         
  -5   8   2        344.56        367.25        16.70 o                         
  -4   8   2        208.89        241.99        13.74 o                         
  -3   8   2        438.22        436.69        15.56 o                         
  -2   8   2        214.59        224.39        10.26 o                         
  -1   8   2        249.03        227.31         9.92 o                         
   0   8   2         83.84         89.10         6.91 o                         
   1   8   2       1002.40       1035.89        26.32 o                         
   2   8   2         79.98         83.77         6.03 o                         
   3   8   2        656.43        675.25        13.57 o                         
   4   8   2        623.88        603.46        20.59 o                         
   5   8   2         11.52         13.85         3.90 o                         
   6   8   2        253.38        286.52        21.50 o                         
   7   8   2         49.14         54.59         9.90 o                         
   8   8   2         64.00         75.98        23.90 o                         
  -7   9   2         25.29          9.87        23.92 o                         
  -6   9   2         19.52         22.51         9.81 o                         
  -5   9   2        110.90        136.14        24.98 o                         
  -4   9   2         11.76         10.58         4.10 o                         
  -3   9   2         69.50         72.49         6.91 o                         
  -2   9   2         60.33         62.92         6.36 o                         
  -1   9   2        242.25        233.19        11.45 o                         
   0   9   2        874.61        837.14        27.69 o                         
   1   9   2         81.28         86.49         7.71 o                         
   2   9   2       1625.58       1729.56        30.83 o                         
   3   9   2        325.81        347.22        11.21 o                         
   4   9   2        425.01        429.47        19.48 o                         
   5   9   2         44.00         40.95         7.72 o                         
   6   9   2          5.87          8.25         5.42 o                         
   7   9   2         87.83        108.13        20.50 o                         
  -6  10   2          3.47          4.68         6.03 o                         
  -5  10   2         78.99        100.54        17.61 o                         
  -4  10   2        226.43        236.49        15.21 o                         
  -3  10   2        856.48        840.67        28.72 o                         
  -2  10   2        655.38        593.69        18.22 o                         
  -1  10   2        111.13         98.77         9.87 o                         
   0  10   2        829.72        799.31        26.50 o                         
   1  10   2        143.34        142.60        11.00 o                         
   2  10   2          1.07         -0.23         2.65 o                         
   3  10   2         21.40         28.73         5.05 o                         
   4  10   2        184.42        193.42        14.33 o                         
   5  10   2         88.10         89.64        12.96 o                         
   6  10   2         76.13         45.81         9.77 o                         
  -6  11   2         76.27         66.39        15.68 o                         
  -5  11   2        189.21        221.99        27.04 o                         
  -4  11   2         30.28         42.94        12.13 o                         
  -3  11   2          8.63          8.30         4.16 o                         
  -2  11   2          5.72          2.50         3.54 o                         
  -1  11   2          0.10         -0.41         6.60 o                         
   0  11   2         83.19         91.37         9.83 o                         
   1  11   2         42.94         44.79         6.77 o                         
   2  11   2         35.80         37.96         6.12 o                         
   3  11   2          4.30          3.69         2.74 o                         
   4  11   2          0.38          4.01         7.69 o                         
   5  11   2         21.77         32.45         8.35 o                         
   6  11   2        215.13        217.29        21.26 o                         
  -5  12   2         56.39         21.07        10.74 o                         
  -4  12   2         36.60         31.54        13.21 o                         
  -3  12   2         73.65         59.41        10.36 o                         
  -2  12   2         13.16          4.46         4.66 o                         
  -1  12   2          4.84          6.76         3.53 o                         
   0  12   2         77.19         73.48         8.90 o                         
   1  12   2        134.98        144.63        12.57 o                         
   2  12   2        120.34        109.16        13.04 o                         
   3  12   2        216.03        236.16        26.22 o                         
   4  12   2         72.87         66.08        12.65 o                         
   5  12   2         34.32         26.45         8.32 o                         
  -3  13   2         11.73          0.57         4.91 o                         
  -2  13   2         77.76         92.42        12.64 o                         
  -1  13   2        138.36        129.11        12.97 o                         
   0  13   2          2.61         -2.49         3.98 o                         
   1  13   2         77.73         84.88        12.18 o                         
   2  13   2         14.07         15.82         7.74 o                         
   3  13   2          4.20          0.84         5.68 o                         
  -1  14   2          2.66         -7.73        24.52 o                         
   0  14   2         34.59         43.06         9.01 o                         
   1  14   2         26.41         16.64        30.08 o                         
  -9   0   3        209.13        179.92        30.46 o                         
  -7   0   3        103.92        109.15         7.18 o                         
  -5   0   3        424.99        410.68        25.72 o                         
  -3   0   3       4120.89       4127.24        53.07 o                         
  -1   0   3       5052.36       4986.29        94.47 o                         
   1   0   3       4538.94       4478.61        96.46 o                         
   3   0   3        869.91        892.69        26.96 o                         
   5   0   3        168.22        166.39        21.50 o                         
   7   0   3       2367.17       2351.73       112.79 o                         
   9   0   3        145.70        142.22        17.76 o                         
  -9   1   3         16.85         19.72         8.01 o                         
  -8   1   3        235.57        227.15        22.63 o                         
  -7   1   3        203.82        207.25        11.66 o                         
  -6   1   3         77.62         76.46         5.69 o                         
  -5   1   3        291.79        277.27        10.74 o                         
  -4   1   3        374.04        345.25        11.01 o                         
  -3   1   3        246.30        252.68         7.76 o                         
  -2   1   3       1543.16       1546.38        15.70 o                         
  -1   1   3       1051.89       1044.87        16.11 o                         
   0   1   3       3247.44       3273.97        31.34 o                         
   1   1   3       3433.29       3457.56        28.33 o                         
   2   1   3       3020.74       2942.46        25.15 o                         
   3   1   3        463.09        508.05        14.23 o                         
   4   1   3         53.46         49.85         6.16 o                         
   5   1   3        154.47        151.03         9.56 o                         
   6   1   3         34.22         31.80         5.01 o                         
   7   1   3          1.50          2.71         3.51 o                         
   8   1   3        198.59        225.85        18.35 o                         
   9   1   3         15.67         14.22         5.08 o                         
  -9   2   3        150.18        174.40        20.91 o                         
  -8   2   3         30.18         31.97         6.27 o                         
  -7   2   3         40.89         37.70         5.32 o                         
  -6   2   3          3.61          2.43         2.11 o                         
  -5   2   3        412.38        380.17        13.32 o                         
  -4   2   3          0.00          0.40         1.97 o                         
  -3   2   3        168.66        176.22         7.44 o                         
  -2   2   3         56.18         56.77         3.91 o                         
  -1   2   3       1133.32       1071.33        13.78 o                         
   0   2   3       1592.18       1541.15        18.43 o                         
   1   2   3       4838.06       4892.83        37.31 o                         
   2   2   3        797.05        828.25        11.28 o                         
   3   2   3        796.15        726.45        12.65 o                         
   4   2   3         34.97         38.78         3.78 o                         
   5   2   3         18.71         24.23         3.13 o                         
   6   2   3        117.46        112.69         7.29 o                         
   7   2   3         55.12         52.59         5.40 o                         
   8   2   3         51.15         51.09         7.53 o                         
   9   2   3         21.63         22.58         5.69 o                         
  -9   3   3         31.00         28.47         8.00 o                         
  -8   3   3         23.30         18.65         7.59 o                         
  -7   3   3        410.71        442.84        20.79 o                         
  -6   3   3         15.45         12.24         4.66 o                         
  -5   3   3        193.71        184.98        10.53 o                         
  -4   3   3       3227.20       3229.35        61.88 o                         
  -3   3   3        201.53        199.57         6.12 o                         
  -2   3   3        437.62        495.19        10.02 o                         
  -1   3   3       5361.63       5517.72        32.96 o                         
   0   3   3         16.25         16.74         2.57 o                         
   1   3   3       1159.91       1143.74        18.94 o                         
   2   3   3         14.81          9.91         1.98 o                         
   3   3   3       1261.00       1186.97        22.80 o                         
   4   3   3          9.08          8.17         2.38 o                         
   5   3   3         83.05         75.96         3.84 o                         
   6   3   3        987.45        985.80        17.36 o                         
   7   3   3         24.99         22.21         3.79 o                         
   8   3   3        230.54        245.30        18.98 o                         
   9   3   3         65.05         71.83        14.62 o                         
  -9   4   3         59.66         73.46        16.63 o                         
  -8   4   3          0.01         -6.07         6.07 o                         
  -7   4   3        152.66        150.48        10.49 o                         
  -6   4   3        127.79        151.73        10.49 o                         
  -5   4   3        426.51        421.32        16.94 o                         
  -4   4   3        164.80        162.78         5.96 o                         
  -3   4   3        875.85        783.54        21.85 o                         
  -2   4   3        408.30        437.94        10.29 o                         
  -1   4   3       2587.51       2604.55        25.79 o                         
   0   4   3        249.33        289.21         8.35 o                         
   1   4   3       2508.10       2522.89        33.19 o                         
   2   4   3         52.21         49.97         3.60 o                         
   3   4   3       2221.03       2226.46        64.94 o                         
   4   4   3        580.49        601.75        34.89 o                         
   5   4   3          4.76          5.17         3.03 o                         
   6   4   3        410.71        409.10        33.54 o                         
   7   4   3        300.97        325.17        26.28 o                         
   8   4   3         46.63         39.47         7.90 o                         
   9   4   3         24.63         27.56        10.15 o                         
  -9   5   3         33.23         27.98        15.15 o                         
  -8   5   3         89.90         94.65        12.43 o                         
  -7   5   3         48.37         33.53         5.96 o                         
  -6   5   3        354.44        328.69        17.31 o                         
  -5   5   3          3.82          1.33         2.24 o                         
  -4   5   3        792.07        797.21        15.16 o                         
  -3   5   3        401.71        456.51        14.09 o                         
  -2   5   3       1108.17       1121.20        20.11 o                         
  -1   5   3        288.37        276.09         8.98 o                         
   0   5   3        376.62        422.35        11.28 o                         
   1   5   3          3.70          1.62         1.59 o                         
   2   5   3        759.15        747.64        19.67 o                         
   3   5   3         40.24         39.34         5.10 o                         
   4   5   3          0.28         -0.20         2.13 o                         
   5   5   3        610.18        614.83        23.06 o                         
   6   5   3         71.01         74.40         9.01 o                         
   7   5   3        202.33        204.58        14.21 o                         
   8   5   3         35.69         28.15         7.41 o                         
   9   5   3          7.31          4.99         6.70 o                         
  -8   6   3        244.95        250.07        29.17 o                         
  -7   6   3         60.83         79.51        21.77 o                         
  -6   6   3        847.92        912.97        31.41 o                         
  -5   6   3         89.30         83.18         6.32 o                         
  -4   6   3        148.51        170.00         8.31 o                         
  -3   6   3        555.17        544.83        14.57 o                         
  -2   6   3          9.68          9.49         2.57 o                         
  -1   6   3       2625.12       2750.31        32.19 o                         
   0   6   3       2201.29       2130.40        26.02 o                         
   1   6   3       1846.65       1972.70        29.39 o                         
   2   6   3        635.38        674.59        20.56 o                         
   3   6   3        450.65        442.14         9.65 o                         
   4   6   3         30.17         36.93         5.85 o                         
   5   6   3        151.56        167.72        12.06 o                         
   6   6   3        236.95        249.18        16.25 o                         
   7   6   3          1.68          7.76         4.91 o                         
   8   6   3         40.80         38.49         8.61 o                         
  -8   7   3          4.77         15.78         9.13 o                         
  -7   7   3        536.27        617.01        44.03 o                         
  -6   7   3         72.02         84.85        10.93 o                         
  -5   7   3        938.33        926.42        25.35 o                         
  -4   7   3          0.18          0.09         2.37 o                         
  -3   7   3         10.10         15.02         3.16 o                         
  -2   7   3        951.34       1006.17        20.45 o                         
  -1   7   3         94.22         83.90         6.16 o                         
   0   7   3       3023.86       3064.01        33.63 o                         
   1   7   3        512.04        487.70        13.54 o                         
   2   7   3       1097.73       1130.34        22.76 o                         
   3   7   3        125.10        121.76         4.41 o                         
   4   7   3        898.85        918.73        22.23 o                         
   5   7   3        215.91        250.99        14.60 o                         
   6   7   3          2.04          3.73        11.30 o                         
   7   7   3         22.13         13.27         5.77 o                         
   8   7   3         17.95         20.90         9.43 o                         
  -7   8   3        321.41        333.46        33.67 o                         
  -6   8   3        152.67        158.89        22.01 o                         
  -5   8   3        479.28        503.25        19.95 o                         
  -4   8   3          0.16         -2.08         2.58 o                         
  -3   8   3        433.85        408.04        15.24 o                         
  -2   8   3       1104.81       1113.29        22.78 o                         
  -1   8   3          4.22          5.60         2.30 o                         
   0   8   3        478.61        470.36        15.32 o                         
   1   8   3        355.38        375.31        12.89 o                         
   2   8   3        135.26        134.50         7.20 o                         
   3   8   3         31.24         29.97         2.73 o                         
   4   8   3        339.04        343.19        10.91 o                         
   5   8   3         27.97         23.95         9.30 o                         
   6   8   3        600.49        594.89        37.58 o                         
   7   8   3         12.66         20.28         9.53 o                         
  -7   9   3        141.19        167.61        24.78 o                         
  -6   9   3          4.88         -2.11         6.40 o                         
  -5   9   3         48.08         52.65        13.29 o                         
  -4   9   3        254.85        269.36        15.81 o                         
  -3   9   3         33.58         23.67         3.94 o                         
  -2   9   3         74.45         83.71         7.10 o                         
  -1   9   3        779.91        753.63        19.03 o                         
   0   9   3         59.29         62.11         6.54 o                         
   1   9   3        779.83        760.65        22.62 o                         
   2   9   3          0.01          2.88         2.50 o                         
   3   9   3         82.71         77.93         4.92 o                         
   4   9   3        177.88        175.91        10.46 o                         
   5   9   3         10.10         19.07         8.11 o                         
   6   9   3         27.76         27.90         7.43 o                         
   7   9   3         86.73        110.95        19.40 o                         
  -6  10   3          6.22         16.65        17.46 o                         
  -5  10   3        383.61        389.06        34.08 o                         
  -4  10   3          1.51         -3.07         7.14 o                         
  -3  10   3        435.76        420.39        18.92 o                         
  -2  10   3         14.52         13.91         3.02 o                         
  -1  10   3        170.94        161.92        11.51 o                         
   0  10   3         96.76        102.85        12.09 o                         
   1  10   3         53.23         40.75         5.95 o                         
   2  10   3        218.06        255.28        13.02 o                         
   3  10   3        166.20        169.95         9.44 o                         
   4  10   3        488.93        508.48        36.03 o                         
   5  10   3         31.61         40.95        11.05 o                         
   6  10   3        168.77        165.64        26.67 o                         
  -5  11   3         38.70         60.71        23.90 o                         
  -4  11   3         77.34         64.44        14.93 o                         
  -3  11   3          2.15         -4.75         4.75 o                         
  -2  11   3         60.84         46.12         5.99 o                         
  -1  11   3         56.56         65.07         8.55 o                         
   0  11   3        101.25        104.00        11.70 o                         
   1  11   3         22.31          7.38         3.37 o                         
   2  11   3        259.01        273.58        14.39 o                         
   3  11   3        138.79        175.68        22.15 o                         
   4  11   3          6.39         24.44         9.79 o                         
   5  11   3        202.69        178.71        23.17 o                         
  -4  12   3          0.13         10.55        18.56 o                         
  -3  12   3         31.39         25.75        15.78 o                         
  -2  12   3        146.71        182.10        15.61 o                         
  -1  12   3         30.94         32.64         7.78 o                         
   0  12   3        171.01        191.31        14.43 o                         
   1  12   3         15.40         17.96         4.34 o                         
   2  12   3         24.76         23.91        10.39 o                         
   3  12   3         17.83         25.38        12.25 o                         
   4  12   3          0.07         -4.88         9.21 o                         
  -3  13   3          1.20          8.91         5.81 o                         
  -2  13   3          4.57         -3.54         3.54 o                         
  -1  13   3         13.83          4.93         3.22 o                         
   0  13   3        137.03        140.83        18.78 o                         
   1  13   3         28.21         34.45         9.57 o                         
   2  13   3        107.80        122.71        20.29 o                         
   3  13   3          0.80         -2.16         5.49 o                         
  -8   0   4        398.32        388.58        43.00 o                         
  -6   0   4       1106.04       1146.26        57.37 o                         
  -4   0   4        729.78        813.29        15.42 o                         
  -2   0   4        268.05        342.38        15.66 o                         
   0   0   4       1176.17       1174.29        30.80 o                         
   2   0   4        652.81        635.92        21.67 o                         
   4   0   4       5099.43       5176.77        75.99 o                         
   6   0   4         36.72         50.19        10.03 o                         
   8   0   4        107.88        124.13        15.67 o                         
  -9   1   4          5.68         11.26         6.45 o                         
  -8   1   4        207.19        207.28        22.43 o                         
  -7   1   4        112.37        114.82        12.71 o                         
  -6   1   4          0.26         -1.59         2.61 o                         
  -5   1   4         33.20         26.78         3.47 o                         
  -4   1   4        471.28        448.42        12.16 o                         
  -3   1   4       1532.79       1523.42        16.77 o                         
  -2   1   4        338.53        333.77         8.58 o                         
  -1   1   4       3739.34       3722.92        38.44 o                         
   0   1   4       2686.13       2843.64        33.73 o                         
   1   1   4       1877.89       1874.68        31.04 o                         
   2   1   4       1395.22       1461.40        22.73 o                         
   3   1   4         20.10         10.07         2.88 o                         
   4   1   4        128.35        145.75         8.56 o                         
   5   1   4        272.09        295.58        26.05 o                         
   6   1   4         24.13         25.42         4.27 o                         
   7   1   4        176.75        184.39        13.28 o                         
   8   1   4         36.03         24.28         6.63 o                         
   9   1   4          2.26          1.37         2.93 o                         
  -9   2   4          1.18         -1.44         9.39 o                         
  -8   2   4         24.47         32.24        10.65 o                         
  -7   2   4         36.72         47.13         6.46 o                         
  -6   2   4         93.80        107.36         7.67 o                         
  -5   2   4        357.71        379.63        12.94 o                         
  -4   2   4        571.68        560.53        14.00 o                         
  -3   2   4        353.02        348.48         8.46 o                         
  -2   2   4        500.48        488.20        12.53 o                         
  -1   2   4          0.55          0.91         1.91 o                         
   0   2   4        184.30        186.47         8.29 o                         
   1   2   4       1826.80       1924.95        27.50 o                         
   2   2   4        569.51        582.10        13.90 o                         
   3   2   4        530.24        476.70        11.67 o                         
   4   2   4        539.85        551.00        14.00 o                         
   5   2   4        178.81        190.62         8.69 o                         
   6   2   4        274.94        294.43        12.81 o                         
   7   2   4          2.32          3.36         4.71 o                         
   8   2   4          3.44          3.35         2.65 o                         
   9   2   4         14.22          7.80         5.53 o                         
  -9   3   4         15.82         20.54         8.09 o                         
  -8   3   4          0.10         -4.87         4.87 o                         
  -7   3   4        260.26        275.16        17.23 o                         
  -6   3   4        158.92         76.89        28.99 o                         
  -5   3   4         98.05         66.58         5.82 o                         
  -4   3   4       1815.64       1769.06        43.97 o                         
  -3   3   4         11.40          5.74         1.78 o                         
  -2   3   4        707.35        701.36        14.56 o                         
  -1   3   4         30.48         39.10         3.80 o                         
   0   3   4       1033.78       1001.40        17.49 o                         
   1   3   4         91.51         70.80         5.24 o                         
   2   3   4        236.27        231.76         9.95 o                         
   3   3   4        563.77        601.13        15.15 o                         
   4   3   4        160.27        160.10         6.48 o                         
   5   3   4        360.06        339.70         8.62 o                         
   6   3   4         39.21         44.12         3.85 o                         
   7   3   4          1.62          1.00         1.12 o                         
   8   3   4         92.17         82.72        11.66 o                         
   9   3   4          1.96         -4.59         4.59 o                         
  -9   4   4         35.99         40.73        14.35 o                         
  -8   4   4         43.81         46.51         9.70 o                         
  -7   4   4          3.07          5.34         3.12 o                         
  -6   4   4         12.85          8.85         3.82 o                         
  -5   4   4        534.57        552.35        18.57 o                         
  -4   4   4        116.79        113.52         7.85 o                         
  -3   4   4         11.83          9.58         2.22 o                         
  -2   4   4        277.84        264.60         9.01 o                         
  -1   4   4         24.60         32.05         3.71 o                         
   0   4   4        136.96        133.50         6.81 o                         
   1   4   4       2501.25       2573.79        55.01 o                         
   2   4   4        215.11        246.09         9.51 o                         
   3   4   4       2083.24       2009.22        52.57 o                         
   4   4   4        947.92        957.39        28.31 o                         
   5   4   4         18.32         19.71         4.25 o                         
   6   4   4         46.47         42.64         7.13 o                         
   7   4   4          4.47         -0.21         3.77 o                         
   8   4   4         16.07          1.89         5.07 o                         
   9   4   4         53.18         40.31        12.19 o                         
  -8   5   4         70.19         74.28        11.62 o                         
  -7   5   4          0.53         -1.21         3.50 o                         
  -6   5   4          0.02         -2.39         3.37 o                         
  -5   5   4        428.22        415.50        17.35 o                         
  -4   5   4         28.01         19.47         2.74 o                         
  -3   5   4        322.70        315.15        12.12 o                         
  -2   5   4        405.31        387.82        11.60 o                         
  -1   5   4          5.45          8.91         2.69 o                         
   0   5   4        255.46        199.16         7.49 o                         
   1   5   4        703.81        695.56        20.59 o                         
   2   5   4         16.86         14.59         3.27 o                         
   3   5   4        158.68        194.01        14.36 o                         
   4   5   4         90.90         97.39         6.78 o                         
   5   5   4         48.52         49.07        13.30 o                         
   6   5   4        215.26        243.14        15.97 o                         
   7   5   4          1.05          5.99         7.86 o                         
   8   5   4        132.10        135.70        15.26 o                         
  -8   6   4          0.39          1.29         8.80 o                         
  -7   6   4         51.46         53.44         9.72 o                         
  -6   6   4         24.17         14.67         3.47 o                         
  -5   6   4         18.81         13.45         2.47 o                         
  -4   6   4         87.23         98.92         6.53 o                         
  -3   6   4        890.12        858.08        18.73 o                         
  -2   6   4          9.93          4.22         2.23 o                         
  -1   6   4        448.19        405.12        11.88 o                         
   0   6   4          9.98          9.49         2.21 o                         
   1   6   4        191.09        157.11         8.26 o                         
   2   6   4        633.21        634.68        21.32 o                         
   3   6   4          9.31          3.30         3.04 o                         
   4   6   4        233.41        240.15        21.51 o                         
   5   6   4          0.37         -1.40         2.64 o                         
   6   6   4          5.83          6.89         4.58 o                         
   7   6   4        394.65        439.37        32.43 o                         
   8   6   4          0.84          7.87         5.92 o                         
  -8   7   4        101.44         81.45        28.13 o                         
  -7   7   4         75.94         57.65        14.77 o                         
  -6   7   4          0.08          2.55         6.75 o                         
  -5   7   4          2.53          0.15         2.74 o                         
  -4   7   4        867.16        922.55        20.92 o                         
  -3   7   4          9.53          8.33         2.56 o                         
  -2   7   4        152.17        139.01         7.89 o                         
  -1   7   4         36.51         23.33         3.25 o                         
   0   7   4        294.26        291.82         9.98 o                         
   1   7   4        438.55        455.51        12.43 o                         
   2   7   4        198.86        206.39        11.04 o                         
   3   7   4         13.31         13.52         2.61 o                         
   4   7   4         20.57         17.69         6.20 o                         
   5   7   4          0.89          0.26         1.51 o                         
   6   7   4        330.19        341.64        41.94 o                         
   7   7   4         24.49         29.71         7.90 o                         
   8   7   4         79.53         88.61        13.34 o                         
  -7   8   4         32.63         39.98        12.76 o                         
  -6   8   4         14.95         32.73        11.20 o                         
  -5   8   4        214.65        235.38        18.51 o                         
  -4   8   4        220.20        229.31        12.93 o                         
  -3   8   4        368.76        338.35        14.15 o                         
  -2   8   4        264.61        254.75        11.92 o                         
  -1   8   4        224.45        216.99         9.89 o                         
   0   8   4        485.51        503.22        15.96 o                         
   1   8   4        116.29        112.51         6.98 o                         
   2   8   4          3.89         -0.10         3.14 o                         
   3   8   4        241.92        215.44        11.10 o                         
   4   8   4         22.75         26.01         8.89 o                         
   5   8   4         48.07         49.85        12.05 o                         
   6   8   4         58.44         48.60        12.27 o                         
   7   8   4         52.47         56.35        10.88 o                         
  -7   9   4         28.83         38.91        21.40 o                         
  -6   9   4         64.65         65.48        26.20 o                         
  -5   9   4         47.88         44.74        12.56 o                         
  -4   9   4        371.42        362.00        17.11 o                         
  -3   9   4         16.33         11.13         3.22 o                         
  -2   9   4        357.18        324.08        14.22 o                         
  -1   9   4          1.78          1.98         3.20 o                         
   0   9   4        140.04        145.67         9.83 o                         
   1   9   4          1.39          8.03         3.01 o                         
   2   9   4        753.37        785.88        28.96 o                         
   3   9   4         83.63         92.47         8.69 o                         
   4   9   4        466.13        451.17        33.61 o                         
   5   9   4          4.82         -7.93        21.55 o                         
   6   9   4         60.68         64.22        13.86 o                         
   7   9   4         17.06         -9.93         9.93 o                         
  -6  10   4        102.31        134.12        22.20 o                         
  -5  10   4        250.62        292.50        30.09 o                         
  -4  10   4         28.77         16.41         4.92 o                         
  -3  10   4        472.62        518.45        21.18 o                         
  -2  10   4        385.62        355.70        16.14 o                         
  -1  10   4         10.69         10.97         4.47 o                         
   0  10   4        280.88        250.41        14.85 o                         
   1  10   4        137.94        136.61        10.33 o                         
   2  10   4         23.71         11.32         2.49 o                         
   3  10   4        102.77        135.21        11.41 o                         
   4  10   4          1.55          4.19         5.36 o                         
   5  10   4          0.41         -1.19         7.82 o                         
   6  10   4          0.03         -5.32         8.20 o                         
  -5  11   4         38.29         38.85        11.99 o                         
  -4  11   4         24.46         13.63         7.94 o                         
  -3  11   4         41.08         52.24         9.62 o                         
  -2  11   4         78.35         73.15         9.71 o                         
  -1  11   4        124.01        136.63        12.33 o                         
   0  11   4        428.91        465.76        30.88 o                         
   1  11   4          5.08          5.71         2.69 o                         
   2  11   4        816.68        865.13        34.04 o                         
   3  11   4          8.35          1.76         6.73 o                         
   4  11   4          4.68          9.79         7.54 o                         
   5  11   4         48.68         53.67        13.58 o                         
  -4  12   4         25.98         32.14        10.79 o                         
  -3  12   4         50.75         30.40        10.51 o                         
  -2  12   4         19.52          2.77         7.02 o                         
  -1  12   4         25.36         34.30         7.00 o                         
   0  12   4         18.59          6.50         5.04 o                         
   1  12   4        127.40        139.57        16.48 o                         
   2  12   4         62.60         59.80        21.01 o                         
   3  12   4         65.90         67.79        16.05 o                         
   4  12   4        205.99        185.63        41.65 o                         
  -3  13   4          8.90         17.61         6.00 o                         
  -2  13   4        131.00        112.49        15.29 o                         
  -1  13   4         76.94         90.56        13.50 o                         
   0  13   4          0.24          4.78         7.55 o                         
   1  13   4         13.33         14.10         9.88 o                         
   2  13   4         32.55         41.14        13.13 o                         
   3  13   4        106.08        130.48        21.74 o                         
  -9   0   5         26.78         39.39        16.66 o                         
  -7   0   5         60.34         66.18        17.63 o                         
  -5   0   5       2343.65       2404.60        86.86 o                         
  -3   0   5       6230.31       6540.18        92.23 o                         
  -1   0   5         20.72         11.52         4.56 o                         
   1   0   5       2332.04       2453.76        48.67 o                         
   3   0   5       1527.76       1392.57        37.02 o                         
   5   0   5         23.64         27.26         9.78 o                         
   7   0   5        233.43        275.88        18.26 o                         
   9   0   5         30.87         32.69        15.13 o                         
  -9   1   5          0.65         14.77         7.80 o                         
  -8   1   5        184.73        158.45        31.62 o                         
  -7   1   5         10.03         10.21         3.14 o                         
  -6   1   5          0.07          3.03         2.42 o                         
  -5   1   5        124.33        129.10         7.48 o                         
  -4   1   5       1199.01       1268.26        16.12 o                         
  -3   1   5        155.18        166.61         7.02 o                         
  -2   1   5        414.97        415.88        12.64 o                         
  -1   1   5       1010.86       1063.36        27.06 o                         
   0   1   5         94.76         67.43         6.36 o                         
   1   1   5       1544.83       1612.61        28.05 o                         
   2   1   5        982.33        985.68        20.68 o                         
   3   1   5       1600.72       1550.60        27.23 o                         
   4   1   5        256.33        242.37        11.28 o                         
   5   1   5         68.99         68.24         6.85 o                         
   6   1   5        203.61        205.79        11.44 o                         
   7   1   5         27.34         38.20         8.66 o                         
   8   1   5         42.76         44.96         8.54 o                         
   9   1   5          5.91          9.45         4.13 o                         
  -9   2   5        157.22        127.90        21.21 o                         
  -8   2   5         60.63         72.74        14.44 o                         
  -7   2   5         83.60         84.77         9.23 o                         
  -6   2   5        521.47        561.65        20.72 o                         
  -5   2   5        274.81        284.98        10.34 o                         
  -4   2   5        318.27        298.13        10.15 o                         
  -3   2   5        726.41        724.01        14.92 o                         
  -2   2   5         50.08         35.47         4.44 o                         
  -1   2   5       1014.48        978.46        20.00 o                         
   0   2   5        454.61        477.67        15.90 o                         
   1   2   5        166.51        159.44         9.20 o                         
   2   2   5          5.89          8.22         2.19 o                         
   3   2   5       1417.81       1409.18        27.92 o                         
   4   2   5        389.40        392.94        11.71 o                         
   5   2   5          5.90          3.88         2.38 o                         
   6   2   5         32.94         40.63         4.39 o                         
   7   2   5          4.97          4.60         2.01 o                         
   8   2   5          3.98          2.90         4.17 o                         
   9   2   5          0.75         -1.09         5.00 o                         
  -9   3   5         43.58         35.21        10.68 o                         
  -8   3   5         45.86         50.03        15.17 o                         
  -7   3   5        283.08        290.00        25.79 o                         
  -6   3   5         65.47         56.12         9.31 o                         
  -5   3   5          0.21          3.44         2.70 o                         
  -4   3   5        378.32        340.74        16.72 o                         
  -3   3   5       1908.05       1917.97        31.41 o                         
  -2   3   5        693.81        692.43        18.25 o                         
  -1   3   5       1980.94       2025.60        27.29 o                         
   0   3   5        526.74        500.27        13.75 o                         
   1   3   5       2820.31       2867.69        38.41 o                         
   2   3   5        601.96        545.77        12.27 o                         
   3   3   5         21.78         30.09         3.86 o                         
   4   3   5          6.93          8.82         2.12 o                         
   5   3   5          1.50          2.49         2.00 o                         
   6   3   5        164.26        175.04         7.97 o                         
   7   3   5        265.01        284.58         9.82 o                         
   8   3   5        289.50        283.72        24.60 o                         
   9   3   5         20.60          9.53         6.37 o                         
  -8   4   5         38.44         38.78        11.68 o                         
  -7   4   5          0.01          0.74         3.89 o                         
  -6   4   5        142.29        144.53        10.76 o                         
  -5   4   5          3.52          0.08         2.78 o                         
  -4   4   5         66.96         64.05         4.11 o                         
  -3   4   5         50.90         34.26         3.88 o                         
  -2   4   5         42.70         58.46         5.84 o                         
  -1   4   5       1876.53       1962.42        30.29 o                         
   0   4   5         13.15          5.91         2.81 o                         
   1   4   5       3908.48       3815.99        61.13 o                         
   2   4   5        244.79        238.10        11.73 o                         
   3   4   5         65.42         68.08         6.80 o                         
   4   4   5        208.72        201.55        11.17 o                         
   5   4   5         40.54         41.81         6.30 o                         
   6   4   5         68.57         76.69         9.37 o                         
   7   4   5        672.33        694.70        84.77 o                         
   8   4   5          1.51         -4.73         5.12 o                         
  -8   5   5          8.85         -6.09         6.09 o                         
  -7   5   5         14.91          7.27         3.74 o                         
  -6   5   5        109.81         95.25         9.09 o                         
  -5   5   5         77.66         72.39         6.88 o                         
  -4   5   5        168.37        157.31         6.89 o                         
  -3   5   5         24.59         38.53         3.78 o                         
  -2   5   5        127.25        113.80         6.33 o                         
  -1   5   5        480.02        500.38        13.21 o                         
   0   5   5        298.12        305.11        11.29 o                         
   1   5   5         32.49         29.94         4.35 o                         
   2   5   5        763.84        739.20        19.22 o                         
   3   5   5         70.24         65.89         5.08 o                         
   4   5   5         44.78         33.17         7.57 o                         
   5   5   5        348.64        364.05        16.18 o                         
   6   5   5         62.85         59.90         8.05 o                         
   7   5   5        172.32        199.02        22.39 o                         
   8   5   5         75.74         75.74        12.17 o                         
  -8   6   5         51.54         47.38        13.54 o                         
  -7   6   5         65.41         59.61        10.68 o                         
  -6   6   5         24.93         22.79         5.50 o                         
  -5   6   5         14.27         12.88         3.45 o                         
  -4   6   5        148.64        144.15         7.95 o                         
  -3   6   5          0.21         -0.35         2.30 o                         
  -2   6   5        384.64        390.88        11.98 o                         
  -1   6   5        333.73        358.18        10.90 o                         
   0   6   5        337.32        309.44        11.83 o                         
   1   6   5          0.91         -1.14         2.94 o                         
   2   6   5         99.18        105.42         7.11 o                         
   3   6   5         15.14         15.14         3.36 o                         
   4   6   5        278.95        274.83        24.17 o                         
   5   6   5         33.30         18.53         7.98 o                         
   6   6   5          3.61          0.01         5.99 o                         
   7   6   5         15.25          5.37         8.21 o                         
   8   6   5         78.64         68.26        11.73 o                         
  -7   7   5        104.33        126.39        20.60 o                         
  -6   7   5          2.65         -4.48         4.48 o                         
  -5   7   5         59.07         49.62         5.62 o                         
  -4   7   5        163.01        176.62         9.99 o                         
  -3   7   5         78.71         82.69         6.59 o                         
  -2   7   5        155.75        136.80         7.97 o                         
  -1   7   5        205.84        178.93         8.72 o                         
   0   7   5        102.19         95.77         5.84 o                         
   1   7   5        291.86        304.93        16.14 o                         
   2   7   5        127.82        152.54        11.02 o                         
   3   7   5       1948.34       1950.22        33.60 o                         
   4   7   5        231.00        258.46        24.31 o                         
   5   7   5        554.02        495.33        34.40 o                         
   6   7   5         62.74         60.38        13.41 o                         
   7   7   5         34.91         32.98        11.24 o                         
  -7   8   5         16.48         17.13         9.52 o                         
  -6   8   5        130.42        132.85        20.87 o                         
  -5   8   5        370.35        343.97        23.63 o                         
  -4   8   5         15.12         14.34         3.91 o                         
  -3   8   5        895.14        867.92        22.99 o                         
  -2   8   5        560.41        585.11        18.30 o                         
  -1   8   5        200.89        192.07         9.94 o                         
   0   8   5        419.63        404.31        12.39 o                         
   1   8   5        230.51        218.49        14.30 o                         
   2   8   5          1.06         -2.16         4.24 o                         
   3   8   5          3.67          0.69         3.99 o                         
   4   8   5         22.10         24.76         9.17 o                         
   5   8   5          0.00         -6.55         6.55 o                         
   6   8   5        114.97        121.92        20.74 o                         
   7   8   5          0.00         -6.31        10.09 o                         
  -6   9   5          1.48         10.87         8.09 o                         
  -5   9   5        422.01        425.75        28.06 o                         
  -4   9   5          3.94          2.21         3.97 o                         
  -3   9   5          0.10          4.01         3.27 o                         
  -2   9   5         65.20         69.17         6.81 o                         
  -1   9   5        199.57        214.93        11.86 o                         
   0   9   5          8.00          3.12         2.76 o                         
   1   9   5        266.76        237.50        10.94 o                         
   2   9   5        126.53        153.90        17.68 o                         
   3   9   5        194.99        172.11        12.27 o                         
   4   9   5         21.13         17.50        11.42 o                         
   5   9   5         15.45         10.94         6.18 o                         
   6   9   5          6.91         32.09        10.16 o                         
  -6  10   5         27.32         19.76         8.67 o                         
  -5  10   5        106.96        100.28        27.51 o                         
  -4  10   5        106.99        102.10        13.92 o                         
  -3  10   5        176.35        176.61        14.39 o                         
  -2  10   5        202.24        198.49        12.85 o                         
  -1  10   5         29.96         17.26         6.95 o                         
   0  10   5        140.69        188.57        12.91 o                         
   1  10   5         19.15         18.16         7.94 o                         
   2  10   5          5.93          2.28         3.70 o                         
   3  10   5         67.67         70.92        14.46 o                         
   4  10   5        365.90        344.38        39.22 o                         
   5  10   5         23.54         30.25        10.99 o                         
   6  10   5         42.39          6.95        28.68 o                         
  -5  11   5          0.02          4.84        12.56 o                         
  -4  11   5         27.01         14.04         7.12 o                         
  -3  11   5        145.35        147.98        16.50 o                         
  -2  11   5         90.97         86.25        11.60 o                         
  -1  11   5         82.23         91.09         9.95 o                         
   0  11   5        116.08        120.87        13.54 o                         
   1  11   5          3.26         -0.11         5.57 o                         
   2  11   5        198.61        213.94        22.32 o                         
   3  11   5        223.35        186.24        26.03 o                         
   4  11   5          1.40          1.32         6.11 o                         
   5  11   5        174.24        185.60        59.62 o                         
  -4  12   5          0.05          2.89         5.09 o                         
  -3  12   5         29.31          5.28         6.96 o                         
  -2  12   5        224.88        257.29        19.22 o                         
  -1  12   5          0.54          8.35         8.43 o                         
   0  12   5        115.68        101.43        13.99 o                         
   1  12   5          0.56         -1.21         7.71 o                         
   2  12   5         62.00         57.20        29.13 o                         
   3  12   5          0.00          0.54         7.77 o                         
   4  12   5          0.16         -4.72        10.28 o                         
  -2  13   5         15.69          3.12        11.56 o                         
  -1  13   5          6.81         15.82         9.20 o                         
   0  13   5         21.77         19.42         8.69 o                         
   1  13   5         10.03          7.42        12.03 o                         
   2  13   5         13.03         11.89         8.06 o                         
  -8   0   6       1367.25       1488.32        90.14 o                         
  -6   0   6        910.63        939.97        64.58 o                         
  -4   0   6          2.15          1.26         2.87 o                         
  -2   0   6         38.91         61.34         9.01 o                         
   0   0   6        154.88        136.87        18.93 o                         
   2   0   6       1130.89       1018.30        41.41 o                         
   4   0   6        502.32        435.14        33.36 o                         
   6   0   6          1.67         -2.48         3.30 o                         
   8   0   6         34.50         36.50        10.26 o                         
  -9   1   6         39.63         34.49        12.08 o                         
  -8   1   6         14.05         16.13         7.93 o                         
  -7   1   6         85.03         85.28        15.25 o                         
  -6   1   6        157.51        160.03        19.27 o                         
  -5   1   6          2.01          3.43         3.46 o                         
  -4   1   6        162.88        165.21         7.14 o                         
  -3   1   6       1098.44       1034.27        20.12 o                         
  -2   1   6       1691.56       1708.00        37.16 o                         
  -1   1   6       2777.79       2899.16        48.93 o                         
   0   1   6       1621.19       1668.26        31.98 o                         
   1   1   6        224.54        222.02        10.57 o                         
   2   1   6         10.86          8.85         2.54 o                         
   3   1   6         16.54         21.61         4.23 o                         
   4   1   6         25.20         34.52         5.55 o                         
   5   1   6         70.61         66.67         6.28 o                         
   6   1   6        140.99        139.06         9.62 o                         
   7   1   6          8.46          2.39         2.87 o                         
   8   1   6         33.31         28.88         5.34 o                         
  -8   2   6          0.03         -5.82         6.54 o                         
  -7   2   6          4.39         -5.83         5.83 o                         
  -6   2   6        102.04        102.46        10.51 o                         
  -5   2   6          3.64          2.00         2.19 o                         
  -4   2   6        405.58        402.78        10.43 o                         
  -3   2   6        451.78        431.08        12.11 o                         
  -2   2   6         48.89         42.41         4.94 o                         
  -1   2   6        182.11        177.54        10.53 o                         
   0   2   6        833.62        907.70        27.49 o                         
   1   2   6         51.21         52.36         6.12 o                         
   2   2   6        475.94        482.31        13.90 o                         
   3   2   6         69.46         74.22         6.51 o                         
   4   2   6        222.60        240.85        12.03 o                         
   5   2   6         95.55         83.85         6.41 o                         
   6   2   6        173.00        190.50        12.04 o                         
   7   2   6         23.40         29.54         4.23 o                         
   8   2   6         52.50         37.93         7.19 o                         
  -8   3   6         69.52         58.66        14.14 o                         
  -7   3   6        574.55        599.98        39.34 o                         
  -6   3   6        286.54        258.11        19.68 o                         
  -5   3   6         10.33         12.67         4.30 o                         
  -4   3   6          2.83          4.71         2.08 o                         
  -3   3   6        147.37        158.70        12.29 o                         
  -2   3   6         66.91         74.13         6.75 o                         
  -1   3   6        107.10         96.65         7.27 o                         
   0   3   6        641.33        572.44        16.23 o                         
   1   3   6         79.60         64.09         6.64 o                         
   2   3   6        864.22        869.29        18.87 o                         
   3   3   6        594.22        625.65        15.64 o                         
   4   3   6        607.68        625.76        17.87 o                         
   5   3   6         12.66         17.47         2.91 o                         
   6   3   6        716.45        736.35        21.45 o                         
   7   3   6          0.98          1.18         2.84 o                         
   8   3   6        138.17        135.74        12.94 o                         
  -8   4   6         60.49         50.33        15.79 o                         
  -7   4   6         49.37         41.11        11.40 o                         
  -6   4   6         22.11         21.19         5.47 o                         
  -5   4   6        497.81        511.56        19.12 o                         
  -4   4   6       3444.97       3429.02        55.91 o                         
  -3   4   6        588.23        619.81        16.96 o                         
  -2   4   6       2950.50       3038.05        36.75 o                         
  -1   4   6        448.45        458.96        14.39 o                         
   0   4   6       2734.56       2869.49        41.87 o                         
   1   4   6         81.35         79.37         6.63 o                         
   2   4   6         10.60          6.98         3.01 o                         
   3   4   6         44.02         43.25         5.15 o                         
   4   4   6        593.70        607.69        15.08 o                         
   5   4   6          8.87          4.11         3.80 o                         
   6   4   6          7.02          3.36         4.48 o                         
   7   4   6          0.18          3.45         6.09 o                         
   8   4   6         22.88         44.43        11.26 o                         
  -8   5   6          6.56          6.79        12.24 o                         
  -7   5   6         17.93         20.95         9.81 o                         
  -6   5   6        109.29         90.38         9.15 o                         
  -5   5   6          5.66          5.74         3.30 o                         
  -4   5   6        112.70        100.23         6.18 o                         
  -3   5   6        142.12        151.04         7.75 o                         
  -2   5   6          3.13          6.12         3.05 o                         
  -1   5   6         14.16         13.50         3.08 o                         
   0   5   6        169.27        167.17         8.94 o                         
   1   5   6        558.46        541.52        13.97 o                         
   2   5   6       1704.77       1796.36        37.72 o                         
   3   5   6        843.86        861.90        20.88 o                         
   4   5   6        284.54        280.40        12.60 o                         
   5   5   6        642.50        659.02        38.64 o                         
   6   5   6          1.58         -6.09         6.09 o                         
   7   5   6         85.53         93.81        16.40 o                         
   8   5   6         14.37         13.85         9.09 o                         
  -8   6   6         57.65         55.21        21.06 o                         
  -7   6   6          6.89          0.68         7.37 o                         
  -6   6   6        101.21        105.55        13.47 o                         
  -5   6   6        143.75        152.71        10.53 o                         
  -4   6   6         29.85         28.77         3.73 o                         
  -3   6   6         87.51         85.42         6.51 o                         
  -2   6   6         60.21         46.60         4.55 o                         
  -1   6   6        263.43        298.95        12.52 o                         
   0   6   6        254.36        235.11        10.14 o                         
   1   6   6        679.86        686.73        21.35 o                         
   2   6   6        167.16        150.95         9.25 o                         
   3   6   6        153.60        157.32         9.01 o                         
   4   6   6         86.45         92.70        15.00 o                         
   5   6   6         79.30         88.69        15.31 o                         
   6   6   6          3.07         -2.01         5.96 o                         
   7   6   6        259.05        285.56        32.59 o                         
   8   6   6          9.28          7.69         8.15 o                         
  -7   7   6         31.99         13.31         7.91 o                         
  -6   7   6        283.88        301.99        30.29 o                         
  -5   7   6         26.46         23.25         5.54 o                         
  -4   7   6        533.01        553.82        19.58 o                         
  -3   7   6         18.65         17.63         3.46 o                         
  -2   7   6         26.95         24.31         3.78 o                         
  -1   7   6          6.05          4.27         2.87 o                         
   0   7   6        634.83        639.59        18.29 o                         
   1   7   6         56.61         58.84         7.01 o                         
   2   7   6        882.87        888.57        30.65 o                         
   3   7   6          2.19         -1.57         3.42 o                         
   4   7   6         20.28          8.01         6.90 o                         
   5   7   6         23.43          8.03         8.61 o                         
   6   7   6          7.95         14.60        11.42 o                         
   7   7   6          0.63          7.20         5.63 o                         
  -7   8   6          0.29         -5.57         9.10 o                         
  -6   8   6         13.98         22.30         9.50 o                         
  -5   8   6        268.96        297.93        23.32 o                         
  -4   8   6         28.68         18.36         4.56 o                         
  -3   8   6         50.93         45.52         5.68 o                         
  -2   8   6         35.69         38.27         5.34 o                         
  -1   8   6          4.70          3.77         2.53 o                         
   0   8   6        240.59        266.00        12.47 o                         
   1   8   6        530.53        560.21        26.62 o                         
   2   8   6         48.75         42.80         7.19 o                         
   3   8   6        400.12        432.43        21.64 o                         
   4   8   6          1.22          7.78         7.16 o                         
   5   8   6          3.19         -0.64         5.96 o                         
   6   8   6         14.47          6.92        12.91 o                         
   7   8   6          8.50         14.07        11.80 o                         
  -6   9   6          0.10          5.24         6.56 o                         
  -5   9   6          0.01         -1.85         5.64 o                         
  -4   9   6        246.94        272.77        21.64 o                         
  -3   9   6         21.84         11.77         5.38 o                         
  -2   9   6        333.43        306.89        15.31 o                         
  -1   9   6         20.01         13.13         3.43 o                         
   0   9   6         65.54         55.91         9.81 o                         
   1   9   6        169.97        181.81        16.12 o                         
   2   9   6          3.02          3.19         3.75 o                         
   3   9   6         36.80         39.06         6.46 o                         
   4   9   6          0.54         -7.42         7.42 o                         
   5   9   6          2.79          3.74         8.02 o                         
   6   9   6        120.17         89.05        21.31 o                         
  -5  10   6          2.00          6.46         7.20 o                         
  -4  10   6         24.54         24.16         6.40 o                         
  -3  10   6        108.00        101.10        13.25 o                         
  -2  10   6          2.38          3.99         2.59 o                         
  -1  10   6         60.65         49.57         6.19 o                         
   0  10   6          0.51         -0.14         3.62 o                         
   1  10   6        150.51        151.03        15.43 o                         
   2  10   6         26.93         24.04         6.48 o                         
   3  10   6          8.38         20.72         9.65 o                         
   4  10   6         39.91         17.52        29.57 o                         
   5  10   6          1.87         -0.61        23.75 o                         
  -4  11   6         70.37         73.79        12.33 o                         
  -3  11   6         13.83         12.89         6.62 o                         
  -2  11   6          2.01          2.81         4.95 o                         
  -1  11   6         91.29        109.99        11.22 o                         
   0  11   6        243.23        267.66        21.80 o                         
   1  11   6          3.17          5.36         4.75 o                         
   2  11   6        177.40        215.90        25.95 o                         
   3  11   6         30.31         21.89         9.29 o                         
   4  11   6         16.95         18.82         9.84 o                         
  -3  12   6         74.20         66.84        19.27 o                         
  -2  12   6         32.16         27.75         7.94 o                         
  -1  12   6          7.72         -6.23         6.23 o                         
   0  12   6         26.39          8.28         9.24 o                         
   1  12   6          9.77         17.34         5.93 o                         
   2  12   6         12.65         19.00        14.28 o                         
   3  12   6         27.12         36.49        11.60 o                         
   0  13   6          1.92          4.99         6.30 o                         
  -7   0   7        415.89        443.61        49.47 o                         
  -5   0   7        488.97        531.95        22.79 o                         
  -3   0   7       1534.66       1532.60        33.51 o                         
  -1   0   7         54.77         43.64         8.49 o                         
   1   0   7       2284.49       2515.22        59.30 o                         
   3   0   7         40.71         43.50        11.68 o                         
   5   0   7        361.82        341.42        23.05 o                         
   7   0   7         39.56         41.75        12.82 o                         
  -8   1   7        106.18        104.79        29.43 o                         
  -7   1   7          1.24         -3.69         5.64 o                         
  -6   1   7         20.82         13.85         7.51 o                         
  -5   1   7          0.51          1.01         3.07 o                         
  -4   1   7         10.75         10.70         2.43 o                         
  -3   1   7         52.09         54.97         5.10 o                         
  -2   1   7          6.93          8.62         3.15 o                         
  -1   1   7       3837.74       4227.82        63.52 o                         
   0   1   7        303.33        258.65        13.84 o                         
   1   1   7        806.85        911.40        22.92 o                         
   2   1   7        586.48        571.83        20.79 o                         
   3   1   7       1034.36       1112.60        43.89 o                         
   4   1   7         23.83          8.04         4.77 o                         
   5   1   7         38.99         35.35         7.38 o                         
   6   1   7        153.14        131.60         8.74 o                         
   7   1   7        205.68        204.77        12.36 o                         
   8   1   7        101.07        106.33        13.65 o                         
  -8   2   7         36.07         19.56        14.28 o                         
  -7   2   7        243.55        244.37        26.06 o                         
  -6   2   7        141.30        159.63        44.85 o                         
  -5   2   7         39.98         32.63         7.08 o                         
  -4   2   7          8.90          6.19         1.94 o                         
  -3   2   7          0.86         -0.58         2.29 o                         
  -2   2   7        478.06        522.74        19.78 o                         
  -1   2   7        416.72        430.63        18.23 o                         
   0   2   7        284.68        330.83        15.86 o                         
   1   2   7         32.16         36.62         5.75 o                         
   2   2   7        679.71        677.24        18.06 o                         
   3   2   7         98.22         94.87         7.28 o                         
   4   2   7        517.22        509.01        16.93 o                         
   5   2   7        553.73        574.06        22.01 o                         
   6   2   7          6.40          4.51         3.94 o                         
   7   2   7        171.13        190.41        16.83 o                         
   8   2   7          6.29         -2.90         4.52 o                         
  -8   3   7         26.71         16.73         8.09 o                         
  -7   3   7        106.80        110.21        18.04 o                         
  -6   3   7         22.45         10.91         4.99 o                         
  -5   3   7         56.47         39.47         7.73 o                         
  -4   3   7        220.70        229.18        10.14 o                         
  -3   3   7          9.18          5.07         3.04 o                         
  -2   3   7         65.77         60.09         5.66 o                         
  -1   3   7        265.15        292.20        12.28 o                         
   0   3   7        953.62        930.31        22.10 o                         
   1   3   7        112.39        121.81         9.79 o                         
   2   3   7        240.91        252.87         9.91 o                         
   3   3   7        910.24        911.67        20.48 o                         
   4   3   7        158.34        148.71         8.80 o                         
   5   3   7          4.26          7.17         2.86 o                         
   6   3   7         27.17         26.50         5.30 o                         
   7   3   7        235.96        235.74        18.12 o                         
   8   3   7         76.99         90.88        16.49 o                         
  -8   4   7         21.86         15.35         8.02 o                         
  -7   4   7        249.35        288.23        28.73 o                         
  -6   4   7         32.28         33.85         6.36 o                         
  -5   4   7        529.08        502.19        21.96 o                         
  -4   4   7          8.41          7.02         1.91 o                         
  -3   4   7        977.75        992.15        22.58 o                         
  -2   4   7        484.85        460.05        15.02 o                         
  -1   4   7        259.50        267.52        11.06 o                         
   0   4   7          0.54         -0.42         2.37 o                         
   1   4   7        480.28        525.86        15.23 o                         
   2   4   7        756.60        762.10        14.99 o                         
   3   4   7        300.75        326.39        10.65 o                         
   4   4   7        120.77        114.54         7.06 o                         
   5   4   7         71.24         69.19         6.08 o                         
   6   4   7        118.12        128.79         7.87 o                         
   7   4   7         27.07         50.46        12.54 o                         
   8   4   7         53.26         40.83        11.55 o                         
  -7   5   7         77.98         68.32        15.07 o                         
  -6   5   7         32.81         19.53         4.89 o                         
  -5   5   7         84.58         76.19         9.41 o                         
  -4   5   7        592.03        593.61        16.34 o                         
  -3   5   7        381.80        369.45        15.35 o                         
  -2   5   7         80.52         87.42         7.45 o                         
  -1   5   7       1315.57       1400.93        27.38 o                         
   0   5   7        308.52        306.45        12.12 o                         
   1   5   7        275.14        285.05         9.61 o                         
   2   5   7        378.81        380.49        15.46 o                         
   3   5   7         20.38         15.00         4.15 o                         
   4   5   7        126.98        128.92        10.57 o                         
   5   5   7        132.12        135.76        20.11 o                         
   6   5   7         19.63         28.70         9.70 o                         
   7   5   7         30.22         29.30         9.71 o                         
  -7   6   7        125.89        121.59        19.15 o                         
  -6   6   7        290.57        309.38        22.51 o                         
  -5   6   7         23.66         12.03         7.57 o                         
  -4   6   7        156.41        154.51        11.14 o                         
  -3   6   7          6.98          3.88         2.85 o                         
  -2   6   7        341.74        344.02        14.76 o                         
  -1   6   7         67.86         66.01         6.24 o                         
   0   6   7        134.85        118.31         8.25 o                         
   1   6   7         16.00         11.21         4.26 o                         
   2   6   7         21.61         15.50         4.15 o                         
   3   6   7        223.73        225.74        12.06 o                         
   4   6   7        413.45        372.90        17.60 o                         
   5   6   7         24.25         23.14         9.55 o                         
   6   6   7          4.54          5.45         6.10 o                         
   7   6   7          1.11          3.92         6.55 o                         
  -7   7   7        226.08        226.76        26.43 o                         
  -6   7   7         14.85          5.40         5.54 o                         
  -5   7   7         70.77         61.24        17.00 o                         
  -4   7   7        113.29        119.91        11.66 o                         
  -3   7   7        255.18        264.99        15.69 o                         
  -2   7   7        523.03        503.61        21.16 o                         
  -1   7   7        224.79        208.17        13.14 o                         
   0   7   7          5.93         -2.81         2.81 o                         
   1   7   7          1.14         -1.07         2.59 o                         
   2   7   7         23.58         14.79         6.87 o                         
   3   7   7        135.25        146.21        12.43 o                         
   4   7   7         42.01         27.33        10.47 o                         
   5   7   7         74.49         52.31        13.04 o                         
   6   7   7         32.51          9.79         7.13 o                         
   7   7   7         19.94         15.34        13.36 o                         
  -6   8   7        116.27        131.35        16.69 o                         
  -5   8   7         43.08         48.16        10.30 o                         
  -4   8   7          0.03          4.97         7.51 o                         
  -3   8   7        242.15        242.17        13.96 o                         
  -2   8   7        886.31        882.25        29.09 o                         
  -1   8   7        158.82        161.69        10.84 o                         
   0   8   7        460.51        475.15        16.67 o                         
   1   8   7        138.88        154.23        14.96 o                         
   2   8   7         27.24         26.57         7.50 o                         
   3   8   7          0.01          1.20         3.78 o                         
   4   8   7          2.58          1.46         5.95 o                         
   5   8   7         36.31         29.51        15.50 o                         
   6   8   7         29.11          8.79         5.82 o                         
  -6   9   7         23.30        -10.18        11.32 o                         
  -5   9   7         12.18          2.27         6.31 o                         
  -4   9   7        213.41        204.42        19.43 o                         
  -3   9   7         92.36         97.93        10.83 o                         
  -2   9   7         31.28         14.93         6.27 o                         
  -1   9   7         58.40         50.08         7.90 o                         
   0   9   7         14.39          7.73         6.70 o                         
   1   9   7          4.32         -1.11         5.16 o                         
   2   9   7          3.97          9.16         5.94 o                         
   3   9   7        300.75        348.80        32.12 o                         
   4   9   7         38.10         55.84        13.99 o                         
   5   9   7        173.93        186.64        24.72 o                         
   6   9   7         32.91         40.94        17.92 o                         
  -5  10   7         16.42         26.03         8.30 o                         
  -4  10   7         35.17         62.76        11.81 o                         
  -3  10   7         20.23          7.49         5.18 o                         
  -2  10   7         24.02         21.27         5.71 o                         
  -1  10   7        154.21        142.59        23.72 o                         
   0  10   7          9.06         13.13         5.64 o                         
   1  10   7         22.89         16.63         5.98 o                         
   2  10   7        179.67        182.96        16.52 o                         
   3  10   7          1.05         12.52        18.02 o                         
   4  10   7        226.89        233.48        27.33 o                         
   5  10   7        104.75        116.19        20.73 o                         
  -4  11   7          1.06          0.97        10.81 o                         
  -3  11   7         78.82        108.49        14.50 o                         
  -2  11   7         16.91          4.20         7.29 o                         
  -1  11   7        176.33        195.42        19.70 o                         
   0  11   7         19.02         13.22         4.77 o                         
   1  11   7         21.52          4.98         4.27 o                         
   2  11   7          5.19         12.42         8.63 o                         
   3  11   7        151.61        167.87        24.54 o                         
   4  11   7         56.17         62.99        16.18 o                         
  -2  12   7        170.27        181.24        20.25 o                         
  -1  12   7         28.48         19.45         7.00 o                         
   0  12   7        117.12        116.74        15.87 o                         
   1  12   7        114.87        137.27        22.79 o                         
   2  12   7          2.25         -2.31         6.56 o                         
  -8   0   8        319.65        300.18        44.44 o                         
  -6   0   8        511.08        530.93        54.16 o                         
  -4   0   8        742.45        733.10        32.18 o                         
  -2   0   8       1362.38       1460.44        40.18 o                         
   0   0   8        177.00        192.28        16.80 o                         
   2   0   8         13.78         23.09        10.05 o                         
   4   0   8        574.26        574.22        66.01 o                         
   6   0   8         22.37         21.96        14.08 o                         
   8   0   8         44.27         49.67        17.18 o                         
  -8   1   8          0.02          9.23         9.52 o                         
  -7   1   8        143.63        165.62        34.30 o                         
  -6   1   8        159.66        142.52        12.24 o                         
  -5   1   8          9.19          8.87         3.17 o                         
  -4   1   8        892.23        986.47        26.20 o                         
  -3   1   8        860.36        876.66        20.48 o                         
  -2   1   8        255.90        265.44        12.33 o                         
  -1   1   8        840.47        881.82        24.63 o                         
   0   1   8        430.52        451.26        19.86 o                         
   1   1   8        106.19        106.51         8.72 o                         
   2   1   8        168.57        174.67        10.37 o                         
   3   1   8        395.84        415.77        20.96 o                         
   4   1   8        364.75        385.31        20.55 o                         
   5   1   8        129.66        133.42        10.59 o                         
   6   1   8          5.42          1.80         3.18 o                         
   7   1   8          3.65          7.47         5.79 o                         
   8   1   8         60.29         52.11        10.36 o                         
  -8   2   8         46.89         29.99        11.13 o                         
  -7   2   8          6.38          4.47         6.96 o                         
  -6   2   8         49.30         37.04         7.51 o                         
  -5   2   8         22.29         15.52         3.71 o                         
  -4   2   8          6.91          4.24         3.38 o                         
  -3   2   8         69.88         69.15         6.41 o                         
  -2   2   8        159.06        154.77         9.88 o                         
  -1   2   8         98.25        104.09         9.80 o                         
   0   2   8         21.02         10.64         3.74 o                         
   1   2   8        593.09        594.11        22.30 o                         
   2   2   8       1131.78       1192.48        23.92 o                         
   3   2   8        337.76        324.49        13.96 o                         
   4   2   8        509.21        540.93        18.50 o                         
   5   2   8         25.88         20.90         4.85 o                         
   6   2   8        154.40        177.33        12.62 o                         
   7   2   8         54.43         41.86         9.92 o                         
   8   2   8          3.62          5.74         7.52 o                         
  -8   3   8          9.01          4.78         8.41 o                         
  -7   3   8        285.13        326.13        31.76 o                         
  -6   3   8          0.01          5.80         3.14 o                         
  -5   3   8        109.62        126.99        11.25 o                         
  -4   3   8         43.57         44.63         5.44 o                         
  -3   3   8        197.48        202.80        10.02 o                         
  -2   3   8        294.54        318.25        13.99 o                         
  -1   3   8        187.15        172.76        11.34 o                         
   0   3   8        571.40        591.55        19.04 o                         
   1   3   8         59.11         69.80         8.06 o                         
   2   3   8          0.01         -1.86         2.27 o                         
   3   3   8         89.61         89.63         7.07 o                         
   4   3   8        526.68        522.85        18.63 o                         
   5   3   8         74.60         75.83         7.56 o                         
   6   3   8        199.69        169.88        20.87 o                         
   7   3   8        104.53        118.45        18.90 o                         
   8   3   8         98.80         64.01        14.33 o                         
  -7   4   8         64.42         55.93        13.40 o                         
  -6   4   8         21.30         18.64         4.78 o                         
  -5   4   8        503.67        553.37        23.96 o                         
  -4   4   8        710.73        717.92        21.07 o                         
  -3   4   8        223.48        231.14        13.51 o                         
  -2   4   8       1344.44       1447.25        37.73 o                         
  -1   4   8          1.93          3.99         2.68 o                         
   0   4   8        220.93        241.18        12.21 o                         
   1   4   8          0.13          3.71         2.40 o                         
   2   4   8         21.15         18.29         2.36 o                         
   3   4   8          3.01          1.52         1.84 o                         
   4   4   8        204.99        199.07         9.81 o                         
   5   4   8        192.56        213.04        11.02 o                         
   6   4   8         17.42         17.88         5.59 o                         
   7   4   8        136.32        149.92        21.65 o                         
  -7   5   8        141.36        111.58        34.55 o                         
  -6   5   8         90.30         91.88        12.42 o                         
  -5   5   8         79.37         68.57         9.16 o                         
  -4   5   8          3.14          3.93         2.60 o                         
  -3   5   8         68.15         60.45         7.64 o                         
  -2   5   8        353.59        353.15        16.61 o                         
  -1   5   8        129.89        107.89         8.93 o                         
   0   5   8       1439.81       1452.21        32.02 o                         
   1   5   8        103.24        101.56         7.13 o                         
   2   5   8       1946.03       1988.29        40.56 o                         
   3   5   8         90.74         83.26         8.31 o                         
   4   5   8        422.02        457.37        23.96 o                         
   5   5   8          1.34          4.09         5.27 o                         
   6   5   8          0.96         -0.02         8.23 o                         
   7   5   8          4.52        -13.58        13.58 o                         
  -7   6   8          4.39          3.51        18.36 o                         
  -6   6   8        589.77        581.79        38.01 o                         
  -5   6   8         29.11         22.73         6.36 o                         
  -4   6   8        861.27        845.41        36.89 o                         
  -3   6   8        426.62        426.53        24.73 o                         
  -2   6   8          2.01          5.71         3.22 o                         
  -1   6   8        143.80        127.38        14.01 o                         
   0   6   8         49.00         50.58         8.20 o                         
   1   6   8          2.03          1.87         3.61 o                         
   2   6   8        177.64        169.50        12.06 o                         
   3   6   8        373.55        377.34        24.51 o                         
   4   6   8        329.74        297.89        17.17 o                         
   5   6   8         90.10         87.11        20.51 o                         
   6   6   8         61.07         86.99        17.50 o                         
   7   6   8         84.68         86.59        19.38 o                         
  -6   7   8         18.98         27.38        10.14 o                         
  -5   7   8        126.02        150.81        33.46 o                         
  -4   7   8        399.04        393.96        32.18 o                         
  -3   7   8        683.74        720.37        26.59 o                         
  -2   7   8        415.39        379.40        22.66 o                         
  -1   7   8        144.43        135.44        12.69 o                         
   0   7   8         14.87          7.52         3.48 o                         
   1   7   8         70.08         69.64         8.57 o                         
   2   7   8        322.03        325.50        17.20 o                         
   3   7   8         40.05         51.56         6.62 o                         
   4   7   8         82.20         87.22        16.47 o                         
   5   7   8        138.79        138.30        38.94 o                         
   6   7   8         24.84         10.72         5.87 o                         
  -6   8   8         51.66         38.55        11.01 o                         
  -5   8   8         87.79        102.16        18.25 o                         
  -4   8   8        347.48        356.55        32.00 o                         
  -3   8   8          0.23         -1.57         5.42 o                         
  -2   8   8         14.75         10.45         6.43 o                         
  -1   8   8        330.37        315.62        19.48 o                         
   0   8   8          2.61         -1.92         2.14 o                         
   1   8   8        546.04        549.50        24.00 o                         
   2   8   8        193.44        219.67        14.51 o                         
   3   8   8        445.12        481.83        24.55 o                         
   4   8   8        338.84        324.78        31.44 o                         
   5   8   8         12.66         33.60        16.67 o                         
   6   8   8         38.95         30.87        11.87 o                         
  -5   9   8          2.05          0.71         6.51 o                         
  -4   9   8         63.28         49.51        13.56 o                         
  -3   9   8          2.62         -6.49         6.49 o                         
  -2   9   8          8.92          5.24         3.74 o                         
  -1   9   8          3.28         12.56         5.05 o                         
   0   9   8         44.19         24.51         7.59 o                         
   1   9   8         15.41          5.74         4.81 o                         
   2   9   8        148.43        169.54        16.02 o                         
   3   9   8         19.01          9.54         8.37 o                         
   4   9   8          6.54         -6.15         9.23 o                         
   5   9   8          0.01         -1.06         8.18 o                         
  -4  10   8          0.02         23.40        10.61 o                         
  -3  10   8          3.46         -4.50         7.22 o                         
  -2  10   8          6.54          3.84        12.94 o                         
  -1  10   8        112.68        127.25        16.05 o                         
   0  10   8         24.33         20.89         9.18 o                         
   1  10   8        196.64        224.13        19.90 o                         
   2  10   8        110.83        128.97        20.35 o                         
   3  10   8         18.22         39.77        15.24 o                         
   4  10   8         14.10         -1.21         7.57 o                         
  -3  11   8          4.79         14.33         9.26 o                         
  -2  11   8          3.69          6.55        12.25 o                         
  -1  11   8         22.85         31.59         9.26 o                         
   0  11   8         27.17          0.33         7.32 o                         
   1  11   8         10.07         -7.58         7.58 o                         
   2  11   8         60.03         65.21        26.48 o                         
   3  11   8          1.75         -7.08         7.08 o                         
  -7   0   9          1.90          7.19         9.21 o                         
  -5   0   9          2.21          4.63         4.61 o                         
  -3   0   9          5.55          3.49         5.02 o                         
  -1   0   9        794.49        783.11        31.34 o                         
   1   0   9        128.70        126.05        15.77 o                         
   3   0   9          2.66          4.24         4.29 o                         
   5   0   9         17.33         25.56         7.49 o                         
   7   0   9         26.62         23.49        11.92 o                         
  -7   1   9          8.13          6.14        10.83 o                         
  -6   1   9        222.42        216.34        26.18 o                         
  -5   1   9         89.45        102.53        11.45 o                         
  -4   1   9        537.12        553.18        21.34 o                         
  -3   1   9          1.22          1.72         3.23 o                         
  -2   1   9         38.44         35.44         6.30 o                         
  -1   1   9         81.42         98.57         8.18 o                         
   0   1   9        111.07         94.00         8.90 o                         
   1   1   9          5.40          0.96         3.47 o                         
   2   1   9        136.51        135.05        10.24 o                         
   3   1   9          0.10         -1.29         3.75 o                         
   4   1   9         43.98         48.91         8.29 o                         
   5   1   9        133.67        140.05        11.32 o                         
   6   1   9          0.78         -0.56         3.38 o                         
   7   1   9         34.91         20.89         7.74 o                         
  -7   2   9         34.89         13.00         7.85 o                         
  -6   2   9         77.63         69.65        10.30 o                         
  -5   2   9        465.05        487.98        19.21 o                         
  -4   2   9          0.35          2.66         4.97 o                         
  -3   2   9        310.42        312.73        15.16 o                         
  -2   2   9        380.44        352.10        16.09 o                         
  -1   2   9        178.72        159.43        11.54 o                         
   0   2   9        413.69        376.40        17.31 o                         
   1   2   9          3.85          7.87         3.42 o                         
   2   2   9        439.84        457.99        15.99 o                         
   3   2   9         19.40         25.28         4.65 o                         
   4   2   9        177.33        168.50        14.91 o                         
   5   2   9         48.51         31.45         7.52 o                         
   6   2   9         67.12         63.02         9.54 o                         
   7   2   9         44.27         84.99        18.22 o                         
  -7   3   9        131.65        115.99        20.43 o                         
  -6   3   9         11.89         16.39         6.74 o                         
  -5   3   9         78.58         95.59        12.33 o                         
  -4   3   9         76.95         74.30         8.23 o                         
  -3   3   9         14.52         12.69         3.78 o                         
  -2   3   9        784.25        735.85        27.02 o                         
  -1   3   9         46.14         38.04         5.84 o                         
   0   3   9       1419.13       1427.93        42.76 o                         
   1   3   9         23.86         10.50         4.83 o                         
   2   3   9        593.32        572.87        19.13 o                         
   3   3   9          3.23          3.14         2.60 o                         
   4   3   9          0.08          2.68         2.89 o                         
   5   3   9          1.06          4.04         3.38 o                         
   6   3   9        178.41        181.47        22.49 o                         
   7   3   9        105.27        104.79        34.00 o                         
  -7   4   9        200.78        215.96        27.56 o                         
  -6   4   9         43.81         52.75        10.18 o                         
  -5   4   9         67.32         68.59         9.12 o                         
  -4   4   9        403.68        406.13        17.04 o                         
  -3   4   9         32.43         21.71         4.80 o                         
  -2   4   9        795.85        803.61        28.69 o                         
  -1   4   9        238.96        265.24        14.44 o                         
   0   4   9          4.13          7.67         3.68 o                         
   1   4   9        465.84        471.45        18.52 o                         
   2   4   9        361.17        374.97        14.28 o                         
   3   4   9          6.96          2.64         1.98 o                         
   4   4   9        769.97        749.55        20.51 o                         
   5   4   9         21.05         20.90         4.56 o                         
   6   4   9        226.56        233.75        26.54 o                         
   7   4   9         22.14         15.63        21.97 o                         
  -7   5   9         14.41         20.15        13.23 o                         
  -6   5   9          7.63          2.48         5.42 o                         
  -5   5   9         42.73         39.97         9.96 o                         
  -4   5   9          0.03          2.55         3.87 o                         
  -3   5   9        332.13        303.39        18.63 o                         
  -2   5   9        134.37        128.33        13.40 o                         
  -1   5   9        749.50        737.22        32.83 o                         
   0   5   9        187.29        192.38        12.70 o                         
   1   5   9         19.61         18.93         3.62 o                         
   2   5   9         79.43         69.08         5.06 o                         
   3   5   9        191.52        199.63        13.55 o                         
   4   5   9        163.19        166.02        14.63 o                         
   5   5   9        102.14        109.14        17.79 o                         
   6   5   9          2.78          2.82         5.52 o                         
   7   5   9         49.94         65.97        15.87 o                         
  -6   6   9        139.35        131.31        22.84 o                         
  -5   6   9          7.56         -3.33         5.41 o                         
  -4   6   9          0.27          2.66         4.14 o                         
  -3   6   9          1.46          1.12         4.59 o                         
  -2   6   9          8.81          8.53         4.37 o                         
  -1   6   9         44.74         26.46         6.26 o                         
   0   6   9          0.44          1.93         2.89 o                         
   1   6   9         16.08         10.48         2.75 o                         
   2   6   9        215.46        218.93        14.70 o                         
   3   6   9          5.02          3.21         3.32 o                         
   4   6   9         66.57         63.39        13.90 o                         
   5   6   9          5.37         15.59         8.60 o                         
   6   6   9         10.75          3.85         6.61 o                         
  -6   7   9         49.15         38.91        18.26 o                         
  -5   7   9         41.60         38.99        11.57 o                         
  -4   7   9         80.82         70.58        15.25 o                         
  -3   7   9          3.64          3.31         4.50 o                         
  -2   7   9         83.80         78.51        12.99 o                         
  -1   7   9         26.58         16.76         5.25 o                         
   0   7   9         13.99         10.75         3.72 o                         
   1   7   9         42.31         38.86         9.05 o                         
   2   7   9          5.26          6.61         7.07 o                         
   3   7   9         87.75         95.31         9.35 o                         
   4   7   9         15.50         14.01        10.93 o                         
   5   7   9         20.27         32.51        11.70 o                         
   6   7   9          7.57         10.53        27.47 o                         
  -5   8   9          5.36          9.09         9.28 o                         
  -4   8   9         28.60          9.99        15.03 o                         
  -3   8   9         48.66         70.59        15.09 o                         
  -2   8   9        223.39        175.32        27.57 o                         
  -1   8   9        356.60        347.57        20.88 o                         
   0   8   9        126.32         99.33        13.23 o                         
   1   8   9        288.17        297.55        18.48 o                         
   2   8   9         46.93         53.30         7.66 o                         
   3   8   9        160.43        167.90        23.19 o                         
   4   8   9         32.08         43.73        21.03 o                         
   5   8   9         89.07        103.53        19.69 o                         
  -4   9   9          8.02        -10.06        10.06 o                         
  -3   9   9        264.48        309.09        30.90 o                         
  -2   9   9          1.33         -2.26         5.54 o                         
  -1   9   9        407.99        403.00        33.51 o                         
   0   9   9         72.24         67.67        11.87 o                         
   1   9   9          0.11         -0.55         3.42 o                         
   2   9   9         16.74         17.58         6.77 o                         
   3   9   9        210.85        262.46        30.33 o                         
   4   9   9          9.33         -0.46         5.28 o                         
  -3  10   9         52.29         65.98        16.58 o                         
  -2  10   9         82.45         95.36        17.84 o                         
  -1  10   9        149.57        149.06        19.23 o                         
   0  10   9          4.73          4.46         6.65 o                         
   1  10   9        148.74        135.16        16.06 o                         
   2  10   9          0.09          9.32         9.02 o                         
   3  10   9          4.69          6.18        15.49 o                         
  -1  11   9        111.17        110.89        16.72 o                         
   0  11   9          3.72         -6.35         6.35 o                         
   1  11   9         13.83         11.16         6.74 o                         
  -6   0  10         53.64         51.13        19.71 o                         
  -4   0  10         72.05         89.96        12.99 o                         
  -2   0  10         28.75         41.23        10.25 o                         
   0   0  10          5.39          7.72         7.44 o                         
   2   0  10         30.20         20.06         7.13 o                         
   4   0  10         67.21         44.39         9.54 o                         
   6   0  10        115.37        118.45        22.52 o                         
  -7   1  10        137.45        158.38        24.07 o                         
  -6   1  10          7.37         -7.98         8.48 o                         
  -5   1  10         74.62         76.71         8.40 o                         
  -4   1  10          0.49          3.64         3.75 o                         
  -3   1  10          6.04          5.11         5.25 o                         
  -2   1  10          2.31          2.11         4.10 o                         
  -1   1  10         80.21         93.02        10.51 o                         
   0   1  10        131.36        133.78        17.91 o                         
   1   1  10        119.56        112.18        11.26 o                         
   2   1  10          0.76         -3.28         3.28 o                         
   3   1  10         85.38         81.81         9.05 o                         
   4   1  10         53.47         54.15        10.34 o                         
   5   1  10          6.07          0.66         3.25 o                         
   6   1  10        107.43        110.24        12.97 o                         
   7   1  10          8.73          2.59         5.04 o                         
  -7   2  10          0.36         -6.98         6.98 o                         
  -6   2  10         53.38         60.06        14.14 o                         
  -5   2  10         54.79         71.91        14.83 o                         
  -4   2  10          0.73         -3.22         3.50 o                         
  -3   2  10         39.89         36.88         6.63 o                         
  -2   2  10       1220.68       1259.16        32.16 o                         
  -1   2  10         12.96         11.24         5.46 o                         
   0   2  10        904.75        945.87        37.34 o                         
   1   2  10          3.32          2.37         4.82 o                         
   2   2  10          0.36          3.97         6.29 o                         
   3   2  10        188.06        196.27        16.80 o                         
   4   2  10          0.08         -2.12         3.96 o                         
   5   2  10         16.57         12.17         4.44 o                         
   6   2  10         59.75         57.36         9.37 o                         
   7   2  10          3.23          8.06         7.59 o                         
  -6   3  10        128.82        116.10        20.00 o                         
  -5   3  10         14.33         12.93         5.05 o                         
  -4   3  10        158.00        171.55        12.97 o                         
  -3   3  10        675.26        695.03        28.36 o                         
  -2   3  10        362.52        355.77        20.05 o                         
  -1   3  10        133.51        121.52        11.62 o                         
   0   3  10         22.25         26.81         6.52 o                         
   1   3  10         34.85         44.88         8.57 o                         
   2   3  10        120.30        108.62         8.86 o                         
   3   3  10        368.38        364.59        23.80 o                         
   4   3  10          8.42          7.52         5.60 o                         
   5   3  10        251.10        275.79        40.20 o                         
   6   3  10         26.99         33.41        18.43 o                         
  -6   4  10          9.12         -5.06        14.86 o                         
  -5   4  10        205.36        222.37        19.96 o                         
  -4   4  10        487.79        487.00        27.32 o                         
  -3   4  10          0.01         -5.20         5.50 o                         
  -2   4  10         85.84         91.63        10.82 o                         
  -1   4  10         74.91         57.91         9.72 o                         
   0   4  10        100.04         75.68         9.93 o                         
   1   4  10         68.20         46.54         6.69 o                         
   2   4  10        391.33        414.17        16.40 o                         
   3   4  10         23.66         28.86         7.07 o                         
   4   4  10        973.04        996.51        25.22 o                         
   5   4  10        139.50        129.31        20.09 o                         
   6   4  10         93.43         80.69        16.43 o                         
  -6   5  10         91.10         85.19        13.12 o                         
  -5   5  10          4.03          6.79         5.42 o                         
  -4   5  10         11.52         17.50         9.12 o                         
  -3   5  10         65.69         66.19        11.83 o                         
  -2   5  10        562.90        512.71        27.52 o                         
  -1   5  10        240.19        264.49        19.01 o                         
   0   5  10       1162.96       1149.05        36.57 o                         
   1   5  10          9.79          4.78         4.81 o                         
   2   5  10       1205.29       1246.24        20.25 o                         
   3   5  10          0.33         -1.45         3.57 o                         
   4   5  10        157.22        151.84        36.14 o                         
   5   5  10          0.74          8.91        13.91 o                         
   6   5  10         19.42         46.91        13.14 o                         
  -5   6  10        117.04        126.83        16.22 o                         
  -4   6  10        243.28        254.85        30.88 o                         
  -3   6  10         98.69        112.88        18.12 o                         
  -2   6  10         53.93         53.36         9.86 o                         
  -1   6  10          7.37         13.90         5.02 o                         
   0   6  10          0.44          7.52         3.70 o                         
   1   6  10          5.00         10.13         2.68 o                         
   2   6  10          1.48          1.92         3.82 o                         
   3   6  10         54.78         35.70        12.25 o                         
   4   6  10          1.27          5.00         7.85 o                         
   5   6  10         56.99         65.39        15.95 o                         
  -5   7  10         19.47         20.63        13.41 o                         
  -4   7  10         34.71         36.43        11.36 o                         
  -3   7  10         94.97         94.13        16.98 o                         
  -2   7  10         30.04         22.58        10.14 o                         
  -1   7  10         33.45         28.30         6.65 o                         
   0   7  10          1.16          8.41        13.66 o                         
   1   7  10         22.03          2.70         7.89 o                         
   2   7  10         28.87         22.06         4.89 o                         
   3   7  10         62.36         72.83        11.05 o                         
   4   7  10        226.25        191.25        25.82 o                         
   5   7  10         81.22        104.67        19.72 o                         
  -4   8  10          3.70         -0.73         7.71 o                         
  -3   8  10         71.12         74.39        15.54 o                         
  -2   8  10         41.92         28.69        26.48 o                         
  -1   8  10        358.49        325.11        30.41 o                         
   0   8  10         24.82         25.21         8.39 o                         
   1   8  10        367.46        405.63        27.09 o                         
   2   8  10          3.51         15.78         6.60 o                         
   3   8  10        145.24        180.47        28.91 o                         
   4   8  10          0.04         29.47        11.60 o                         
  -3   9  10         64.91         54.55        15.38 o                         
  -2   9  10          5.16         -2.83        16.94 o                         
  -1   9  10         41.91         52.47        13.20 o                         
   0   9  10        111.42        112.09        15.43 o                         
   1   9  10          8.27          2.52         7.00 o                         
   2   9  10         36.93         29.91        21.39 o                         
   3   9  10         36.35         27.29        14.28 o                         
  -2  10  10          3.84         -4.82        10.25 o                         
  -1  10  10          3.31          3.40         6.36 o                         
   0  10  10         16.11         25.25        13.94 o                         
   1  10  10         48.12         59.64        16.92 o                         
   2  10  10         24.17         25.89        17.46 o                         
  -5   0  11        359.55        345.36        48.93 o                         
  -3   0  11       1383.35       1428.12        56.59 o                         
  -1   0  11        553.34        507.82        35.22 o                         
   1   0  11        363.97        352.04        29.86 o                         
   3   0  11        572.39        514.02        43.79 o                         
   5   0  11        621.90        653.32        50.88 o                         
  -6   1  11        191.18        215.35        27.86 o                         
  -5   1  11         10.93         15.72         5.65 o                         
  -4   1  11        136.80        180.82        14.09 o                         
  -3   1  11        354.03        373.43        20.48 o                         
  -2   1  11          0.29          4.73         6.97 o                         
  -1   1  11        378.44        338.55        20.30 o                         
   0   1  11         26.15         35.81         7.50 o                         
   1   1  11        865.53        773.09        35.75 o                         
   2   1  11          1.22         -0.25         4.04 o                         
   3   1  11       1280.01       1311.09        50.68 o                         
   4   1  11         58.18         61.00         9.75 o                         
   5   1  11        106.26        117.37        15.15 o                         
   6   1  11         20.40         12.32         9.31 o                         
  -6   2  11         10.10         13.89        10.29 o                         
  -5   2  11        727.59        742.95        35.56 o                         
  -4   2  11         29.43         26.95         6.24 o                         
  -3   2  11        370.81        420.83        21.98 o                         
  -2   2  11         46.92         35.62         7.64 o                         
  -1   2  11          0.15          8.10         5.45 o                         
   0   2  11         91.74         72.89        11.67 o                         
   1   2  11          0.10         -4.50         7.55 o                         
   2   2  11        174.85        164.93        13.12 o                         
   3   2  11         56.39         63.49        13.83 o                         
   4   2  11        179.08        181.92        15.90 o                         
   5   2  11          3.21          8.22         3.91 o                         
   6   2  11        224.34        201.50        24.92 o                         
  -6   3  11        100.61         96.71        22.64 o                         
  -5   3  11         48.28         37.13        10.34 o                         
  -4   3  11          0.23          0.50         3.49 o                         
  -3   3  11         16.02          8.05         8.02 o                         
  -2   3  11        159.33        179.25        14.80 o                         
  -1   3  11        218.49        204.26        15.66 o                         
   0   3  11        763.56        727.70        31.68 o                         
   1   3  11         48.61         68.66        14.43 o                         
   2   3  11        378.32        366.12        24.25 o                         
   3   3  11          7.03          2.27         2.47 o                         
   4   3  11          2.07         -2.35         2.77 o                         
   5   3  11         11.38         -1.85         6.63 o                         
   6   3  11          6.18          8.93         7.30 o                         
  -5   4  11         74.51         87.24        17.12 o                         
  -4   4  11        175.92        176.23        18.52 o                         
  -3   4  11         20.47         17.02         5.62 o                         
  -2   4  11        123.63        127.62        13.08 o                         
  -1   4  11        200.17        190.17        16.96 o                         
   0   4  11        117.49        113.09        12.44 o                         
   1   4  11        189.31        214.64        16.31 o                         
   2   4  11        218.13        203.04        11.13 o                         
   3   4  11          1.77          1.97         3.43 o                         
   4   4  11        150.98        123.45        21.81 o                         
   5   4  11          4.32          2.91         7.01 o                         
  -5   5  11         17.42         27.90         9.05 o                         
  -4   5  11        134.68        145.34        17.50 o                         
  -3   5  11        240.85        258.38        22.83 o                         
  -2   5  11         10.91         15.36         6.41 o                         
  -1   5  11        438.93        454.78        25.85 o                         
   0   5  11          0.65         -4.00         4.22 o                         
   1   5  11          2.63          5.28         3.87 o                         
   2   5  11         69.94         60.89         7.40 o                         
   3   5  11         14.09         13.41         3.96 o                         
   4   5  11          0.41          5.71         7.14 o                         
   5   5  11         17.83         30.10        10.37 o                         
  -5   6  11         12.55         21.30        16.10 o                         
  -4   6  11          0.23         10.44         6.19 o                         
  -3   6  11          1.85         -0.27        19.11 o                         
  -2   6  11        124.12        106.16        30.22 o                         
  -1   6  11         30.87         23.78         6.33 o                         
   0   6  11         45.45         62.85        16.08 o                         
   1   6  11         38.16         57.03        10.84 o                         
   2   6  11          1.35         -3.30         4.69 o                         
   3   6  11         32.31         39.22         8.62 o                         
   4   6  11         41.17         36.61        12.99 o                         
   5   6  11          6.86         13.20        10.84 o                         
  -4   7  11          6.71         14.17        10.12 o                         
  -3   7  11        110.05        127.86        20.90 o                         
  -2   7  11          0.31         -2.46         7.51 o                         
  -1   7  11         22.43         26.11        10.31 o                         
   0   7  11         10.37          5.20         7.19 o                         
   1   7  11          9.26          6.67         6.69 o                         
   2   7  11          4.92         11.66         7.64 o                         
   3   7  11         26.58         12.75         8.45 o                         
   4   7  11         12.61          7.49        11.34 o                         
  -3   8  11          1.00          9.50        20.18 o                         
  -2   8  11         74.23         80.50        16.40 o                         
  -1   8  11          0.28         -8.47         8.47 o                         
   0   8  11          8.61         22.44         9.21 o                         
   1   8  11          2.03         -0.45         7.50 o                         
   2   8  11         59.77         64.09        16.34 o                         
   3   8  11          3.07          5.76        16.06 o                         
  -2   9  11          8.85          1.38        17.41 o                         
  -1   9  11         50.13         53.31        17.41 o                         
   0   9  11          6.16          6.41         6.41 o                         
   1   9  11          2.17         -6.63         7.49 o                         
  -4   0  12        213.48        217.19        22.98 o                         
  -2   0  12        105.72        119.24        18.53 o                         
   0   0  12         31.88         18.36         9.41 o                         
   2   0  12         75.45         60.85        12.41 o                         
   4   0  12         80.25         80.19        14.71 o                         
  -5   1  12          0.03         -6.15         7.80 o                         
  -4   1  12          8.69          3.00         3.99 o                         
  -3   1  12         43.60         57.82         9.06 o                         
  -2   1  12        137.29        106.06        14.23 o                         
  -1   1  12         47.15         45.74         8.73 o                         
   0   1  12        116.06        109.39        12.51 o                         
   1   1  12        171.76        146.13        16.42 o                         
   2   1  12         23.56         24.64         6.64 o                         
   3   1  12        268.66        283.76        20.87 o                         
   4   1  12          1.86         -0.68         4.45 o                         
   5   1  12         68.84         68.27        13.88 o                         
  -5   2  12          0.06         15.19        23.44 o                         
  -4   2  12         42.87         30.45        12.43 o                         
  -3   2  12         89.83        102.15        11.84 o                         
  -2   2  12        231.40        224.14        17.36 o                         
  -1   2  12        131.05        111.89        12.67 o                         
   0   2  12        185.38        167.46        17.89 o                         
   1   2  12          0.03         -7.40         8.87 o                         
   2   2  12          6.88          0.52         7.02 o                         
   3   2  12          1.88         -6.67         6.67 o                         
   4   2  12         11.70         21.38         5.96 o                         
   5   2  12        125.48         97.41        17.28 o                         
  -5   3  12          7.98         21.88        12.26 o                         
  -4   3  12         39.63         37.30        10.33 o                         
  -3   3  12         55.56         53.40         8.76 o                         
  -2   3  12          5.94          8.54         5.46 o                         
  -1   3  12        224.12        248.77        24.62 o                         
   0   3  12          0.35         -3.85         3.85 o                         
   1   3  12          9.69          8.52         6.55 o                         
   2   3  12          4.49         -1.11         5.75 o                         
   3   3  12          1.03          4.39        16.81 o                         
   4   3  12          3.64          7.34         6.87 o                         
   5   3  12          0.54         -1.11         4.24 o                         
  -5   4  12         29.15         11.63        16.61 o                         
  -4   4  12          2.98         -8.12         8.12 o                         
  -3   4  12          0.16         -0.63         4.19 o                         
  -2   4  12          2.38         -8.43        13.18 o                         
  -1   4  12         92.61         82.03        11.91 o                         
   0   4  12         22.61         26.55         6.64 o                         
   1   4  12         80.62         73.32        24.10 o                         
   2   4  12         72.28         14.84        26.08 o                         
   3   4  12          0.02          4.12        15.36 o                         
   4   4  12         14.51         12.61         8.15 o                         
   5   4  12          3.72         -4.23         6.85 o                         
  -4   5  12        120.03        127.50        16.80 o                         
  -3   5  12         21.28         30.04         7.62 o                         
  -2   5  12          0.01          3.10         6.83 o                         
  -1   5  12         88.18         90.99        18.68 o                         
   0   5  12         47.93         44.53        12.83 o                         
   1   5  12         24.40         12.74         6.29 o                         
   2   5  12         16.82         22.28         6.90 o                         
   3   5  12          0.03         -5.59         7.81 o                         
   4   5  12          5.08         12.11         7.47 o                         
  -3   6  12          0.00         -3.69        17.47 o                         
  -2   6  12          4.52          4.00        21.62 o                         
  -1   6  12         36.22         28.24        11.16 o                         
   0   6  12         12.54          9.81        19.04 o                         
   1   6  12         95.51        104.63        18.05 o                         
   2   6  12         31.30         47.57        10.41 o                         
   3   6  12          1.65         22.18        10.02 o                         
  -3   7  12          0.27         -1.20         6.74 o                         
  -2   7  12          2.58         -3.42         7.27 o                         
  -1   7  12          2.06          8.82         5.61 o                         
   0   7  12         69.63         73.76        15.90 o                         
   1   7  12          4.56         19.72         6.44 o                         
   2   7  12          4.30          8.38         9.14 o                         
   3   7  12          6.55          3.46         7.97 o                         
  -1   8  12         16.70         17.95         7.61 o                         
   0   8  12          6.73         11.46         7.40 o                         
   1   8  12          6.52         10.11         6.04 o                         
  -3   0  13          0.16         12.80         8.97 o                         
  -1   0  13        404.56        392.00        34.55 o                         
   1   0  13        213.75        213.83        25.74 o                         
   3   0  13          1.57          6.00         4.15 o                         
  -4   1  13         82.85         75.50        11.68 o                         
  -3   1  13         16.09         -2.65         7.93 o                         
  -2   1  13         10.78         18.32         6.66 o                         
  -1   1  13         59.30         79.90        10.95 o                         
   0   1  13        102.97        111.05        13.58 o                         
   1   1  13         92.84         77.96        13.54 o                         
   2   1  13          9.64          5.31         5.20 o                         
   3   1  13         39.35         29.57         8.07 o                         
   4   1  13          3.13         -8.59         8.59 o                         
  -4   2  13         33.76         26.97         9.00 o                         
  -3   2  13          0.77          3.54         5.68 o                         
  -2   2  13         96.88         95.43        12.30 o                         
  -1   2  13         97.44        106.74        13.15 o                         
   0   2  13         16.43          9.36         9.23 o                         
   1   2  13         53.66         40.91        12.66 o                         
   2   2  13         20.78         22.58         6.29 o                         
   3   2  13          2.64          1.08         5.84 o                         
   4   2  13          4.71          2.39         7.98 o                         
  -4   3  13         33.71         32.08         9.66 o                         
  -3   3  13          6.10         -6.12         6.12 o                         
  -2   3  13          0.83          0.26         5.29 o                         
  -1   3  13         28.49         40.25         8.49 o                         
   0   3  13         65.40         44.05        14.09 o                         
   1   3  13         59.91         88.09        16.72 o                         
   2   3  13          3.61          3.37         5.94 o                         
   3   3  13         15.09         -3.07        25.23 o                         
   4   3  13         12.13         29.48        10.96 o                         
  -3   4  13          0.12         -6.30         9.09 o                         
  -2   4  13         97.00         93.27        11.94 o                         
  -1   4  13          2.87          9.40        11.37 o                         
   0   4  13          6.55         -2.12        13.72 o                         
   1   4  13         20.87         22.42         7.45 o                         
   2   4  13          3.63          8.75         7.26 o                         
   3   4  13          5.37          3.43        13.53 o                         
  -3   5  13         70.98         66.84        15.73 o                         
  -2   5  13         75.00         85.77        17.07 o                         
  -1   5  13         24.11         21.88        17.80 o                         
   0   5  13          7.02          8.34         8.31 o                         
   1   5  13          3.82          3.45         8.98 o                         
   2   5  13         15.62         11.19         6.29 o                         
   3   5  13         44.33         64.99        21.44 o                         
  -2   6  13          6.71         -7.30         7.63 o                         
  -1   6  13          6.11         14.61         8.67 o                         
   0   6  13         33.63         34.08        11.39 o                         
   1   6  13         13.30          6.28        10.87 o                         
   2   6  13         84.28         97.65        14.70 o                         
  -2   0  14         49.66         44.35        12.35 o                         
   0   0  14          0.21         10.22         7.69 o                         
   2   0  14         18.13         -1.03        10.00 o                         
  -3   1  14         16.72         17.44         8.68 o                         
  -2   1  14          0.01          9.07         5.58 o                         
  -1   1  14         16.51         22.97         6.13 o                         
   0   1  14          2.96         -1.45         6.71 o                         
   1   1  14         11.87          2.78         6.24 o                         
   2   1  14          0.18         -4.41         4.41 o                         
  -2   2  14          0.13         -0.38         4.03 o                         
  -1   2  14         14.03          6.16         8.01 o                         
   0   2  14          0.08         -6.11        10.34 o                         
   1   2  14         21.53         21.48         7.01 o                         
   2   2  14        135.53        147.27        18.04 o                         
  -2   3  14         10.39         -4.87         5.19 o                         
  -1   3  14          0.00          2.91         6.22 o                         
   0   3  14          0.96          3.33         6.31 o                         
   1   3  14         19.20         13.81        10.91 o                         
   2   3  14          4.13         -0.80         5.71 o                         
  -1   4  14         58.82         93.68        14.41 o                         
   0   4  14         13.01         -6.25        17.05 o                         
   1   4  14          3.01         -0.77         4.53 o                         
                                                                                
