# Supplementary material for: Synthesis and crystal structures of two 1,3-di(alk­yloxy)-2-(methyl­sulfan­yl)imidazolium tetra­fluorido­borates
Source: Acta Crystallogr E Crystallogr Commun. 2020 Mar 17;76(Pt 4):552–6. doi: 10.1107/S2056989020003643 (PMC7133041; doi:10.1107/S2056989020003643)
Supplement: Supplementary file 3 [file e-76-00552-2sup3.hkl]

data_2                                                                          
_shelx_title ' la155_1 in P c 21 b Rotational disorder arounf B - F1'           
_shelx_refln_list_code          4                                               
_shelx_F_calc_maximum      203.33                                               
_exptl_crystal_F_000       856.00                                               
_reflns_d_resolution_high  0.8201                                               
                                                                                
loop_                                                                           
 _space_group_symop_operation_xyz                                               
 'x, y, z'                                                                      
 '-x, y+1/2, -z'                                                                
 '-x, y, z+1/2'                                                                 
 'x, y+1/2, -z+1/2'                                                             
                                                                                
_cell_length_a     7.9117                                                       
_cell_length_b    11.4760                                                       
_cell_length_c    20.9659                                                       
_cell_angle_alpha  90.000                                                       
_cell_angle_beta   90.000                                                       
_cell_angle_gamma  90.000                                                       
                                                                                
_shelx_F_squared_multiplier     1.000                                           
                                                                                
loop_                                                                           
 _refln_index_h                                                                 
 _refln_index_k                                                                 
 _refln_index_l                                                                 
 _refln_F_squared_calc                                                          
 _refln_F_squared_meas                                                          
 _refln_F_squared_sigma                                                         
 _refln_observed_status                                                         
   0 -12   0       1160.92       1211.22        47.09 o                         
   1 -12   0        304.79        295.85        21.11 o                         
   2 -12   0        183.24        217.96        17.53 o                         
   0 -10   0       1687.06       1842.53        56.18 o                         
   1 -10   0        542.70        540.41        19.21 o                         
   2 -10   0        320.82        317.73        14.34 o                         
   3 -10   0        521.48        502.15        22.73 o                         
   4 -10   0         10.69          5.06         4.29 o                         
   6 -10   0        133.55        116.35        16.69 o                         
   0  -8   0       1231.27       1285.46        41.14 o                         
   1  -8   0        725.17        708.45        19.79 o                         
   2  -8   0       1217.67       1211.32        29.43 o                         
   3  -8   0        403.04        399.85        13.90 o                         
   4  -8   0        255.55        277.79        12.78 o                         
   5  -8   0        408.52        400.19        26.29 o                         
   6  -8   0         93.30        117.49        15.27 o                         
   7  -8   0         47.94         49.76        12.54 o                         
   0  -6   0        953.32        988.43        31.12 o                         
   1  -6   0        719.39        748.11        18.22 o                         
   2  -6   0        301.05        349.91        12.79 o                         
   3  -6   0        172.30        156.77         6.46 o                         
   4  -6   0        476.42        484.08        23.97 o                         
   5  -6   0        703.51        695.24        14.72 o                         
   6  -6   0        396.68        404.49        25.67 o                         
   7  -6   0       1173.34       1095.99        47.06 o                         
   8  -6   0         22.14         36.58        11.87 o                         
   0  -4   0      14227.43      14447.51       270.64 o                         
   1  -4   0       4285.76       4114.97        59.95 o                         
   2  -4   0       5098.21       5108.92        59.81 o                         
   3  -4   0        641.63        616.09        11.57 o                         
   4  -4   0        240.07        226.72         6.71 o                         
   5  -4   0        858.50        854.16        34.38 o                         
   6  -4   0        118.74        132.59        14.49 o                         
   7  -4   0         85.32         92.89        13.59 o                         
   8  -4   0        180.74        155.21        17.80 o                         
   9  -4   0        262.76        270.91        24.52 o                         
   1  -2   0       9523.12       9382.43       156.46 o                         
   2  -2   0       6724.18       6721.96        87.98 o                         
   3  -2   0        849.56        894.73        28.57 o                         
   4  -2   0       1821.75       1914.61        50.94 o                         
   5  -2   0        475.51        460.63        11.88 o                         
   6  -2   0       3577.90       3564.04        56.54 o                         
   7  -2   0       1035.10        945.24        23.47 o                         
   8  -2   0        259.86        255.75        21.80 o                         
   9  -2   0        613.13        598.62        36.18 o                         
   2   0   0      41341.94      32190.41      1605.89 o                         
   3   0   0      23048.77      20606.01       998.59 o                         
   4   0   0         41.05         44.88         4.10 o                         
   5   0   0       4793.91       4763.17        71.91 o                         
   6   0   0        524.13        525.37        15.62 o                         
   7   0   0        143.64         42.66        59.15 o                         
   8   0   0       1210.36       1189.28        48.55 o                         
   9   0   0        272.83        312.91        25.87 o                         
   1   2   0       9439.65       9384.87       171.82 o                         
   2   2   0       6724.04       6671.88       125.58 o                         
   3   2   0        871.61        935.61        17.10 o                         
   4   2   0       1809.96       1883.20        43.55 o                         
   5   2   0        492.10        485.90         7.29 o                         
   6   2   0       3595.40       3644.60        61.17 o                         
   7   2   0       1038.12        972.18        25.77 o                         
   8   2   0        269.02        289.66        14.05 o                         
   9   2   0        619.00        611.65        35.89 o                         
   0   4   0      14207.83      14558.64       270.76 o                         
   1   4   0       4332.64       4215.83        83.18 o                         
   2   4   0       5137.94       5166.69        98.74 o                         
   3   4   0        600.88        575.70        19.87 o                         
   4   4   0        251.04        236.88         9.15 o                         
   5   4   0        835.89        883.84        17.37 o                         
   6   4   0        117.51        124.11         8.55 o                         
   7   4   0         81.67         80.68         3.02 o                         
   8   4   0        173.90        161.69        18.73 o                         
   9   4   0        252.76        257.43        24.02 o                         
   0   6   0        972.57       1039.88        31.26 o                         
   1   6   0        715.10        780.69        24.84 o                         
   2   6   0        295.96        363.85        15.03 o                         
   3   6   0        161.26        142.83         7.95 o                         
   4   6   0        483.66        481.31        14.09 o                         
   5   6   0        689.11        740.09        26.63 o                         
   6   6   0        417.29        424.80        13.46 o                         
   7   6   0       1176.50       1111.07        23.68 o                         
   0   8   0       1245.83       1396.39        42.34 o                         
   1   8   0        714.34        724.86        16.66 o                         
   2   8   0       1228.07       1243.84        21.11 o                         
   3   8   0        393.01        373.26        13.32 o                         
   4   8   0        247.60        262.91        10.45 o                         
   5   8   0        409.91        415.95        15.75 o                         
   6   8   0         92.97         94.16        16.27 o                         
   7   8   0         50.30         49.38         5.67 o                         
   1  10   0        555.77        600.85        20.16 o                         
   2  10   0        329.89        329.29        14.43 o                         
   3  10   0        546.24        519.39        17.99 o                         
   4  10   0         12.40         16.13         5.04 o                         
   5  10   0        109.49        104.13        18.85 o                         
   6  10   0        136.16        133.73        10.94 o                         
   0  12   0       1140.24       1208.90        49.21 o                         
   1  12   0        303.78        284.04        15.89 o                         
   2  12   0        181.98        170.39        20.16 o                         
   3  12   0        183.53        186.22        37.13 o                         
   4  12   0         22.60         15.66         6.14 o                         
   1 -13   1        112.07        100.15        10.11 o                         
   2 -13   1        112.51        102.32        13.48 o                         
   1 -12   1        221.77        219.78        13.70 o                         
   2 -12   1        221.31        201.90        13.35 o                         
   3 -12   1        119.87        137.23        13.70 o                         
   1 -11   1        110.90        100.41         9.03 o                         
   2 -11   1          5.16          0.92         5.38 o                         
   3 -11   1         14.09         15.16         4.72 o                         
   4 -11   1         80.20         69.76         8.72 o                         
   1 -10   1         90.17         88.33         5.83 o                         
   2 -10   1        269.15        283.26        10.77 o                         
   3 -10   1         88.02         80.65         7.74 o                         
   4 -10   1        133.21        120.24        10.60 o                         
   6 -10   1         15.93         13.92         8.12 o                         
   1  -9   1        665.22        676.01        14.48 o                         
   2  -9   1        260.25        234.33         9.22 o                         
   3  -9   1        157.30        163.73         8.48 o                         
   4  -9   1        557.94        578.88        22.46 o                         
   5  -9   1         12.38         13.91         3.67 o                         
   6  -9   1         78.29         62.49         8.93 o                         
   7  -9   1        218.42        212.09        15.45 o                         
   1  -8   1        492.43        510.28        15.63 o                         
   2  -8   1         30.13         28.54         3.47 o                         
   3  -8   1        354.97        349.74        10.18 o                         
   4  -8   1         52.99         48.12         4.22 o                         
   5  -8   1         47.02         45.04         4.21 o                         
   6  -8   1          0.76         -0.36         4.87 o                         
   7  -8   1          3.83          7.05         6.60 o                         
   1  -7   1       4146.99       4153.34        46.44 o                         
   2  -7   1       1496.58       1464.49        22.14 o                         
   3  -7   1        391.68        397.79         8.48 o                         
   4  -7   1       1635.38       1608.52        20.17 o                         
   5  -7   1        801.07        830.96        22.20 o                         
   6  -7   1        211.80        200.43        13.45 o                         
   7  -7   1        711.28        788.05        31.71 o                         
   8  -7   1         53.08         61.60         9.49 o                         
   1  -6   1        560.83        561.96        10.81 o                         
   2  -6   1        221.48        222.57         6.37 o                         
   3  -6   1         21.28         16.89         2.04 o                         
   4  -6   1         82.49         83.93         3.31 o                         
   5  -6   1        522.00        491.73        12.14 o                         
   6  -6   1         42.31         47.03         7.42 o                         
   7  -6   1         35.82         35.10         6.83 o                         
   8  -6   1          9.85         10.03         7.69 o                         
   1  -5   1         47.77         42.85         3.80 o                         
   2  -5   1        171.40        154.14         6.37 o                         
   3  -5   1        197.01        203.61         4.93 o                         
   4  -5   1        155.84        156.99         3.88 o                         
   5  -5   1       1253.98       1196.12        20.30 o                         
   6  -5   1         15.58         15.61         3.63 o                         
   7  -5   1        350.71        348.97        17.79 o                         
   8  -5   1        212.91        200.29        14.62 o                         
   1  -4   1       1298.65       1314.08        16.47 o                         
   2  -4   1        297.73        290.39         5.25 o                         
   3  -4   1       1377.43       1464.56        16.36 o                         
   4  -4   1        214.13        216.57         6.08 o                         
   5  -4   1        561.00        584.29        12.32 o                         
   6  -4   1        487.72        471.44         8.33 o                         
   7  -4   1        142.63        116.55         8.41 o                         
   8  -4   1         51.06         35.83         6.93 o                         
   9  -4   1          6.59         23.15         7.83 o                         
   1  -3   1      12006.39      11901.99       109.82 o                         
   2  -3   1        480.47        464.54         6.67 o                         
   3  -3   1       3456.21       3376.02        36.48 o                         
   4  -3   1        943.50        927.55        15.83 o                         
   5  -3   1       1335.72       1376.84        40.97 o                         
   6  -3   1        425.49        410.27         8.30 o                         
   7  -3   1        262.63        289.77        10.31 o                         
   8  -3   1        578.40        605.87        40.90 o                         
   9  -3   1          0.60          2.96         6.20 o                         
   1  -2   1      12808.72      12512.99       124.05 o                         
   2  -2   1        945.33        979.37        21.85 o                         
   3  -2   1       1003.38       1043.20        27.09 o                         
   4  -2   1       4214.61       4294.49        51.58 o                         
   5  -2   1        156.82        162.67         5.19 o                         
   6  -2   1        165.35        164.43         7.34 o                         
   7  -2   1        117.06        119.47         4.45 o                         
   8  -2   1         18.64         12.34         5.58 o                         
   9  -2   1          1.92          2.15        10.04 o                         
   1  -1   1       2574.18       2400.13        34.00 o                         
   2  -1   1       8326.71       8080.32       153.94 o                         
   3  -1   1       3541.64       3499.99        35.31 o                         
   4  -1   1       1924.01       1844.85        25.98 o                         
   5  -1   1       3032.14       2914.66        32.88 o                         
   6  -1   1        963.61        970.39        13.48 o                         
   7  -1   1        785.05        783.76        14.06 o                         
   8  -1   1       1130.70       1148.90        33.52 o                         
   9  -1   1         12.71          4.58         6.48 o                         
   2   0   1      18838.53      16464.86       391.18 o                         
   3   0   1       1562.35       1654.20        23.95 o                         
   4   0   1         10.89         12.97         1.25 o                         
   5   0   1          0.08          6.53         5.43 o                         
   6   0   1        330.55        325.83         8.59 o                         
   7   0   1         71.87         66.76         5.26 o                         
   8   0   1          3.47          2.16         3.75 o                         
   9   0   1         54.03         59.85         9.51 o                         
   1   1   1       2638.47       2414.66        46.03 o                         
   2   1   1       8455.65       8416.63       104.05 o                         
   3   1   1       3546.21       3473.27        30.55 o                         
   4   1   1       1939.00       1864.71        20.25 o                         
   5   1   1       3004.53       2864.20        29.08 o                         
   6   1   1        965.76        962.95        23.81 o                         
   7   1   1        782.13        729.63        18.25 o                         
   8   1   1       1104.63       1097.16        20.19 o                         
   9   1   1         13.02          4.29         6.17 o                         
   1   2   1      12784.90      12673.69       126.78 o                         
   2   2   1        939.40        936.08        23.21 o                         
   3   2   1       1004.01       1025.20        13.11 o                         
   4   2   1       4208.46       4305.30        34.83 o                         
   5   2   1        154.26        166.20         3.80 o                         
   6   2   1        165.51        162.79         5.00 o                         
   7   2   1        115.29        109.17         5.99 o                         
   8   2   1         19.20         22.61         5.20 o                         
   9   2   1          1.88          6.08         7.05 o                         
   1   3   1      11934.56      11895.25       140.52 o                         
   2   3   1        509.43        488.45         7.85 o                         
   3   3   1       3451.33       3372.19        70.25 o                         
   4   3   1        957.76        911.05        14.00 o                         
   5   3   1       1376.19       1436.26        16.35 o                         
   6   3   1        423.16        411.32         5.20 o                         
   7   3   1        280.60        310.86         7.05 o                         
   8   3   1        590.89        550.28        23.04 o                         
   9   3   1          0.52          5.97         5.41 o                         
   1   4   1       1286.23       1294.85        18.67 o                         
   2   4   1        295.91        298.57         6.55 o                         
   3   4   1       1376.54       1456.96        37.59 o                         
   4   4   1        213.01        216.92         6.95 o                         
   5   4   1        556.97        591.55         8.55 o                         
   6   4   1        486.97        483.94         8.77 o                         
   7   4   1        140.21        128.16         2.64 o                         
   8   4   1         50.02         34.85         7.44 o                         
   9   4   1          6.57          5.31        10.87 o                         
   1   5   1         51.36         46.36         3.79 o                         
   2   5   1        174.46        155.30         5.22 o                         
   3   5   1        198.69        210.65         5.71 o                         
   4   5   1        166.28        170.19         5.49 o                         
   5   5   1       1238.55       1207.13        14.32 o                         
   6   5   1         15.52         12.91         2.53 o                         
   7   5   1        345.98        350.69         7.35 o                         
   1   6   1        558.62        584.26        12.43 o                         
   2   6   1        223.39        235.32         7.13 o                         
   3   6   1         21.39         16.41         2.37 o                         
   4   6   1         84.68         84.08         4.00 o                         
   5   6   1        520.20        506.91        12.30 o                         
   6   6   1         42.29         42.65         3.87 o                         
   7   6   1         36.21         30.24         2.83 o                         
   1   7   1       4119.56       4185.86        41.81 o                         
   2   7   1       1518.13       1512.13        21.52 o                         
   3   7   1        390.90        399.84         7.36 o                         
   4   7   1       1622.35       1598.57        22.02 o                         
   5   7   1        816.00        809.95        17.57 o                         
   6   7   1        211.33        215.15         8.37 o                         
   7   7   1        710.52        712.68        13.68 o                         
   1   8   1        487.15        528.67         9.18 o                         
   2   8   1         28.85         23.51         2.37 o                         
   3   8   1        355.24        339.24         8.99 o                         
   4   8   1         52.00         49.58         3.26 o                         
   5   8   1         45.85         32.47         6.58 o                         
   6   8   1          0.77         -2.66         3.28 o                         
   7   8   1          3.61          6.46         3.67 o                         
   1   9   1        676.65        680.94        16.70 o                         
   2   9   1        272.11        259.13         8.52 o                         
   3   9   1        158.08        169.24         6.11 o                         
   4   9   1        579.56        582.62        11.27 o                         
   5   9   1         11.28         16.25         4.30 o                         
   6   9   1         78.93         91.64         5.66 o                         
   7   9   1        227.53        222.54        12.31 o                         
   1  10   1         92.16         95.12         7.07 o                         
   2  10   1        272.69        278.14         8.55 o                         
   3  10   1         88.04         81.16         5.62 o                         
   4  10   1        132.84        112.79         7.65 o                         
   5  10   1        126.33        119.09         6.74 o                         
   6  10   1         16.00         13.75         3.77 o                         
   1  11   1        102.36        102.65         9.80 o                         
   2  11   1          3.36          1.76         4.61 o                         
   3  11   1         14.22         12.11         3.64 o                         
   4  11   1         73.06         59.10         6.23 o                         
   5  11   1        124.33        136.97         7.75 o                         
   1  12   1        223.60        214.56        11.61 o                         
   2  12   1        220.58        211.35        11.53 o                         
   3  12   1        119.87        118.07         7.97 o                         
   4  12   1        172.81        167.57         8.88 o                         
   1  13   1        113.76         95.60         7.41 o                         
   2  13   1        112.68         98.77         7.44 o                         
   3  13   1         13.95         14.13         4.38 o                         
   0 -13   2         93.64        105.45        14.82 o                         
   1 -13   2         70.30         62.85         8.89 o                         
   2 -13   2         13.18         14.19         6.44 o                         
   3 -13   2         58.31         63.09        10.70 o                         
   0 -12   2        197.57        226.65        19.63 o                         
   1 -12   2         24.25         34.85         7.02 o                         
   2 -12   2        342.84        352.09        17.03 o                         
   3 -12   2        292.58        315.79        15.93 o                         
   4 -12   2         37.10         33.54         7.76 o                         
   0 -11   2        160.59        149.69        15.73 o                         
   1 -11   2         22.97         25.92         5.60 o                         
   2 -11   2        167.59        161.39        11.43 o                         
   3 -11   2        377.67        392.54        25.63 o                         
   4 -11   2         11.03         14.04         5.75 o                         
   0 -10   2        463.12        428.94        24.12 o                         
   1 -10   2        150.95        157.38        10.55 o                         
   2 -10   2        121.96        118.47         9.26 o                         
   3 -10   2        239.59        251.93        14.83 o                         
   4 -10   2        540.92        533.23        24.15 o                         
   5 -10   2        125.82        144.50        10.64 o                         
   6 -10   2        150.79        189.83        14.69 o                         
   0  -9   2        537.90        539.00        26.07 o                         
   1  -9   2        184.37        187.24        10.80 o                         
   2  -9   2         12.10         13.89         4.90 o                         
   3  -9   2        432.75        450.71        16.18 o                         
   4  -9   2        163.76        168.55         9.77 o                         
   5  -9   2          6.96          6.50         5.73 o                         
   6  -9   2         89.28         98.43        10.66 o                         
   7  -9   2         11.60          9.00         6.81 o                         
   0  -8   2       1883.10       1816.47        36.92 o                         
   1  -8   2        414.93        414.25        11.87 o                         
   2  -8   2       1168.99       1225.30        29.82 o                         
   3  -8   2       1741.66       1778.57        35.54 o                         
   4  -8   2        149.71        139.35         8.43 o                         
   5  -8   2        954.13        966.36        30.25 o                         
   6  -8   2       1110.96       1109.88        43.39 o                         
   7  -8   2         43.31         37.11         8.82 o                         
   0  -7   2        451.96        412.04        21.41 o                         
   1  -7   2        297.02        276.05         9.00 o                         
   2  -7   2        174.98        180.98         6.93 o                         
   3  -7   2        326.45        327.89         9.25 o                         
   4  -7   2        319.54        310.33         9.10 o                         
   5  -7   2        281.45        258.05         9.11 o                         
   6  -7   2         88.51         82.46         8.32 o                         
   7  -7   2         28.98         34.73         8.00 o                         
   8  -7   2         40.98         57.03         9.71 o                         
   0  -6   2        364.09        359.71        11.94 o                         
   1  -6   2        646.56        704.01        14.15 o                         
   2  -6   2         48.29         63.91         4.09 o                         
   3  -6   2        192.05        198.78         8.54 o                         
   4  -6   2        370.93        344.65         9.10 o                         
   5  -6   2         68.70         70.93         4.59 o                         
   6  -6   2        203.14        185.94         6.84 o                         
   7  -6   2        146.28        138.14        11.64 o                         
   8  -6   2        287.50        303.12        17.80 o                         
   0  -5   2         84.31         79.18         5.45 o                         
   1  -5   2         72.51         82.19         4.34 o                         
   2  -5   2         95.35        107.03         3.79 o                         
   3  -5   2        218.00        248.02         7.00 o                         
   4  -5   2       1150.01       1112.85        17.57 o                         
   5  -5   2        318.66        313.54         9.20 o                         
   6  -5   2        109.00        114.41         5.42 o                         
   7  -5   2          2.91          0.96         3.32 o                         
   8  -5   2         45.52         42.75         8.45 o                         
   0  -4   2       1651.98       1616.01        39.97 o                         
   1  -4   2        287.84        282.60         7.08 o                         
   2  -4   2        303.85        324.54         7.30 o                         
   3  -4   2       3362.57       3409.35        38.35 o                         
   4  -4   2       1559.16       1550.66        21.14 o                         
   5  -4   2       1147.05       1170.79        20.46 o                         
   6  -4   2        559.53        579.74        16.97 o                         
   7  -4   2        389.08        376.16         8.00 o                         
   8  -4   2         10.55          8.39         4.67 o                         
   9  -4   2         14.24         20.55         8.15 o                         
   0  -3   2       1497.30       1545.41        36.05 o                         
   1  -3   2        760.52        784.34        16.32 o                         
   2  -3   2        256.61        264.18         5.99 o                         
   3  -3   2        730.88        787.65        12.31 o                         
   4  -3   2         21.24         24.49         2.64 o                         
   5  -3   2          1.37          1.54         2.12 o                         
   6  -3   2         68.89         58.83         4.60 o                         
   7  -3   2         22.12         21.41         2.58 o                         
   8  -3   2         78.52         80.14         9.90 o                         
   9  -3   2         16.55         22.43         7.96 o                         
   0  -2   2       5635.62       5859.86       113.78 o                         
   1  -2   2       4350.54       4364.77        43.03 o                         
   2  -2   2      17073.22      16460.57       283.65 o                         
   3  -2   2       3544.97       3642.60        39.05 o                         
   4  -2   2       1584.64       1582.70        25.45 o                         
   5  -2   2       1028.77       1064.84        22.22 o                         
   6  -2   2        564.05        533.72        15.94 o                         
   7  -2   2         64.06         54.28         4.56 o                         
   8  -2   2        237.16        246.70        15.20 o                         
   9  -2   2        440.68        473.50        28.07 o                         
   1  -1   2        425.30        420.26         7.05 o                         
   2  -1   2       1635.26       1573.41        17.97 o                         
   3  -1   2       2234.74       2185.19        23.36 o                         
   4  -1   2        181.49        190.87         5.85 o                         
   5  -1   2        730.75        724.60        13.55 o                         
   6  -1   2        733.49        705.07        12.95 o                         
   7  -1   2         36.99         39.88         3.80 o                         
   8  -1   2        102.84        105.79        10.28 o                         
   9  -1   2         43.49         55.14         8.80 o                         
   1   0   2        576.93        558.02         7.56 o                         
   2   0   2      18712.46      17531.06       172.30 o                         
   3   0   2       5564.68       5416.99        57.42 o                         
   4   0   2          3.05          2.35         1.66 o                         
   5   0   2       6451.51       6534.49        58.79 o                         
   6   0   2        126.66        116.03         5.85 o                         
   7   0   2          1.08         -0.18         2.78 o                         
   8   0   2        112.01        136.68         8.21 o                         
   9   0   2         44.53         57.66         9.30 o                         
   1   1   2        428.02        430.29        11.20 o                         
   2   1   2       1623.69       1621.07        19.28 o                         
   3   1   2       2205.58       2173.35        26.35 o                         
   4   1   2        178.72        179.66         4.63 o                         
   5   1   2        723.94        700.60         9.27 o                         
   6   1   2        720.60        674.37        20.99 o                         
   7   1   2         36.15         42.56         4.48 o                         
   8   1   2        100.55         96.20         5.70 o                         
   9   1   2         43.41         35.07         8.37 o                         
   0   2   2       5754.08       6138.27       114.16 o                         
   1   2   2       4404.08       4424.86        42.26 o                         
   2   2   2      17152.04      17418.28       217.10 o                         
   3   2   2       3629.27       3762.19        37.91 o                         
   4   2   2       1589.10       1584.10        14.91 o                         
   5   2   2       1050.53       1101.63        11.43 o                         
   6   2   2        579.87        564.52         8.87 o                         
   7   2   2         66.37         65.38         8.98 o                         
   8   2   2        245.19        231.85         8.92 o                         
   9   2   2        445.47        435.42        25.80 o                         
   0   3   2       1476.47       1543.70        63.05 o                         
   1   3   2        760.86        752.99        10.31 o                         
   2   3   2        258.97        264.96         5.46 o                         
   3   3   2        735.99        793.31        13.42 o                         
   4   3   2         20.20         22.04         2.48 o                         
   5   3   2          1.79          2.02         1.10 o                         
   6   3   2         71.66         66.99         2.13 o                         
   7   3   2         23.05         21.89         1.44 o                         
   8   3   2         80.01         78.13         9.89 o                         
   9   3   2         16.15         13.95         6.67 o                         
   0   4   2       1674.05       1677.46        28.37 o                         
   1   4   2        301.03        304.76         7.89 o                         
   2   4   2        303.96        312.18         6.13 o                         
   3   4   2       3406.43       3535.47        44.64 o                         
   4   4   2       1539.66       1524.84        24.44 o                         
   5   4   2       1154.45       1168.73        13.35 o                         
   6   4   2        561.80        569.30         8.41 o                         
   7   4   2        381.60        370.54         7.62 o                         
   8   4   2         11.77         22.80         7.36 o                         
   9   4   2         12.70         28.75         7.75 o                         
   0   5   2         79.68         72.00         4.29 o                         
   1   5   2         70.52         76.67         3.73 o                         
   2   5   2         97.93        109.74         3.99 o                         
   3   5   2        217.65        240.98         6.51 o                         
   4   5   2       1140.93       1141.04        16.03 o                         
   5   5   2        318.28        323.77         6.95 o                         
   6   5   2        107.71        107.98         6.08 o                         
   7   5   2          3.19          2.95         1.71 o                         
   0   6   2        341.10        349.52         9.73 o                         
   1   6   2        645.66        705.02        11.19 o                         
   2   6   2         44.14         54.68         3.46 o                         
   3   6   2        203.04        214.37         5.36 o                         
   4   6   2        374.24        355.15         7.17 o                         
   5   6   2         71.17         64.24         5.76 o                         
   6   6   2        198.85        194.14         7.33 o                         
   7   6   2        151.82        145.92         6.07 o                         
   0   7   2        444.86        438.34        11.80 o                         
   1   7   2        298.34        278.92         6.56 o                         
   2   7   2        171.25        171.62         5.11 o                         
   3   7   2        326.33        336.97         6.29 o                         
   4   7   2        319.60        307.71         8.65 o                         
   5   7   2        278.89        256.65         9.22 o                         
   6   7   2         85.80         84.79         5.55 o                         
   7   7   2         28.52         30.32         3.12 o                         
   0   8   2       1869.26       1915.43        30.82 o                         
   1   8   2        425.32        405.29         7.77 o                         
   2   8   2       1169.72       1223.49        14.30 o                         
   3   8   2       1741.20       1682.00        23.92 o                         
   4   8   2        144.61        122.48         5.37 o                         
   5   8   2        946.72        941.54        20.44 o                         
   6   8   2       1109.02       1059.06        21.94 o                         
   7   8   2         44.73         42.88         4.49 o                         
   0   9   2        527.38        578.11        17.80 o                         
   1   9   2        182.85        189.03         6.16 o                         
   2   9   2         11.43         17.30         3.35 o                         
   3   9   2        426.54        408.30        10.72 o                         
   4   9   2        162.10        147.33         5.52 o                         
   5   9   2          6.54          0.35         3.70 o                         
   6   9   2         86.31         91.27         6.77 o                         
   7   9   2         12.17          9.31         6.33 o                         
   0  10   2        463.88        441.66        17.38 o                         
   1  10   2        150.21        139.47         6.92 o                         
   2  10   2        126.74        131.59         6.66 o                         
   3  10   2        246.25        258.11         8.02 o                         
   4  10   2        537.45        485.06        13.78 o                         
   5  10   2        129.15        124.22         8.15 o                         
   6  10   2        153.90        163.08         7.90 o                         
   0  11   2        159.51        156.92        16.46 o                         
   1  11   2         23.31         21.19         6.42 o                         
   2  11   2        167.52        161.68        12.00 o                         
   3  11   2        378.73        368.72        14.44 o                         
   4  11   2         10.88          3.57         3.94 o                         
   5  11   2        169.94        154.21         9.54 o                         
   0  12   2        185.02        167.49        17.74 o                         
   1  12   2         22.07         16.27         8.96 o                         
   2  12   2        334.91        355.70        14.82 o                         
   3  12   2        280.18        270.89        13.02 o                         
   4  12   2         39.36         23.61         4.97 o                         
   0  13   2         96.62         93.44        14.82 o                         
   1  13   2         70.91         70.91        16.05 o                         
   2  13   2         13.72         10.71         5.36 o                         
   3  13   2         60.05         64.40         6.55 o                         
   1 -13   3        104.77        109.08        10.64 o                         
   2 -13   3        103.82         94.53         9.90 o                         
   3 -13   3         14.54         24.73        12.48 o                         
   1 -12   3         11.95         22.95         8.25 o                         
   2 -12   3         71.86         83.75         9.18 o                         
   3 -12   3         62.47         62.54        14.29 o                         
   4 -12   3        101.80        137.16        10.38 o                         
   1 -11   3         81.63         86.71         9.04 o                         
   2 -11   3        380.16        389.71        33.20 o                         
   3 -11   3        151.93        146.57        14.05 o                         
   4 -11   3         30.07         25.94        10.07 o                         
   1 -10   3        368.20        386.38        16.29 o                         
   2 -10   3       1060.32       1026.79        27.88 o                         
   3 -10   3         40.08         46.20         6.91 o                         
   4 -10   3        232.22        229.74        12.26 o                         
   5 -10   3         90.79         89.32         9.04 o                         
   6 -10   3        121.96        105.57        11.33 o                         
   1  -9   3        405.20        383.35        20.91 o                         
   2  -9   3        616.06        572.19        19.12 o                         
   3  -9   3        174.73        148.66         9.84 o                         
   4  -9   3        753.45        729.65        21.52 o                         
   5  -9   3        117.39        115.91         6.52 o                         
   6  -9   3         74.16         66.54         9.06 o                         
   7  -9   3        136.47        154.41        13.53 o                         
   1  -8   3        219.04        208.11        10.97 o                         
   2  -8   3        404.01        399.13        14.96 o                         
   3  -8   3        414.38        399.74        14.79 o                         
   4  -8   3        816.82        815.75        16.63 o                         
   5  -8   3        316.25        315.52         9.99 o                         
   6  -8   3         71.94         70.01         6.24 o                         
   7  -8   3         21.51         26.49         7.38 o                         
   1  -7   3        813.88        842.66        21.54 o                         
   2  -7   3        489.73        472.50        15.30 o                         
   3  -7   3        146.12        142.17         6.19 o                         
   4  -7   3        807.01        835.36        21.55 o                         
   5  -7   3        384.09        382.95        13.89 o                         
   6  -7   3        256.12        263.59         9.33 o                         
   7  -7   3         30.75         47.79         8.06 o                         
   8  -7   3        140.02        162.67        27.31 o                         
   1  -6   3       1110.47       1168.44        26.70 o                         
   2  -6   3        377.02        350.54        12.04 o                         
   3  -6   3       1058.49       1083.40        19.27 o                         
   4  -6   3        333.93        326.45         9.34 o                         
   5  -6   3         72.80         78.64         4.73 o                         
   6  -6   3         70.56         68.40         6.43 o                         
   7  -6   3        255.04        275.45        16.23 o                         
   8  -6   3        118.39        114.02        11.62 o                         
   1  -5   3       1003.11       1037.71        21.83 o                         
   2  -5   3       1363.72       1432.49        19.80 o                         
   3  -5   3        289.95        291.41         7.83 o                         
   4  -5   3        948.15        931.91        15.87 o                         
   5  -5   3        948.79        947.93        16.50 o                         
   6  -5   3        575.32        607.68        14.28 o                         
   7  -5   3        118.01        122.25         5.94 o                         
   8  -5   3         92.15         91.74        10.46 o                         
   1  -4   3       4202.04       4133.52        61.23 o                         
   2  -4   3       1035.07        956.05        14.39 o                         
   3  -4   3       2508.04       2575.14        30.43 o                         
   4  -4   3       2785.33       2748.96        32.96 o                         
   5  -4   3        441.49        442.18        13.65 o                         
   6  -4   3        226.29        253.52         8.94 o                         
   7  -4   3         57.61         59.14         8.19 o                         
   8  -4   3        170.46        177.05        13.34 o                         
   9  -4   3         64.96         92.21        11.15 o                         
   1  -3   3       2182.81       2134.96        23.78 o                         
   2  -3   3        603.35        616.58         9.71 o                         
   3  -3   3        551.73        567.13         8.96 o                         
   4  -3   3       1937.65       1883.47        24.30 o                         
   5  -3   3          3.27          4.78         2.29 o                         
   6  -3   3        122.35        121.59         9.80 o                         
   7  -3   3        183.37        189.50         6.50 o                         
   8  -3   3        562.53        571.29        15.33 o                         
   9  -3   3         64.85         82.69        15.74 o                         
   1  -2   3        931.02        987.59        12.35 o                         
   2  -2   3       2076.37       2090.50        18.80 o                         
   3  -2   3        140.61        143.86         7.04 o                         
   4  -2   3        969.17       1007.37        13.18 o                         
   5  -2   3         83.62         97.09         7.55 o                         
   6  -2   3        285.84        266.34        13.25 o                         
   7  -2   3         17.04         10.01         6.25 o                         
   8  -2   3         26.83         36.14         7.87 o                         
   9  -2   3         56.95         51.52         9.64 o                         
   1  -1   3        107.69        115.52         3.52 o                         
   2  -1   3       1497.72       1464.73        14.84 o                         
   3  -1   3       1945.61       2042.28        20.30 o                         
   4  -1   3        696.15        733.37         9.73 o                         
   5  -1   3        243.25        227.44         6.74 o                         
   6  -1   3        286.04        296.10         8.71 o                         
   7  -1   3         72.21         72.86         4.76 o                         
   8  -1   3        250.11        265.45        19.76 o                         
   9  -1   3         81.10         60.46         9.59 o                         
   1   0   3        429.68        516.24         6.90 o                         
   2   0   3       8104.42       7892.41        51.89 o                         
   3   0   3        487.97        475.47         6.16 o                         
   4   0   3         34.03         47.53         3.10 o                         
   5   0   3         54.47         66.21         4.32 o                         
   6   0   3        571.12        582.75        10.25 o                         
   7   0   3         39.96         44.25         3.73 o                         
   8   0   3         58.74         55.81         5.74 o                         
   9   0   3        196.00        179.11        14.28 o                         
   1   1   3        103.70        114.17         3.44 o                         
   2   1   3       1500.90       1463.98        15.61 o                         
   3   1   3       1948.14       2068.30        16.40 o                         
   4   1   3        709.76        730.35        11.92 o                         
   5   1   3        240.43        228.41         6.73 o                         
   6   1   3        287.06        274.56        14.51 o                         
   7   1   3         69.29         69.48         6.91 o                         
   8   1   3        244.50        246.66        10.95 o                         
   9   1   3         81.47         89.37        10.85 o                         
   1   2   3        945.55        971.89        22.03 o                         
   2   2   3       2047.82       2051.79        31.62 o                         
   3   2   3        139.65        145.14         3.64 o                         
   4   2   3        975.82       1033.82        14.88 o                         
   5   2   3         79.81         85.08         2.39 o                         
   6   2   3        285.63        280.04         6.74 o                         
   7   2   3         19.49         22.07         2.33 o                         
   8   2   3         25.88         15.50         4.41 o                         
   9   2   3         56.43         33.02         7.13 o                         
   1   3   3       2151.13       2093.38        23.08 o                         
   2   3   3        588.46        590.85         9.62 o                         
   3   3   3        553.72        567.74        10.91 o                         
   4   3   3       1912.16       1905.77        26.38 o                         
   5   3   3          2.23          2.44         1.33 o                         
   6   3   3        121.16        114.52         2.76 o                         
   7   3   3        185.57        190.89         5.80 o                         
   8   3   3        568.79        586.35        28.82 o                         
   9   3   3         65.43         69.97        10.22 o                         
   1   4   3       4206.02       4145.18        42.68 o                         
   2   4   3       1031.21        950.75        12.91 o                         
   3   4   3       2507.34       2555.74        34.39 o                         
   4   4   3       2760.25       2739.22        29.34 o                         
   5   4   3        440.34        442.00         7.26 o                         
   6   4   3        227.42        234.55         5.05 o                         
   7   4   3         56.92         58.18         2.50 o                         
   8   4   3        167.51        169.27        13.16 o                         
   9   4   3         65.26         64.41         8.95 o                         
   1   5   3        969.54       1003.26        14.83 o                         
   2   5   3       1353.50       1388.59        18.24 o                         
   3   5   3        291.72        303.25         7.29 o                         
   4   5   3        921.18        930.93        13.13 o                         
   5   5   3        921.89        914.03        12.87 o                         
   6   5   3        572.33        574.43        10.71 o                         
   7   5   3        109.91        117.69         5.44 o                         
   1   6   3       1126.52       1225.43        14.79 o                         
   2   6   3        380.41        347.36         7.39 o                         
   3   6   3       1058.27       1089.70        17.73 o                         
   4   6   3        344.86        342.68         7.77 o                         
   5   6   3         77.30         70.78         4.66 o                         
   6   6   3         70.64         57.58         4.20 o                         
   7   6   3        260.99        264.72         8.31 o                         
   1   7   3        797.38        853.63        11.51 o                         
   2   7   3        487.01        478.59         7.74 o                         
   3   7   3        145.95        133.47         3.97 o                         
   4   7   3        805.52        822.15        15.21 o                         
   5   7   3        381.61        352.95        13.61 o                         
   6   7   3        256.47        248.18         9.07 o                         
   7   7   3         34.56         41.84         3.85 o                         
   1   8   3        217.41        206.58         5.62 o                         
   2   8   3        394.62        401.10         8.61 o                         
   3   8   3        414.25        406.45        12.16 o                         
   4   8   3        806.82        795.77        16.10 o                         
   5   8   3        307.97        294.04        10.79 o                         
   6   8   3         71.44         63.24         5.21 o                         
   7   8   3         19.55         18.72         4.53 o                         
   1   9   3        413.32        411.52        10.00 o                         
   2   9   3        627.89        585.64        13.16 o                         
   3   9   3        175.26        167.02         6.61 o                         
   4   9   3        761.95        721.48        16.26 o                         
   5   9   3        120.91        108.47         7.21 o                         
   6   9   3         74.75         69.31         6.19 o                         
   7   9   3        136.70        131.33         9.60 o                         
   1  10   3        361.30        348.20        10.85 o                         
   2  10   3       1057.45       1015.11        19.20 o                         
   3  10   3         39.98         34.30         3.88 o                         
   4  10   3        228.49        210.85         8.43 o                         
   5  10   3         92.16         93.60        10.03 o                         
   6  10   3        121.86        138.40         9.88 o                         
   1  11   3         83.16         91.34         9.64 o                         
   2  11   3        385.14        387.78        13.90 o                         
   3  11   3        151.60        136.23        11.38 o                         
   4  11   3         29.79         25.02         4.82 o                         
   5  11   3        158.74        182.31        15.51 o                         
   1  12   3         11.38          6.93         5.58 o                         
   2  12   3         73.24         88.17        14.52 o                         
   3  12   3         62.61         54.75        12.44 o                         
   4  12   3        100.55        113.88         8.80 o                         
   1  13   3        105.13        100.84        18.18 o                         
   2  13   3        101.94         89.43         8.51 o                         
   3  13   3         14.73         13.48         5.65 o                         
   0 -13   4          9.61          8.58         6.60 o                         
   1 -13   4         20.32         25.09         7.07 o                         
   2 -13   4         31.36         52.74         8.01 o                         
   3 -13   4        155.11        149.06        23.69 o                         
   0 -12   4         97.34        107.58        14.12 o                         
   1 -12   4        192.21        200.53        13.32 o                         
   2 -12   4         63.70         60.87         8.12 o                         
   3 -12   4        149.18        140.41        11.48 o                         
   4 -12   4         30.89         34.28         7.45 o                         
   0 -11   4       1222.96       1203.31        46.21 o                         
   1 -11   4        424.51        452.99        26.34 o                         
   2 -11   4        639.31        641.74        22.72 o                         
   3 -11   4        416.21        430.58        18.27 o                         
   4 -11   4          4.69          3.69         4.54 o                         
   5 -11   4         87.45        110.13        16.75 o                         
   0 -10   4        401.02        345.08        22.24 o                         
   1 -10   4         30.56         26.27         6.33 o                         
   2 -10   4        252.83        246.72        17.35 o                         
   3 -10   4        661.49        664.78        29.86 o                         
   4 -10   4         66.95         62.79         7.39 o                         
   5 -10   4        204.96        212.91        11.84 o                         
   6 -10   4        139.23        138.32        13.77 o                         
   0  -9   4        124.76        137.87        13.89 o                         
   1  -9   4          5.72         18.64         5.73 o                         
   2  -9   4        108.20         99.97         8.46 o                         
   3  -9   4        133.42        119.95         9.01 o                         
   4  -9   4         39.20         38.88         6.30 o                         
   5  -9   4         62.63         70.80         5.28 o                         
   6  -9   4        113.88        122.26        11.69 o                         
   7  -9   4        133.53        124.09        24.50 o                         
   0  -8   4       1037.20       1060.24        36.93 o                         
   1  -8   4       1010.70        995.13        25.45 o                         
   2  -8   4         56.51         48.80         6.20 o                         
   3  -8   4        497.38        445.80        16.02 o                         
   4  -8   4        219.38        211.27         8.23 o                         
   5  -8   4        236.56        249.12        10.35 o                         
   6  -8   4         32.93         29.60         4.16 o                         
   7  -8   4        102.53        115.48        11.40 o                         
   0  -7   4       1194.58       1131.89        36.90 o                         
   1  -7   4        150.45        140.89         9.61 o                         
   2  -7   4        233.98        247.27        11.12 o                         
   3  -7   4        117.11        116.78         5.83 o                         
   4  -7   4        148.57        146.84         8.87 o                         
   5  -7   4         87.05         85.79         5.31 o                         
   6  -7   4        335.42        351.84        11.65 o                         
   7  -7   4         41.87         46.55         8.13 o                         
   8  -7   4         61.73         71.82        10.00 o                         
   0  -6   4         14.23          2.28         5.04 o                         
   1  -6   4        244.19        297.68        11.40 o                         
   2  -6   4        530.14        515.09        15.51 o                         
   3  -6   4        717.16        722.72        13.92 o                         
   4  -6   4        102.47        114.25         5.63 o                         
   5  -6   4        110.74        109.66         7.67 o                         
   6  -6   4        249.92        256.29         9.50 o                         
   7  -6   4        446.31        473.66        21.07 o                         
   8  -6   4         17.29          7.20        10.54 o                         
   0  -5   4        110.32        103.79         9.15 o                         
   1  -5   4        116.78        123.15         8.39 o                         
   2  -5   4        200.33        205.87         6.55 o                         
   3  -5   4         88.01         74.45         4.27 o                         
   4  -5   4        257.82        252.06         7.69 o                         
   5  -5   4        164.40        148.46         7.64 o                         
   6  -5   4        410.03        424.38        12.23 o                         
   7  -5   4        101.24        114.10         8.88 o                         
   8  -5   4         79.47         72.88         9.71 o                         
   0  -4   4       6177.22       6167.46       123.67 o                         
   1  -4   4        276.75        296.84        10.44 o                         
   2  -4   4        230.13        247.05         5.95 o                         
   3  -4   4        785.71        771.00        11.71 o                         
   4  -4   4        331.03        346.89         8.72 o                         
   5  -4   4         19.72         17.43         2.89 o                         
   6  -4   4          4.93          1.37         2.86 o                         
   7  -4   4         21.26         24.70         3.94 o                         
   8  -4   4         33.56         42.17         8.44 o                         
   9  -4   4        161.04        147.49        13.33 o                         
   0  -3   4       8949.71       8578.95       166.15 o                         
   1  -3   4        193.35        183.22         4.92 o                         
   2  -3   4       1350.61       1377.55        14.38 o                         
   3  -3   4       1698.61       1617.47        18.72 o                         
   4  -3   4       1345.25       1304.89        16.63 o                         
   5  -3   4       1106.58       1071.46        21.27 o                         
   6  -3   4        707.03        677.26        22.32 o                         
   7  -3   4         54.33         47.66         8.29 o                         
   8  -3   4        170.47        155.64         8.12 o                         
   9  -3   4        446.50        430.73        32.29 o                         
   0  -2   4       2469.07       2414.85        52.15 o                         
   1  -2   4        918.53        916.45        11.88 o                         
   2  -2   4       1772.25       1803.83        16.95 o                         
   3  -2   4        362.78        359.36         7.64 o                         
   4  -2   4        184.97        178.09         5.70 o                         
   5  -2   4        514.51        485.68         9.65 o                         
   6  -2   4        187.97        179.79        11.14 o                         
   7  -2   4         20.00         15.62         5.88 o                         
   8  -2   4         32.41         29.08         6.88 o                         
   9  -2   4         77.73         86.27        10.51 o                         
   0  -1   4       6189.67       6075.01       114.36 o                         
   1  -1   4         12.73         15.00         1.87 o                         
   2  -1   4        148.28        153.78         3.49 o                         
   3  -1   4       1130.73       1102.28        11.04 o                         
   4  -1   4        630.42        588.99         8.61 o                         
   5  -1   4        654.58        631.63        10.58 o                         
   6  -1   4        401.20        399.19         9.27 o                         
   7  -1   4         59.55         66.12         4.34 o                         
   8  -1   4        138.42        114.73        18.91 o                         
   9  -1   4         57.93         92.51        10.41 o                         
   0   0   4      27081.50      24342.09       441.68 o                         
   1   0   4        284.11        310.16         4.50 o                         
   2   0   4       1777.47       1711.89        13.24 o                         
   3   0   4       3143.35       3225.28        25.08 o                         
   4   0   4        795.66        835.81         9.84 o                         
   5   0   4       1026.56       1042.74        15.30 o                         
   6   0   4         26.87         24.68         3.00 o                         
   7   0   4         25.49         20.75         1.87 o                         
   8   0   4        124.62        122.92         7.82 o                         
   9   0   4         99.40        103.34        11.01 o                         
   0   1   4       6101.28       5852.34       114.20 o                         
   1   1   4         15.23         16.04         1.99 o                         
   2   1   4        141.57        143.60         2.67 o                         
   3   1   4       1103.57       1057.08         9.89 o                         
   4   1   4        625.49        594.54         8.27 o                         
   5   1   4        643.94        632.48         9.81 o                         
   6   1   4        393.54        368.78         7.84 o                         
   7   1   4         57.62         66.05         4.12 o                         
   8   1   4        133.46        139.01         8.46 o                         
   9   1   4         53.46         69.89         9.29 o                         
   0   2   4       2529.54       2425.16        52.05 o                         
   1   2   4        911.95        885.97        13.61 o                         
   2   2   4       1764.01       1793.40        23.77 o                         
   3   2   4        362.45        371.72         6.39 o                         
   4   2   4        178.89        176.43         4.25 o                         
   5   2   4        508.12        479.86         8.41 o                         
   6   2   4        180.07        176.97         5.77 o                         
   7   2   4         18.67         13.82         1.68 o                         
   8   2   4         34.65         29.71         6.83 o                         
   9   2   4         76.08         64.51        11.30 o                         
   0   3   4       8908.42       8724.67       166.19 o                         
   1   3   4        199.99        194.42         5.01 o                         
   2   3   4       1329.93       1348.99        16.40 o                         
   3   3   4       1722.00       1652.66        20.63 o                         
   4   3   4       1346.53       1326.76        16.14 o                         
   5   3   4       1106.58       1096.46        14.02 o                         
   6   3   4        714.81        709.98         8.55 o                         
   7   3   4         52.93         55.99         3.77 o                         
   8   3   4        171.76        164.11        12.86 o                         
   9   3   4        443.71        479.76        22.93 o                         
   0   4   4       6089.42       6152.48       126.72 o                         
   1   4   4        273.51        301.27         7.70 o                         
   2   4   4        238.00        250.85         5.24 o                         
   3   4   4        755.91        765.65        14.62 o                         
   4   4   4        330.33        335.78         6.88 o                         
   5   4   4         22.25         23.91         1.99 o                         
   6   4   4          7.14          4.60         1.55 o                         
   7   4   4         19.83         24.03         2.39 o                         
   8   4   4         31.17         29.09         6.78 o                         
   9   4   4        158.23        146.35        13.25 o                         
   0   5   4        101.21        101.43         5.02 o                         
   1   5   4        111.73        118.40         4.14 o                         
   2   5   4        202.10        214.76         5.27 o                         
   3   5   4         79.26         70.21         2.96 o                         
   4   5   4        254.97        251.24         6.32 o                         
   5   5   4        168.64        156.91         5.54 o                         
   6   5   4        396.32        391.82         8.69 o                         
   7   5   4         98.30        110.36         4.62 o                         
   0   6   4         13.93          4.10         2.41 o                         
   1   6   4        237.08        275.96         6.22 o                         
   2   6   4        520.53        516.60         8.63 o                         
   3   6   4        699.08        693.29        12.63 o                         
   4   6   4        101.34        116.32         4.70 o                         
   5   6   4        106.11        106.71         9.82 o                         
   6   6   4        243.02        246.82        12.39 o                         
   7   6   4        443.33        432.98        10.96 o                         
   0   7   4       1162.44       1104.84        20.94 o                         
   1   7   4        155.70        142.69         4.20 o                         
   2   7   4        225.24        239.72         5.36 o                         
   3   7   4        117.55        116.92         3.81 o                         
   4   7   4        153.68        150.70         5.52 o                         
   5   7   4         87.08         86.63         7.03 o                         
   6   7   4        346.84        364.65        11.66 o                         
   7   7   4         40.87         42.73         5.27 o                         
   0   8   4       1018.34       1003.37        17.98 o                         
   1   8   4       1008.58       1006.72        12.77 o                         
   2   8   4         55.61         54.59         3.08 o                         
   3   8   4        487.23        469.92        10.71 o                         
   4   8   4        217.78        206.63         9.59 o                         
   5   8   4        229.52        227.72         9.48 o                         
   6   8   4         30.95         27.18         5.09 o                         
   7   8   4        103.93         94.43         8.88 o                         
   0   9   4        124.05        131.04         7.56 o                         
   1   9   4          4.90          7.94         2.73 o                         
   2   9   4        106.58        107.14         5.82 o                         
   3   9   4        140.58        136.22         8.11 o                         
   4   9   4         37.66         32.43         6.74 o                         
   5   9   4         59.74         40.41         4.84 o                         
   6   9   4        114.46        106.70         7.19 o                         
   7   9   4        133.16        121.34        13.64 o                         
   0  10   4        416.46        396.95        24.55 o                         
   1  10   4         32.38         23.83         5.64 o                         
   2  10   4        259.00        240.39        14.53 o                         
   3  10   4        667.34        678.75        14.83 o                         
   4  10   4         64.04         48.08         5.12 o                         
   5  10   4        209.57        202.12        10.24 o                         
   6  10   4        139.83        122.15         8.03 o                         
   0  11   4       1220.42       1198.91        47.22 o                         
   1  11   4        425.81        454.34        19.93 o                         
   2  11   4        639.74        646.56        18.20 o                         
   3  11   4        413.78        402.72        20.84 o                         
   4  11   4          5.23          2.99         4.70 o                         
   5  11   4         87.59         78.04         7.12 o                         
   0  12   4         97.01        118.44        15.97 o                         
   1  12   4        192.62        194.88        13.72 o                         
   2  12   4         62.59         63.70         8.63 o                         
   3  12   4        152.49        157.33        12.31 o                         
   4  12   4         32.41         32.55         5.51 o                         
   0  13   4         10.57         12.16         8.34 o                         
   1  13   4         21.37         19.57         8.16 o                         
   2  13   4         33.00         32.17         7.42 o                         
   3  13   4        157.21        157.21        10.73 o                         
   1 -13   5         57.34         76.98         9.92 o                         
   2 -13   5        122.67        127.72        30.01 o                         
   3 -13   5          2.22          5.35         6.94 o                         
   1 -12   5         76.64        103.64        15.05 o                         
   2 -12   5         70.56        103.34        10.46 o                         
   3 -12   5         30.80         38.99         8.26 o                         
   4 -12   5         83.50         97.92         9.44 o                         
   1 -11   5         83.34         74.87         8.55 o                         
   2 -11   5         99.58        113.30        12.61 o                         
   3 -11   5         68.59         76.10         8.60 o                         
   4 -11   5          7.09          6.45         4.86 o                         
   5 -11   5        159.53        156.87        19.60 o                         
   1 -10   5         71.37         80.18         8.32 o                         
   2 -10   5        108.37        106.52         9.01 o                         
   3 -10   5         34.43         38.69         7.20 o                         
   4 -10   5         96.61         99.51         8.83 o                         
   5 -10   5        401.03        427.67        17.30 o                         
   6 -10   5          0.58          7.93         5.74 o                         
   1  -9   5        938.99        916.99        33.99 o                         
   2  -9   5        992.21        914.37        25.70 o                         
   3  -9   5        300.14        307.29        15.25 o                         
   4  -9   5        369.84        364.40        15.32 o                         
   5  -9   5        121.56        108.01         8.69 o                         
   6  -9   5         38.59         27.82         5.40 o                         
   7  -9   5         94.65         91.07        10.79 o                         
   1  -8   5        290.27        288.23        13.14 o                         
   2  -8   5        298.08        314.56        28.84 o                         
   3  -8   5         76.83         94.68         7.98 o                         
   4  -8   5         30.52         31.03         4.17 o                         
   5  -8   5         95.52         92.37         5.90 o                         
   6  -8   5         69.90         63.25         5.09 o                         
   7  -8   5         51.76         37.37        10.08 o                         
   1  -7   5        146.37        153.29         9.86 o                         
   2  -7   5        428.79        476.56        15.83 o                         
   3  -7   5        193.47        186.80         8.26 o                         
   4  -7   5        821.33        822.27        16.45 o                         
   5  -7   5        249.45        271.29        14.09 o                         
   6  -7   5        172.98        173.43         7.64 o                         
   7  -7   5        340.82        329.48        18.24 o                         
   8  -7   5        201.78        237.82        16.64 o                         
   1  -6   5        909.90       1001.80        23.85 o                         
   2  -6   5       1441.06       1565.27        31.69 o                         
   3  -6   5        217.33        225.82         7.54 o                         
   4  -6   5        312.56        307.70         9.12 o                         
   5  -6   5        557.63        547.59        13.02 o                         
   6  -6   5          4.12          5.44         2.86 o                         
   7  -6   5        379.26        412.24        12.88 o                         
   8  -6   5        299.14        279.53        17.22 o                         
   1  -5   5        753.10        724.34        18.20 o                         
   2  -5   5       2143.91       2144.15        24.48 o                         
   3  -5   5        207.74        239.90        11.37 o                         
   4  -5   5        338.61        322.59         8.92 o                         
   5  -5   5        255.61        253.83         9.05 o                         
   6  -5   5        167.18        168.89         7.10 o                         
   7  -5   5        127.06        151.77         8.36 o                         
   8  -5   5         61.08         62.81         8.45 o                         
   1  -4   5       8476.60       8437.62       117.15 o                         
   2  -4   5       4286.54       4283.48        41.08 o                         
   3  -4   5        287.31        289.96         6.81 o                         
   4  -4   5       1765.62       1721.35        21.05 o                         
   5  -4   5        477.22        458.38        10.94 o                         
   6  -4   5        313.22        312.27         9.40 o                         
   7  -4   5        601.01        660.71        16.89 o                         
   8  -4   5         14.21          8.97         6.63 o                         
   9  -4   5         66.22         64.39        13.52 o                         
   1  -3   5          5.38          3.15         2.16 o                         
   2  -3   5       1285.50       1301.31        14.02 o                         
   3  -3   5        108.96        109.92         4.05 o                         
   4  -3   5        129.54        132.20         4.61 o                         
   5  -3   5         58.33         66.05         4.23 o                         
   6  -3   5         13.71          4.04         3.16 o                         
   7  -3   5         23.12         30.17         6.03 o                         
   8  -3   5        172.51        172.79         9.06 o                         
   9  -3   5          3.65          2.74         7.12 o                         
   1  -2   5       2126.80       2173.43        23.72 o                         
   2  -2   5        169.09        151.04         3.93 o                         
   3  -2   5        302.76        318.85         6.23 o                         
   4  -2   5        227.02        237.44         6.59 o                         
   5  -2   5       1071.71       1046.43        16.71 o                         
   6  -2   5        171.70        157.53         7.04 o                         
   7  -2   5        466.54        474.05        19.46 o                         
   8  -2   5         86.06         78.88         9.30 o                         
   9  -2   5         13.45         11.11         5.61 o                         
   1  -1   5       2564.95       2500.53        29.70 o                         
   2  -1   5         53.19         54.87         2.34 o                         
   3  -1   5        312.09        315.00         6.12 o                         
   4  -1   5         59.82         64.36         2.23 o                         
   5  -1   5        104.01         95.54         4.12 o                         
   6  -1   5         85.01         88.12         3.82 o                         
   7  -1   5        129.63        126.77         4.58 o                         
   8  -1   5         68.97         63.68        10.90 o                         
   9  -1   5         25.75         22.08         6.51 o                         
   1   0   5      11355.87      10842.53        89.89 o                         
   2   0   5         24.01         28.58         1.39 o                         
   3   0   5        559.91        545.53         6.55 o                         
   4   0   5        418.28        420.85         5.67 o                         
   5   0   5        681.03        671.66        10.16 o                         
   6   0   5          2.87          6.63         1.93 o                         
   7   0   5        184.57        176.87         5.28 o                         
   8   0   5        720.65        743.31        19.67 o                         
   9   0   5         19.01         19.42         6.61 o                         
   1   1   5       2524.68       2505.41        25.93 o                         
   2   1   5         48.12         50.76         1.70 o                         
   3   1   5        312.39        323.38         4.87 o                         
   4   1   5         54.29         59.41         1.84 o                         
   5   1   5        106.09         99.11         3.74 o                         
   6   1   5         85.38         77.15         3.46 o                         
   7   1   5        134.51        137.17         5.45 o                         
   8   1   5         65.99         75.42         8.63 o                         
   9   1   5         25.52         28.09         6.96 o                         
   1   2   5       2145.07       2151.37        23.60 o                         
   2   2   5        158.32        141.67         3.81 o                         
   3   2   5        301.61        331.37         4.81 o                         
   4   2   5        215.10        222.45         4.48 o                         
   5   2   5       1070.83       1066.86        13.41 o                         
   6   2   5        170.82        171.80         9.00 o                         
   7   2   5        455.87        467.42         8.47 o                         
   8   2   5         91.53         95.54         9.99 o                         
   9   2   5         13.35         17.83         7.30 o                         
   1   3   5          5.05          1.43         1.46 o                         
   2   3   5       1259.69       1266.29        16.93 o                         
   3   3   5        108.83        107.01         8.00 o                         
   4   3   5        128.44        133.65         4.32 o                         
   5   3   5         57.02         57.71         2.68 o                         
   6   3   5         13.97         11.40         1.12 o                         
   7   3   5         20.27         12.47         2.45 o                         
   8   3   5        167.00        159.26        12.59 o                         
   9   3   5          3.50          6.10         9.94 o                         
   1   4   5       8446.20       8425.71        92.16 o                         
   2   4   5       4276.23       4309.28        40.18 o                         
   3   4   5        288.78        292.83         5.91 o                         
   4   4   5       1751.65       1711.44        19.21 o                         
   5   4   5        480.36        467.07         7.92 o                         
   6   4   5        312.31        314.40         6.59 o                         
   7   4   5        609.40        645.45        10.05 o                         
   8   4   5         16.62         12.92         6.19 o                         
   9   4   5         66.11         61.52        21.18 o                         
   1   5   5        751.39        713.83        14.86 o                         
   2   5   5       2141.54       2080.71        23.01 o                         
   3   5   5        207.14        234.91         6.95 o                         
   4   5   5        329.68        313.55         7.14 o                         
   5   5   5        260.89        258.92         8.73 o                         
   6   5   5        168.21        154.62         7.86 o                         
   7   5   5        128.25        139.80         5.36 o                         
   1   6   5        941.95       1057.90        21.05 o                         
   2   6   5       1477.21       1560.47        18.91 o                         
   3   6   5        217.38        219.44         6.43 o                         
   4   6   5        324.97        310.24         7.58 o                         
   5   6   5        559.67        539.66        29.54 o                         
   6   6   5          4.07          6.57         2.42 o                         
   7   6   5        387.92        401.96        16.42 o                         
   1   7   5        142.31        143.08         5.12 o                         
   2   7   5        424.39        442.62         7.55 o                         
   3   7   5        193.36        184.26         4.71 o                         
   4   7   5        820.08        821.11        14.97 o                         
   5   7   5        251.92        255.43        11.68 o                         
   6   7   5        172.98        157.62         7.54 o                         
   7   7   5        338.11        349.03        13.82 o                         
   1   8   5        295.42        300.16         6.51 o                         
   2   8   5        293.02        302.26         6.92 o                         
   3   8   5         77.17         81.79         4.52 o                         
   4   8   5         26.34         26.34         2.98 o                         
   5   8   5         90.41         91.43         8.01 o                         
   6   8   5         69.33         69.67         7.14 o                         
   7   8   5         47.36         54.17         6.64 o                         
   1   9   5        931.20        879.32        15.59 o                         
   2   9   5        986.21        931.45        17.63 o                         
   3   9   5        300.10        308.28        11.11 o                         
   4   9   5        366.37        345.73        15.99 o                         
   5   9   5        116.14        101.27        11.67 o                         
   6   9   5         38.75         39.07         5.04 o                         
   7   9   5         97.12        108.13        13.47 o                         
   1  10   5         66.60         59.43         6.02 o                         
   2  10   5        112.31         99.41         5.95 o                         
   3  10   5         34.30         34.38         4.57 o                         
   4  10   5         95.97        102.40         9.35 o                         
   5  10   5        401.56        406.23        19.03 o                         
   6  10   5          0.55          7.11         3.90 o                         
   1  11   5         87.79         82.73        11.36 o                         
   2  11   5        102.52        116.26         8.00 o                         
   3  11   5         68.53         76.05         8.53 o                         
   4  11   5          8.10         10.14        10.50 o                         
   5  11   5        161.65        150.25         9.53 o                         
   1  12   5         77.35         74.49         9.25 o                         
   2  12   5         73.11         70.02         8.79 o                         
   3  12   5         30.90         36.37         8.24 o                         
   4  12   5         87.08         92.67         8.15 o                         
   1  13   5         56.77         77.20        13.96 o                         
   2  13   5        123.16        139.34        25.81 o                         
   3  13   5          2.22         15.51         5.92 o                         
   0 -13   6         73.36         71.11        12.70 o                         
   1 -13   6         44.79         64.68         9.13 o                         
   2 -13   6         34.28         21.66         6.54 o                         
   0 -12   6        169.83        185.25        18.51 o                         
   1 -12   6         25.63         30.59         6.93 o                         
   2 -12   6         89.26        102.58        23.12 o                         
   3 -12   6         60.74         50.03         7.45 o                         
   4 -12   6        119.01        112.20        10.35 o                         
   0 -11   6        875.57        922.62        40.24 o                         
   1 -11   6         12.38         15.68         5.68 o                         
   2 -11   6        395.47        398.14        18.17 o                         
   3 -11   6        160.94        173.57        12.07 o                         
   4 -11   6         10.75          0.62         5.98 o                         
   5 -11   6        100.53        108.13        15.60 o                         
   0 -10   6        151.80        139.64        15.16 o                         
   1 -10   6        122.29        123.90         9.98 o                         
   2 -10   6         88.32         73.40         9.78 o                         
   3 -10   6        246.77        257.75        13.96 o                         
   4 -10   6         12.63         17.07         7.19 o                         
   5 -10   6        145.71        161.23        10.84 o                         
   6 -10   6         74.72         84.65        14.80 o                         
   0  -9   6        616.47        634.80        29.94 o                         
   1  -9   6         86.49        117.34         9.57 o                         
   2  -9   6         50.66         43.11         6.74 o                         
   3  -9   6         31.64         34.56         6.80 o                         
   4  -9   6         29.44         23.73         7.93 o                         
   5  -9   6         17.81         17.86         3.71 o                         
   6  -9   6        180.53        198.61        11.56 o                         
   7  -9   6         15.21         -6.35         6.82 o                         
   0  -8   6        225.65        207.03        16.13 o                         
   1  -8   6         67.82         70.08         7.39 o                         
   2  -8   6        122.33        133.33         9.43 o                         
   3  -8   6        262.03        267.50        12.84 o                         
   4  -8   6         63.12         59.14         5.09 o                         
   5  -8   6         73.83         73.89         5.50 o                         
   6  -8   6        268.62        272.71        10.03 o                         
   7  -8   6          8.03         15.36         6.85 o                         
   0  -7   6       1378.89       1387.66        43.47 o                         
   1  -7   6        276.58        245.44        11.55 o                         
   2  -7   6        735.16        725.85        41.34 o                         
   3  -7   6        358.77        375.70        14.55 o                         
   4  -7   6        565.41        570.92        13.56 o                         
   5  -7   6        266.72        271.53         9.44 o                         
   6  -7   6        602.17        623.26        15.06 o                         
   7  -7   6        228.34        267.98        16.51 o                         
   8  -7   6          5.99         13.57        15.45 o                         
   0  -6   6        966.08        967.64        32.68 o                         
   1  -6   6        179.42        190.55         9.73 o                         
   2  -6   6         99.19         90.81         6.91 o                         
   3  -6   6        192.96        167.87         6.66 o                         
   4  -6   6        101.03        115.01         7.13 o                         
   5  -6   6         61.39         62.30         4.82 o                         
   6  -6   6        106.70         98.46         6.02 o                         
   7  -6   6         16.44         21.02         4.11 o                         
   8  -6   6          0.97         12.98         7.16 o                         
   0  -5   6       4601.42       4996.97       107.12 o                         
   1  -5   6        237.17        248.66        11.78 o                         
   2  -5   6        281.66        315.58         7.43 o                         
   3  -5   6       1334.69       1458.62        19.27 o                         
   4  -5   6        281.38        278.17         7.50 o                         
   5  -5   6         60.56         50.72         4.24 o                         
   6  -5   6        264.68        256.02         8.95 o                         
   7  -5   6         81.10         77.78         6.30 o                         
   8  -5   6        128.33        127.49        11.83 o                         
   0  -4   6       1281.09       1442.35        39.88 o                         
   1  -4   6        248.42        247.11         9.86 o                         
   2  -4   6        277.80        277.24         5.86 o                         
   3  -4   6        358.83        377.77        11.34 o                         
   4  -4   6        180.07        164.87         5.56 o                         
   5  -4   6         14.46         16.42         2.51 o                         
   6  -4   6        348.58        335.39        10.00 o                         
   7  -4   6         47.67         47.75         5.13 o                         
   8  -4   6         52.16         59.89        10.28 o                         
   0  -3   6       3860.30       3679.90        79.03 o                         
   1  -3   6       1815.38       1854.42        48.77 o                         
   2  -3   6        245.81        233.55         5.95 o                         
   3  -3   6       2353.01       2335.06        20.25 o                         
   4  -3   6        569.49        535.61         9.83 o                         
   5  -3   6        203.80        207.76         7.08 o                         
   6  -3   6        501.25        490.14        13.92 o                         
   7  -3   6        872.90        870.86        27.58 o                         
   8  -3   6        268.04        269.71        11.62 o                         
   9  -3   6        293.33        332.97        19.08 o                         
   0  -2   6       1570.23       1483.87        37.32 o                         
   1  -2   6       1046.95       1069.92        13.84 o                         
   2  -2   6        329.08        321.20         7.15 o                         
   3  -2   6       1110.20       1067.74        13.46 o                         
   4  -2   6        239.13        236.07         5.56 o                         
   5  -2   6        101.39         94.95         4.78 o                         
   6  -2   6        440.96        413.14        17.70 o                         
   7  -2   6         62.90         59.34         5.48 o                         
   8  -2   6        146.06        143.30        12.24 o                         
   9  -2   6         22.84         11.46         6.98 o                         
   0  -1   6       7874.51       7529.08       102.78 o                         
   1  -1   6       1387.90       1380.42        15.89 o                         
   2  -1   6       1453.36       1452.00        14.46 o                         
   3  -1   6       1944.93       1905.97        20.04 o                         
   4  -1   6        622.65        632.77         9.85 o                         
   5  -1   6        163.19        155.76         4.48 o                         
   6  -1   6        412.40        399.82         8.51 o                         
   7  -1   6        233.50        240.60         6.54 o                         
   8  -1   6         35.93         28.12         6.48 o                         
   9  -1   6        308.40        348.27        19.34 o                         
   0   0   6          8.69         14.87         4.29 o                         
   1   0   6        270.58        254.84         5.61 o                         
   2   0   6         29.44         30.80         1.57 o                         
   3   0   6         36.34         33.44         1.71 o                         
   4   0   6        542.61        562.12         7.17 o                         
   5   0   6         10.59         10.26         1.45 o                         
   6   0   6         62.87         56.60         4.78 o                         
   7   0   6        322.26        312.29         9.06 o                         
   8   0   6         17.88         36.19         7.75 o                         
   9   0   6          1.67         -0.81        14.21 o                         
   0   1   6       7812.52       7460.48        80.71 o                         
   1   1   6       1387.68       1358.60        15.82 o                         
   2   1   6       1451.01       1446.32        12.36 o                         
   3   1   6       1924.12       1873.53        17.61 o                         
   4   1   6        611.63        620.50         7.05 o                         
   5   1   6        163.83        155.50         3.42 o                         
   6   1   6        415.35        397.93         9.24 o                         
   7   1   6        230.24        231.56        11.15 o                         
   8   1   6         34.29         30.54         6.67 o                         
   9   1   6        310.82        343.67        19.19 o                         
   0   2   6       1586.12       1438.37        37.06 o                         
   1   2   6       1042.79       1070.51        13.79 o                         
   2   2   6        333.85        341.98         5.67 o                         
   3   2   6       1096.39       1049.73        10.15 o                         
   4   2   6        236.04        234.22         4.01 o                         
   5   2   6        105.05        106.47         4.14 o                         
   6   2   6        434.37        405.54         5.79 o                         
   7   2   6         62.31         58.81         3.50 o                         
   8   2   6        147.03        150.56        12.41 o                         
   9   2   6         23.39         23.31        14.05 o                         
   0   3   6       3829.77       3636.42        78.84 o                         
   1   3   6       1848.48       1875.72        20.01 o                         
   2   3   6        248.15        232.18         6.03 o                         
   3   3   6       2401.14       2365.27        20.86 o                         
   4   3   6        579.57        551.65         9.47 o                         
   5   3   6        201.87        209.48         4.69 o                         
   6   3   6        510.60        505.07         8.72 o                         
   7   3   6        878.54        890.12        14.88 o                         
   8   3   6        269.92        244.81        16.11 o                         
   9   3   6        296.50        312.74        18.37 o                         
   0   4   6       1281.20       1479.92        40.10 o                         
   1   4   6        252.31        246.23         5.90 o                         
   2   4   6        280.36        270.57         7.04 o                         
   3   4   6        369.78        376.41         7.34 o                         
   4   4   6        179.78        167.93         4.93 o                         
   5   4   6         13.58         14.83         1.89 o                         
   6   4   6        354.27        354.90         7.33 o                         
   7   4   6         46.59         49.65         3.23 o                         
   8   4   6         52.38         61.47         8.59 o                         
   0   5   6       4655.02       4986.80       107.31 o                         
   1   5   6        246.28        256.12         7.32 o                         
   2   5   6        289.82        311.45         6.77 o                         
   3   5   6       1375.77       1509.68        16.78 o                         
   4   5   6        272.08        287.48         6.94 o                         
   5   5   6         62.96         62.74         4.88 o                         
   6   5   6        264.43        271.02         8.76 o                         
   7   5   6         84.74         67.99         5.26 o                         
   0   6   6        971.46        905.67        18.03 o                         
   1   6   6        179.58        185.16         5.17 o                         
   2   6   6        102.22        101.03         3.64 o                         
   3   6   6        189.08        177.30         7.71 o                         
   4   6   6         99.91        102.97         4.93 o                         
   5   6   6         63.09         60.80         6.43 o                         
   6   6   6        102.19        100.40         5.90 o                         
   7   6   6         15.73         10.21         7.48 o                         
   0   7   6       1341.69       1373.81        24.59 o                         
   1   7   6        280.98        265.96         6.42 o                         
   2   7   6        727.38        724.35        10.87 o                         
   3   7   6        372.52        383.93         8.39 o                         
   4   7   6        566.60        560.66        11.69 o                         
   5   7   6        260.84        257.03        17.82 o                         
   6   7   6        610.95        653.93        19.71 o                         
   7   7   6        232.25        246.30        11.64 o                         
   0   8   6        217.58        213.08        11.46 o                         
   1   8   6         65.62         68.23         3.58 o                         
   2   8   6        119.38        129.74         5.70 o                         
   3   8   6        256.92        260.53         8.01 o                         
   4   8   6         64.11         59.09         4.06 o                         
   5   8   6         72.82         64.22         6.84 o                         
   6   8   6        269.75        252.54        10.23 o                         
   7   8   6          8.42          3.76         5.86 o                         
   0   9   6        603.45        610.49        20.12 o                         
   1   9   6         90.98        112.94         6.33 o                         
   2   9   6         52.25         50.01         4.43 o                         
   3   9   6         26.87         20.19         3.25 o                         
   4   9   6         27.18         22.38         5.20 o                         
   5   9   6         19.96         11.32         7.02 o                         
   6   9   6        173.17        182.07         9.33 o                         
   7   9   6         14.19          6.69         5.96 o                         
   0  10   6        155.43        157.43        15.87 o                         
   1  10   6        122.79        139.90         8.27 o                         
   2  10   6         89.47         73.60         6.22 o                         
   3  10   6        248.94        255.75         8.89 o                         
   4  10   6         12.80          9.45         4.59 o                         
   5  10   6        147.10        138.70        13.26 o                         
   6  10   6         74.36         70.67         6.63 o                         
   0  11   6        872.82        885.33        40.76 o                         
   1  11   6         10.72         10.27         7.40 o                         
   2  11   6        392.85        408.65        14.38 o                         
   3  11   6        162.06        201.59        24.16 o                         
   4  11   6         11.12          4.63         5.15 o                         
   5  11   6         96.50         80.02         7.10 o                         
   0  12   6        165.99        167.27        18.15 o                         
   1  12   6         26.53         31.38         7.52 o                         
   2  12   6         87.11         87.71        24.75 o                         
   3  12   6         61.27         71.81         9.21 o                         
   4  12   6        120.38        108.35        15.42 o                         
   0  13   6         75.13         67.47        14.03 o                         
   1  13   6         44.25         46.38        17.59 o                         
   2  13   6         34.88         28.43         7.11 o                         
   1 -13   7         41.72         55.35        21.61 o                         
   2 -13   7         52.57         36.31         8.24 o                         
   1 -12   7        308.06        357.34        18.23 o                         
   2 -12   7        211.84        232.50        14.95 o                         
   3 -12   7         33.23         47.76        19.34 o                         
   4 -12   7         57.66         84.46         9.69 o                         
   1 -11   7         64.37         87.67         9.81 o                         
   2 -11   7         80.71        103.55        10.30 o                         
   3 -11   7         96.11         93.74        12.95 o                         
   4 -11   7         53.35         40.14         7.52 o                         
   5 -11   7         29.46         34.01        12.00 o                         
   1 -10   7         27.56         38.28         7.16 o                         
   2 -10   7         68.95         82.32        12.16 o                         
   3 -10   7         29.38         26.01         8.51 o                         
   4 -10   7         19.05         14.38         4.89 o                         
   5 -10   7         92.61         90.39         8.60 o                         
   1  -9   7        749.50        711.90        44.45 o                         
   2  -9   7         22.74         16.35         5.34 o                         
   3  -9   7        155.51        151.51        10.79 o                         
   4  -9   7         71.70         79.80        10.12 o                         
   5  -9   7         54.55         50.74         5.71 o                         
   6  -9   7          1.16         -0.87         4.74 o                         
   1  -8   7        969.21       1003.27        26.35 o                         
   2  -8   7        270.21        277.19        13.32 o                         
   3  -8   7        647.08        675.85        21.26 o                         
   4  -8   7        108.89        118.06        12.46 o                         
   5  -8   7         18.70         15.80         3.69 o                         
   6  -8   7         67.69         71.32         5.74 o                         
   7  -8   7        111.42        114.14        13.39 o                         
   1  -7   7        199.98        230.72        11.36 o                         
   2  -7   7        268.49        287.54        12.90 o                         
   3  -7   7         33.43         41.00         5.90 o                         
   4  -7   7        359.31        361.76        12.92 o                         
   5  -7   7         25.11         30.30         4.52 o                         
   6  -7   7          8.16         11.38         4.60 o                         
   7  -7   7          7.22         15.63         4.83 o                         
   1  -6   7       1466.32       1406.28        31.10 o                         
   2  -6   7        957.72        999.31        29.62 o                         
   3  -6   7          2.03          3.81         2.42 o                         
   4  -6   7        634.43        640.34        14.12 o                         
   5  -6   7        142.08        131.58         6.59 o                         
   6  -6   7        194.03        219.76         8.73 o                         
   7  -6   7        167.11        175.45         8.11 o                         
   8  -6   7        166.32        164.44        15.76 o                         
   1  -5   7        778.08        778.51        19.67 o                         
   2  -5   7        192.06        167.31         7.38 o                         
   3  -5   7        493.05        531.88        10.37 o                         
   4  -5   7         98.05         93.29         4.82 o                         
   5  -5   7          0.34          4.29         2.37 o                         
   6  -5   7         86.07         90.03         5.70 o                         
   7  -5   7        122.99        125.73         6.81 o                         
   8  -5   7          5.33         27.02         9.85 o                         
   1  -4   7       4933.21       4924.00        74.29 o                         
   2  -4   7       1424.44       1427.33        17.93 o                         
   3  -4   7        250.37        296.83         6.41 o                         
   4  -4   7       2238.50       2285.93        26.58 o                         
   5  -4   7        557.46        547.34        11.07 o                         
   6  -4   7        225.71        248.27         7.45 o                         
   7  -4   7        294.39        316.19        10.27 o                         
   8  -4   7        139.56        146.77        16.00 o                         
   1  -3   7        639.10        589.99        15.71 o                         
   2  -3   7        379.19        383.68         6.74 o                         
   3  -3   7         11.98         11.89         1.90 o                         
   4  -3   7        128.98        118.24         4.02 o                         
   5  -3   7        169.10        168.06         6.45 o                         
   6  -3   7        320.27        323.98        11.66 o                         
   7  -3   7        218.42        212.26        13.22 o                         
   8  -3   7        152.53        160.10         9.16 o                         
   9  -3   7         17.50         29.24         7.95 o                         
   1  -2   7       1802.50       1793.23        20.95 o                         
   2  -2   7        430.51        438.58         7.52 o                         
   3  -2   7         93.09         96.30         3.60 o                         
   4  -2   7        231.41        212.81         5.45 o                         
   5  -2   7        628.21        581.40        11.99 o                         
   6  -2   7         39.15         38.93         3.66 o                         
   7  -2   7         41.95         50.45         4.83 o                         
   8  -2   7        376.92        380.28        18.80 o                         
   9  -2   7         16.37         12.83         6.32 o                         
   1  -1   7        331.47        307.85        13.48 o                         
   2  -1   7       1031.30       1056.08        11.71 o                         
   3  -1   7        302.35        330.54         5.92 o                         
   4  -1   7         90.06         83.30         3.35 o                         
   5  -1   7        599.60        569.66        10.22 o                         
   6  -1   7        153.36        155.99         5.93 o                         
   7  -1   7         76.98         66.01         5.13 o                         
   8  -1   7         71.70         59.72         8.60 o                         
   9  -1   7         29.49         34.21         8.71 o                         
   1   0   7       4437.67       4175.39        58.32 o                         
   2   0   7       4108.91       4026.23        31.26 o                         
   3   0   7        135.13        140.38         3.13 o                         
   4   0   7       2755.71       2789.29        23.69 o                         
   5   0   7       1347.60       1304.84        13.31 o                         
   6   0   7        339.48        323.21         8.39 o                         
   7   0   7        461.74        488.56        10.83 o                         
   8   0   7        810.43        792.72        27.25 o                         
   9   0   7         38.69         32.30         9.33 o                         
   1   1   7        328.07        315.77         5.65 o                         
   2   1   7       1039.37       1050.01        10.05 o                         
   3   1   7        302.63        329.82         5.59 o                         
   4   1   7         90.95         83.62         2.51 o                         
   5   1   7        606.30        584.83         7.76 o                         
   6   1   7        153.07        145.84         5.76 o                         
   7   1   7         77.28         73.17         5.44 o                         
   8   1   7         71.61         63.02         8.38 o                         
   9   1   7         29.47         26.63         6.99 o                         
   1   2   7       1791.83       1810.10        20.91 o                         
   2   2   7        438.76        454.39         6.49 o                         
   3   2   7         93.11         97.28         2.67 o                         
   4   2   7        228.89        209.27         4.26 o                         
   5   2   7        610.56        570.59         9.66 o                         
   6   2   7         38.92         37.47         3.30 o                         
   7   2   7         42.44         43.52         3.25 o                         
   8   2   7        374.65        406.89        19.28 o                         
   9   2   7         16.03         18.76         6.23 o                         
   1   3   7        638.73        616.93        17.23 o                         
   2   3   7        374.39        376.46         7.28 o                         
   3   3   7         11.91         13.73         2.21 o                         
   4   3   7        125.92        115.62         3.80 o                         
   5   3   7        166.50        158.87         4.20 o                         
   6   3   7        319.76        328.21        10.89 o                         
   7   3   7        216.94        216.35         6.86 o                         
   8   3   7        153.83        151.38        12.10 o                         
   9   3   7         17.62         25.71         7.86 o                         
   1   4   7       4914.04       4909.96        46.08 o                         
   2   4   7       1446.69       1502.23        19.96 o                         
   3   4   7        249.59        285.26         7.81 o                         
   4   4   7       2243.97       2295.83        23.99 o                         
   5   4   7        573.57        571.11         8.44 o                         
   6   4   7        225.92        235.17         6.08 o                         
   7   4   7        290.81        297.24         9.58 o                         
   8   4   7        142.47        139.43        15.33 o                         
   1   5   7        779.91        745.94        13.24 o                         
   2   5   7        193.83        159.23         5.48 o                         
   3   5   7        493.07        518.52         8.63 o                         
   4   5   7        100.27         98.33         4.68 o                         
   5   5   7          0.26          8.87         2.60 o                         
   6   5   7         85.55         94.39         5.49 o                         
   7   5   7        123.69        126.87         9.05 o                         
   1   6   7       1492.26       1498.66        17.70 o                         
   2   6   7        990.17       1003.98        12.60 o                         
   3   6   7          2.09          0.57         1.60 o                         
   4   6   7        662.83        664.69         9.76 o                         
   5   6   7        142.41        133.17         6.90 o                         
   6   6   7        193.83        214.62         9.10 o                         
   7   6   7        173.16        170.40         8.96 o                         
   1   7   7        200.51        242.30         5.62 o                         
   2   7   7        267.63        290.10         6.15 o                         
   3   7   7         33.44         31.83         3.56 o                         
   4   7   7        357.34        351.01        10.95 o                         
   5   7   7         24.58         25.87         7.23 o                         
   6   7   7          8.20          8.59         3.36 o                         
   7   7   7          6.76         15.65         4.17 o                         
   1   8   7        970.56        937.11        19.42 o                         
   2   8   7        277.54        261.86         7.45 o                         
   3   8   7        648.32        639.71        14.45 o                         
   4   8   7        108.87        114.18         5.50 o                         
   5   8   7         16.75         24.41         5.64 o                         
   6   8   7         67.79         71.97         7.30 o                         
   7   8   7        115.10         88.28        12.35 o                         
   1   9   7        751.96        703.85        26.80 o                         
   2   9   7         23.82         15.57         4.83 o                         
   3   9   7        155.86        151.33         6.70 o                         
   4   9   7         71.61         62.06         7.21 o                         
   5   9   7         56.05         50.76         8.68 o                         
   6   9   7          1.23         -0.86         4.12 o                         
   1  10   7         27.31         28.78         4.69 o                         
   2  10   7         76.05         82.67         6.55 o                         
   3  10   7         29.28         31.79         4.26 o                         
   4  10   7         17.54         10.86         5.22 o                         
   5  10   7         96.70         90.15         9.00 o                         
   6  10   7         72.31         77.08         8.33 o                         
   1  11   7         65.70         64.70         9.03 o                         
   2  11   7         79.39         80.79         9.47 o                         
   3  11   7         96.21         66.73         9.24 o                         
   4  11   7         53.40         47.85         7.18 o                         
   5  11   7         29.12         32.92         6.78 o                         
   1  12   7        309.11        347.85        18.59 o                         
   2  12   7        207.99        225.63        33.54 o                         
   3  12   7         33.45         44.04         7.40 o                         
   4  12   7         57.04         79.89         9.63 o                         
   1  13   7         42.37         59.45         9.12 o                         
   2  13   7         51.07         46.76         8.38 o                         
   0 -13   8         38.00         38.58        11.36 o                         
   1 -13   8         22.05         44.53        11.71 o                         
   0 -12   8         12.25         -5.50         7.72 o                         
   1 -12   8         65.25         62.51         8.88 o                         
   2 -12   8         73.08         72.71        13.15 o                         
   3 -12   8        150.66        175.40        13.18 o                         
   0 -11   8        325.04        339.39        24.73 o                         
   1 -11   8        398.00        413.55        19.07 o                         
   2 -11   8         87.26        103.32        10.51 o                         
   3 -11   8        363.40        393.11        34.88 o                         
   4 -11   8          4.43         12.01         9.52 o                         
   5 -11   8        110.55        136.16        10.87 o                         
   0 -10   8        352.22        340.53        23.52 o                         
   1 -10   8        210.99        201.05        12.91 o                         
   2 -10   8          4.00          6.17         5.24 o                         
   3 -10   8        155.03        158.14        11.45 o                         
   4 -10   8         37.70         26.73         6.40 o                         
   5 -10   8         49.72         42.83         7.16 o                         
   6 -10   8         59.97         64.59        14.10 o                         
   0  -9   8        337.59        317.44        21.66 o                         
   1  -9   8        222.49        213.21        12.59 o                         
   2  -9   8        110.89        114.85         9.49 o                         
   3  -9   8        750.83        759.90        24.22 o                         
   4  -9   8         18.68         23.85         5.47 o                         
   5  -9   8         81.49         76.25        10.69 o                         
   6  -9   8         76.74         85.32         8.51 o                         
   0  -8   8        172.04        183.50        15.82 o                         
   1  -8   8        171.59        158.33        10.46 o                         
   2  -8   8        136.11        131.38         9.65 o                         
   3  -8   8        237.26        230.30        19.81 o                         
   4  -8   8        107.41        110.03         9.46 o                         
   5  -8   8        118.22        113.71         7.29 o                         
   6  -8   8         19.49         34.43         4.54 o                         
   7  -8   8         13.80         22.70         5.69 o                         
   0  -7   8        309.52        313.29        19.21 o                         
   1  -7   8         82.03         72.56         8.61 o                         
   2  -7   8        204.47        219.53        11.52 o                         
   3  -7   8       1252.99       1266.31        30.16 o                         
   4  -7   8        256.41        266.49         9.36 o                         
   5  -7   8        316.64        322.10        10.56 o                         
   6  -7   8        284.19        307.72        10.75 o                         
   7  -7   8        107.24        130.45         9.72 o                         
   0  -6   8         41.82         43.74         8.56 o                         
   1  -6   8        128.61        134.04         7.12 o                         
   2  -6   8        214.22        191.49         8.41 o                         
   3  -6   8        343.98        358.97         9.01 o                         
   4  -6   8        105.70        100.93         5.14 o                         
   5  -6   8        260.09        247.50         9.04 o                         
   6  -6   8        145.60        134.92         8.80 o                         
   7  -6   8         20.29         24.95         4.06 o                         
   8  -6   8         61.44         74.19        10.45 o                         
   0  -5   8        139.53        141.44        12.46 o                         
   1  -5   8        602.51        574.77        17.23 o                         
   2  -5   8        719.78        713.20        16.23 o                         
   3  -5   8        544.54        536.28        10.56 o                         
   4  -5   8        178.12        161.72         5.96 o                         
   5  -5   8        557.90        566.80        11.81 o                         
   6  -5   8        119.46        106.73         6.22 o                         
   7  -5   8         59.31         52.30         4.94 o                         
   8  -5   8         44.43         54.80         8.51 o                         
   0  -4   8        669.31        749.50        27.13 o                         
   1  -4   8        497.52        488.62        15.05 o                         
   2  -4   8        168.58        196.82         5.68 o                         
   3  -4   8        555.59        558.25         9.59 o                         
   4  -4   8        229.35        239.44         6.99 o                         
   5  -4   8        225.25        221.74         6.96 o                         
   6  -4   8         84.84         72.82         4.41 o                         
   7  -4   8         84.72         81.22         5.69 o                         
   8  -4   8         44.00         38.53         4.99 o                         
   0  -3   8       1515.47       1533.54        42.34 o                         
   1  -3   8        232.60        257.17        10.22 o                         
   2  -3   8         49.46         74.08         3.58 o                         
   3  -3   8       1275.73       1352.58        15.16 o                         
   4  -3   8        794.29        798.94        11.55 o                         
   5  -3   8         10.83         15.16         3.03 o                         
   6  -3   8        849.66        844.13        16.45 o                         
   7  -3   8        271.31        270.17         9.20 o                         
   8  -3   8          5.50          8.21         4.17 o                         
   0  -2   8       1120.05       1151.17        33.76 o                         
   1  -2   8       2278.34       2374.88        26.28 o                         
   2  -2   8        754.51        791.06        13.48 o                         
   3  -2   8       1912.84       1895.12        21.24 o                         
   4  -2   8         48.72         60.78         3.20 o                         
   5  -2   8         15.95         20.02         2.26 o                         
   6  -2   8         21.74         19.67         3.06 o                         
   7  -2   8        109.46        106.37         5.64 o                         
   8  -2   8         30.55         34.48        12.71 o                         
   9  -2   8          7.05          2.51         8.27 o                         
   0  -1   8       4165.77       4092.98        62.06 o                         
   1  -1   8        266.23        227.18         4.45 o                         
   2  -1   8        660.52        658.04         8.76 o                         
   3  -1   8       1602.20       1581.10        16.74 o                         
   4  -1   8       1143.60       1123.91        14.61 o                         
   5  -1   8       1077.59       1088.00        14.55 o                         
   6  -1   8        630.11        617.82        12.80 o                         
   7  -1   8          6.40          6.84         4.66 o                         
   8  -1   8         85.10         88.89         9.58 o                         
   9  -1   8        177.14        191.56        18.10 o                         
   0   0   8       2534.32       2510.40        58.12 o                         
   1   0   8         18.63         19.44         1.57 o                         
   2   0   8          1.01          2.81         1.56 o                         
   3   0   8        157.52        170.89         4.13 o                         
   4   0   8        351.13        371.31         6.08 o                         
   5   0   8         27.39         23.95         1.82 o                         
   6   0   8          0.63          1.57         1.84 o                         
   7   0   8          2.25          4.46         2.13 o                         
   8   0   8         23.50         30.33         6.93 o                         
   9   0   8          0.11          4.21        10.16 o                         
   0   1   8       4182.99       4227.96        88.33 o                         
   1   1   8        268.27        224.85         5.97 o                         
   2   1   8        677.95        675.76         9.13 o                         
   3   1   8       1614.72       1607.54        15.30 o                         
   4   1   8       1158.68       1121.34        11.30 o                         
   5   1   8       1085.35       1083.73        12.15 o                         
   6   1   8        640.81        615.03        10.08 o                         
   7   1   8          5.32          2.90         2.92 o                         
   8   1   8         86.67         94.30         9.81 o                         
   9   1   8        170.82        206.30        14.98 o                         
   0   2   8       1122.52       1149.23        28.20 o                         
   1   2   8       2281.60       2336.09        26.19 o                         
   2   2   8        756.33        797.57         9.48 o                         
   3   2   8       1918.82       1906.35        21.99 o                         
   4   2   8         48.60         58.55         2.68 o                         
   5   2   8         15.94         17.32         1.94 o                         
   6   2   8         22.18         25.58         2.15 o                         
   7   2   8        109.60        117.52         5.07 o                         
   8   2   8         30.41         37.34         7.44 o                         
   9   2   8          7.23          7.82         6.70 o                         
   0   3   8       1569.89       1584.79        22.21 o                         
   1   3   8        229.48        232.08         7.58 o                         
   2   3   8         48.36         68.92         3.00 o                         
   3   3   8       1283.75       1380.26        14.51 o                         
   4   3   8        792.25        822.50         9.32 o                         
   5   3   8         10.17          8.29         1.57 o                         
   6   3   8        858.12        848.65        12.23 o                         
   7   3   8        271.33        275.66         5.94 o                         
   8   3   8          5.76         11.92         5.92 o                         
   0   4   8        670.38        723.35        24.50 o                         
   1   4   8        497.40        495.25         8.88 o                         
   2   4   8        168.90        178.98         5.91 o                         
   3   4   8        555.82        568.15         9.57 o                         
   4   4   8        230.14        240.82         3.96 o                         
   5   4   8        225.97        223.32         6.03 o                         
   6   4   8         85.02         74.69         4.13 o                         
   7   4   8         84.78         83.36         5.23 o                         
   8   4   8         44.17         39.65         8.48 o                         
   0   5   8        144.50        134.86         7.56 o                         
   1   5   8        605.61        597.56        11.82 o                         
   2   5   8        736.53        766.13        16.15 o                         
   3   5   8        534.82        513.98         8.68 o                         
   4   5   8        174.59        157.52         4.35 o                         
   5   5   8        555.55        559.99        12.71 o                         
   6   5   8        122.46        120.85         6.30 o                         
   7   5   8         56.07         51.41         5.82 o                         
   8   5   8         45.71         36.04         7.25 o                         
   0   6   8         41.80         58.49         7.43 o                         
   1   6   8        127.84        139.69         5.19 o                         
   2   6   8        214.67        198.12         4.86 o                         
   3   6   8        342.87        364.78         7.12 o                         
   4   6   8        105.20         90.79         4.03 o                         
   5   6   8        260.12        250.10         9.62 o                         
   6   6   8        145.71        132.04         6.93 o                         
   7   6   8         20.42         19.56         3.94 o                         
   0   7   8        292.18        299.38         7.97 o                         
   1   7   8         87.14         80.44         3.44 o                         
   2   7   8        201.10        214.42         5.42 o                         
   3   7   8       1245.40       1199.00        17.50 o                         
   4   7   8        262.86        264.57         7.85 o                         
   5   7   8        313.94        323.93        13.99 o                         
   6   7   8        293.23        334.35        14.12 o                         
   7   7   8        111.17        142.88        14.62 o                         
   0   8   8        173.05        184.38         6.66 o                         
   1   8   8        171.60        168.38         5.77 o                         
   2   8   8        137.05        134.13         5.23 o                         
   3   8   8        235.96        227.65         8.78 o                         
   4   8   8        107.63        118.71         5.72 o                         
   5   8   8        117.65        100.49         8.60 o                         
   6   8   8         19.69         22.71         5.20 o                         
   7   8   8         13.79         15.01         7.70 o                         
   0   9   8        358.33        342.04        15.04 o                         
   1   9   8        220.55        207.24        13.59 o                         
   2   9   8        107.67        107.67         8.27 o                         
   3   9   8        765.92        751.49        15.59 o                         
   4   9   8         18.65         15.01         6.63 o                         
   5   9   8         83.32         82.38         8.69 o                         
   6   9   8         78.37         81.72         9.14 o                         
   0  10   8        355.54        381.96        25.52 o                         
   1  10   8        209.80        204.92        13.34 o                         
   2  10   8          4.20          1.48         3.72 o                         
   3  10   8        153.14        128.04        10.73 o                         
   4  10   8         37.70         20.02         6.43 o                         
   5  10   8         49.49         41.16         7.30 o                         
   6  10   8         60.00         74.72         8.09 o                         
   0  11   8        307.73        323.47        24.34 o                         
   1  11   8        398.65        393.29        20.68 o                         
   2  11   8         87.78        127.05        11.95 o                         
   3  11   8        356.05        369.49        18.43 o                         
   4  11   8          3.78          0.23         5.77 o                         
   5  11   8        109.27        116.72        12.53 o                         
   0  12   8         12.46         -1.90         9.63 o                         
   1  12   8         64.67         73.93        17.02 o                         
   2  12   8         73.57         73.70         9.86 o                         
   3  12   8        149.01        173.09        13.71 o                         
   0  13   8         35.78         49.30        12.46 o                         
   1  13   8         23.89         49.26         9.20 o                         
   1 -13   9         72.48         78.17        13.62 o                         
   1 -12   9         44.68         56.93         8.39 o                         
   2 -12   9        207.76        249.41        15.75 o                         
   3 -12   9         12.18         21.06         7.22 o                         
   1 -11   9        369.31        375.76        18.31 o                         
   2 -11   9         75.74         79.05         9.22 o                         
   3 -11   9          9.09          7.23         6.97 o                         
   4 -11   9         54.77         63.83        12.53 o                         
   1 -10   9        130.09        128.16        12.70 o                         
   2 -10   9        414.70        417.50        18.46 o                         
   3 -10   9        113.78        130.03        10.87 o                         
   4 -10   9        135.54        133.50        16.40 o                         
   5 -10   9        139.32        179.29        12.45 o                         
   1  -9   9        347.39        357.14        16.28 o                         
   2  -9   9        114.38        134.51        10.60 o                         
   3  -9   9         77.80         84.87         8.87 o                         
   4  -9   9        232.67        219.52        13.10 o                         
   5  -9   9         57.91         50.40         7.24 o                         
   6  -9   9        123.08        109.28         7.26 o                         
   1  -8   9        364.81        340.24        15.53 o                         
   2  -8   9       1318.03       1271.45        32.04 o                         
   3  -8   9          8.14         14.83         5.28 o                         
   4  -8   9        815.89        802.72        27.52 o                         
   5  -8   9        199.36        191.02         8.71 o                         
   6  -8   9         23.67         20.80         4.04 o                         
   7  -8   9        144.37        144.50        10.17 o                         
   1  -7   9        471.63        497.72        14.51 o                         
   2  -7   9        460.90        447.56        13.86 o                         
   3  -7   9        491.90        486.50        17.93 o                         
   4  -7   9        162.05        176.51         7.90 o                         
   5  -7   9        177.37        192.82         8.46 o                         
   6  -7   9         28.68         39.24         4.72 o                         
   7  -7   9         18.19         23.82         5.84 o                         
   1  -6   9        337.81        339.30        10.57 o                         
   2  -6   9        367.48        351.82         9.97 o                         
   3  -6   9         56.16         56.43         4.09 o                         
   4  -6   9        844.43        802.47        17.55 o                         
   5  -6   9        121.93        110.82         5.63 o                         
   6  -6   9         18.38         14.43         3.55 o                         
   7  -6   9        228.18        227.43         9.46 o                         
   8  -6   9        287.68        288.63        20.43 o                         
   1  -5   9        885.18        974.84        18.90 o                         
   2  -5   9        648.31        694.73        13.89 o                         
   3  -5   9        240.65        256.35         6.56 o                         
   4  -5   9         22.80         20.47         3.02 o                         
   5  -5   9        405.36        418.67        10.18 o                         
   6  -5   9          9.61          6.54         2.72 o                         
   7  -5   9         42.15         44.53         4.59 o                         
   8  -5   9         15.29         17.29         6.53 o                         
   1  -4   9        765.20        733.77        45.88 o                         
   2  -4   9       2371.91       2372.29        47.97 o                         
   3  -4   9         28.08         21.63         2.52 o                         
   4  -4   9       1768.26       1821.55        23.01 o                         
   5  -4   9       1164.07       1107.43        17.40 o                         
   6  -4   9        156.74        166.05         6.45 o                         
   7  -4   9        286.49        273.48        10.03 o                         
   8  -4   9         37.79         48.20         8.86 o                         
   1  -3   9        641.57        688.50        37.11 o                         
   2  -3   9       1162.76       1214.04        15.10 o                         
   3  -3   9        303.32        296.21         6.62 o                         
   4  -3   9        415.44        411.03         7.93 o                         
   5  -3   9         21.22         21.45         3.21 o                         
   6  -3   9        123.08        121.68         6.22 o                         
   7  -3   9        135.48        127.98         9.87 o                         
   8  -3   9          0.88          2.74         5.04 o                         
   1  -2   9       1590.20       1657.05        31.87 o                         
   2  -2   9        817.59        755.37        10.69 o                         
   3  -2   9         61.40         62.35         3.24 o                         
   4  -2   9        224.71        202.29         5.71 o                         
   5  -2   9        220.31        204.70         5.90 o                         
   6  -2   9        255.10        248.47         8.28 o                         
   7  -2   9         37.89         42.25         6.05 o                         
   8  -2   9         27.55         24.44         6.09 o                         
   1  -1   9       2515.55       2593.31        25.34 o                         
   2  -1   9         30.60         36.85         2.18 o                         
   3  -1   9          8.27         12.31         1.83 o                         
   4  -1   9        320.08        335.18         7.15 o                         
   5  -1   9         98.89        109.22         4.09 o                         
   6  -1   9        124.01        113.53         5.48 o                         
   7  -1   9        223.50        222.82         7.84 o                         
   8  -1   9         32.77         38.09         9.08 o                         
   9  -1   9         22.15         19.68         8.56 o                         
   1   0   9        193.12        226.85         4.51 o                         
   2   0   9         28.50         57.30         2.34 o                         
   3   0   9        162.10        165.12         3.96 o                         
   4   0   9       1160.54       1132.01        15.36 o                         
   5   0   9        318.64        311.72         5.83 o                         
   6   0   9          0.46         -0.49         1.20 o                         
   7   0   9        293.85        314.16        13.04 o                         
   8   0   9         87.16        100.94        14.67 o                         
   9   0   9         24.04         26.28         7.35 o                         
   1   1   9       2509.89       2604.94        27.82 o                         
   2   1   9         30.63         34.94         2.37 o                         
   3   1   9          8.29         12.85         2.05 o                         
   4   1   9        316.86        326.19         5.45 o                         
   5   1   9         97.63        106.78         4.69 o                         
   6   1   9        123.57        118.87         3.78 o                         
   7   1   9        221.39        216.64         9.38 o                         
   8   1   9         32.39         38.37         7.13 o                         
   9   1   9         22.00          6.70         5.15 o                         
   1   2   9       1631.82       1687.61        20.19 o                         
   2   2   9        817.95        765.61         9.88 o                         
   3   2   9         60.49         69.10         2.71 o                         
   4   2   9        225.01        210.34         5.26 o                         
   5   2   9        215.91        199.49         4.44 o                         
   6   2   9        254.40        248.13         6.03 o                         
   7   2   9         38.31         36.66         3.41 o                         
   8   2   9         28.67         18.84         8.09 o                         
   1   3   9        637.74        704.45        11.46 o                         
   2   3   9       1169.86       1221.68        12.93 o                         
   3   3   9        303.67        254.45        33.17 o                         
   4   3   9        416.74        412.33         6.38 o                         
   5   3   9         21.37         23.39         2.06 o                         
   6   3   9        123.20        132.45         4.32 o                         
   7   3   9        137.54        120.42         6.40 o                         
   8   3   9          0.88          0.86         4.60 o                         
   1   4   9        740.13        712.03        12.37 o                         
   2   4   9       2352.38       2478.63        31.48 o                         
   3   4   9         27.98         23.27         2.64 o                         
   4   4   9       1749.88       1786.57        18.15 o                         
   5   4   9       1176.84       1170.60        15.77 o                         
   6   4   9        157.05        154.28         7.80 o                         
   7   4   9        293.08        295.14        19.55 o                         
   8   4   9         39.82         41.15         7.16 o                         
   1   5   9        881.31        824.20        92.09 o                         
   2   5   9        646.90        707.93        20.56 o                         
   3   5   9        241.01        255.70         6.59 o                         
   4   5   9         23.56         24.31         2.46 o                         
   5   5   9        402.83        416.13        10.37 o                         
   6   5   9          9.61          9.00         2.84 o                         
   7   5   9         41.69         46.09         7.77 o                         
   8   5   9         15.00         14.08        16.05 o                         
   1   6   9        343.86        348.48         8.66 o                         
   2   6   9        364.31        365.74        11.33 o                         
   3   6   9         56.53         54.59         3.25 o                         
   4   6   9        837.21        791.68        11.67 o                         
   5   6   9        121.07        116.25         8.31 o                         
   6   6   9         18.91          9.14         2.54 o                         
   7   6   9        226.11        199.29        16.29 o                         
   1   7   9        469.75        509.93         8.59 o                         
   2   7   9        462.36        455.62         8.58 o                         
   3   7   9        492.63        486.13        10.23 o                         
   4   7   9        164.76        162.26         6.30 o                         
   5   7   9        174.94        177.48        10.69 o                         
   6   7   9         28.63         32.38         5.47 o                         
   7   7   9         18.33         25.16         8.16 o                         
   1   8   9        379.93        351.09         8.49 o                         
   2   8   9       1317.63       1245.17        17.46 o                         
   3   8   9          8.00         11.82         3.06 o                         
   4   8   9        816.13        829.80        17.17 o                         
   5   8   9        201.63        172.12        11.23 o                         
   6   8   9         23.58         24.35         5.02 o                         
   7   8   9        148.14        162.22        16.64 o                         
   1   9   9        344.20        343.85        14.97 o                         
   2   9   9        116.14        104.32         6.99 o                         
   3   9   9         77.79         68.73         5.73 o                         
   4   9   9        231.04        213.95        25.98 o                         
   5   9   9         57.78         43.53         6.86 o                         
   6   9   9        123.25         96.65        28.28 o                         
   1  10   9        127.11        119.54         8.34 o                         
   2  10   9        411.72        401.48        20.63 o                         
   3  10   9        113.91        106.10        18.30 o                         
   4  10   9        134.73        144.94        11.32 o                         
   5  10   9        138.65        157.20        11.77 o                         
   1  11   9        367.07        361.70        18.28 o                         
   2  11   9         73.83         57.92         8.20 o                         
   3  11   9          9.20          5.57         5.68 o                         
   4  11   9         54.98         51.36         8.08 o                         
   1  12   9         39.86         28.94        10.33 o                         
   2  12   9        208.84        232.26        30.22 o                         
   3  12   9         12.13         17.39         6.61 o                         
   1  13   9         73.19         78.57        15.70 o                         
   0 -12  10         63.47         70.57        13.73 o                         
   1 -12  10          7.70          5.51         6.14 o                         
   2 -12  10         14.81         10.44         6.57 o                         
   3 -12  10          9.87          0.67         5.89 o                         
   0 -11  10        857.67        770.71        38.83 o                         
   1 -11  10         42.82         37.88         8.13 o                         
   2 -11  10         50.98         51.82        11.34 o                         
   3 -11  10        245.44        251.13        15.52 o                         
   4 -11  10         41.93         44.09         8.07 o                         
   0 -10  10        830.69        743.95        36.51 o                         
   1 -10  10         16.51         21.67         6.44 o                         
   2 -10  10        254.42        259.59        22.57 o                         
   3 -10  10         65.13         80.82         9.51 o                         
   4 -10  10         11.13          8.26         5.48 o                         
   5 -10  10          7.69          8.49         5.09 o                         
   0  -9  10       1319.87       1419.28        50.36 o                         
   1  -9  10         71.73         71.03         8.55 o                         
   2  -9  10        355.13        372.22        17.27 o                         
   3  -9  10        230.95        245.86        14.11 o                         
   4  -9  10          3.48         17.93         8.70 o                         
   5  -9  10         93.46         99.54         9.44 o                         
   6  -9  10        121.81        120.51         7.66 o                         
   0  -8  10         70.14         82.13        12.50 o                         
   1  -8  10          9.63          8.86         4.40 o                         
   2  -8  10          6.85          8.49         4.58 o                         
   3  -8  10         64.72         62.57        12.80 o                         
   4  -8  10        247.51        243.35        13.53 o                         
   5  -8  10        127.49        135.50         7.61 o                         
   6  -8  10        117.24        111.87         7.13 o                         
   0  -7  10        433.09        408.35        23.36 o                         
   1  -7  10        438.66        451.79        14.01 o                         
   2  -7  10        170.44        157.79        10.55 o                         
   3  -7  10        296.38        292.51        14.22 o                         
   4  -7  10        302.01        300.60        10.22 o                         
   5  -7  10         64.46         64.51         5.46 o                         
   6  -7  10        280.13        299.30        10.91 o                         
   7  -7  10        103.37        114.29         8.99 o                         
   0  -6  10       1276.64       1365.44        32.58 o                         
   1  -6  10         50.38         48.63         8.58 o                         
   2  -6  10        554.90        579.00        13.33 o                         
   3  -6  10         87.63         72.63         5.99 o                         
   4  -6  10         64.18         66.35         5.25 o                         
   5  -6  10        136.49        131.40         6.98 o                         
   6  -6  10         26.67         33.20         5.37 o                         
   7  -6  10         33.47         26.00         4.26 o                         
   0  -5  10       1944.05       2025.75        56.72 o                         
   1  -5  10        408.63        394.23        17.46 o                         
   2  -5  10        458.77        486.52        11.63 o                         
   3  -5  10        954.46        931.84        13.70 o                         
   4  -5  10          2.32          5.11         2.74 o                         
   5  -5  10         19.11         17.21         4.15 o                         
   6  -5  10        205.99        219.70         7.74 o                         
   7  -5  10         10.57          7.98         4.11 o                         
   8  -5  10          3.34          9.00         4.87 o                         
   0  -4  10        795.82        795.06        29.98 o                         
   1  -4  10         16.65         17.27         4.52 o                         
   2  -4  10        202.81        205.56         7.87 o                         
   3  -4  10        156.23        162.31         5.59 o                         
   4  -4  10        332.04        347.85         8.72 o                         
   5  -4  10         39.62         47.09         3.95 o                         
   6  -4  10        382.20        413.04        10.72 o                         
   7  -4  10        221.66        228.15         9.35 o                         
   8  -4  10         15.14         24.51         4.98 o                         
   0  -3  10        583.47        623.29        25.14 o                         
   1  -3  10        115.35        135.12         8.89 o                         
   2  -3  10          0.76          0.98         1.86 o                         
   3  -3  10        130.70        127.63         4.73 o                         
   4  -3  10         65.24         63.87         3.85 o                         
   5  -3  10        153.00        140.96         5.26 o                         
   6  -3  10        307.90        285.95         9.31 o                         
   7  -3  10        378.04        384.18        13.72 o                         
   8  -3  10        116.23        121.71         8.57 o                         
   0  -2  10       2250.88       2298.18        58.44 o                         
   1  -2  10         95.33        101.07         7.50 o                         
   2  -2  10        193.25        200.61         5.48 o                         
   3  -2  10        104.21        104.46         4.03 o                         
   4  -2  10        173.91        182.34         5.56 o                         
   5  -2  10        122.63        113.00         4.65 o                         
   6  -2  10        112.44        109.75         5.69 o                         
   7  -2  10         96.25         97.87         5.69 o                         
   8  -2  10         67.09         52.73         8.29 o                         
   0  -1  10       2109.35       2203.68        39.15 o                         
   1  -1  10       1187.47       1244.11        14.69 o                         
   2  -1  10        813.81        817.98        10.50 o                         
   3  -1  10       1989.54       2027.94        19.70 o                         
   4  -1  10         11.09         11.11         1.99 o                         
   5  -1  10        521.81        507.05         9.61 o                         
   6  -1  10        676.48        680.76        11.48 o                         
   7  -1  10         89.60         92.35         7.24 o                         
   8  -1  10         78.85         72.04         8.92 o                         
   0   0  10         56.01         77.61         8.76 o                         
   1   0  10        574.69        574.50         7.63 o                         
   2   0  10        763.63        690.18         8.62 o                         
   3   0  10        194.74        183.74         4.33 o                         
   4   0  10         26.84         35.60         2.46 o                         
   5   0  10         80.64         93.82         3.67 o                         
   6   0  10          0.06          0.30         1.59 o                         
   7   0  10        186.21        195.18         7.14 o                         
   8   0  10        104.17        116.46        10.75 o                         
   0   1  10       2070.03       2167.46        55.19 o                         
   1   1  10       1180.46       1251.02        32.27 o                         
   2   1  10        810.31        821.18         9.77 o                         
   3   1  10       2001.00       2026.53        18.07 o                         
   4   1  10          9.86         11.31         1.72 o                         
   5   1  10        528.74        500.23         7.80 o                         
   6   1  10        701.32        695.86        10.38 o                         
   7   1  10         86.33         91.98         6.39 o                         
   8   1  10         82.14         86.25         9.78 o                         
   0   2  10       2239.56       2324.71        41.26 o                         
   1   2  10         96.90        102.36         3.51 o                         
   2   2  10        190.91        212.58         5.11 o                         
   3   2  10        104.87        103.90         5.94 o                         
   4   2  10        175.78        186.85         5.25 o                         
   5   2  10        120.43        116.36         3.41 o                         
   6   2  10        113.26        117.08         3.57 o                         
   7   2  10         97.29         89.27         5.47 o                         
   8   2  10         66.84         74.89         9.16 o                         
   0   3  10        552.03        639.77        11.72 o                         
   1   3  10        120.72        133.58         4.58 o                         
   2   3  10          1.10         -0.46         1.59 o                         
   3   3  10        118.47        114.68         3.91 o                         
   4   3  10         61.35         59.42         2.71 o                         
   5   3  10        150.96        141.95         4.24 o                         
   6   3  10        290.78        278.15         6.19 o                         
   7   3  10        376.57        369.92        13.19 o                         
   8   3  10        113.04        135.25        11.94 o                         
   0   4  10        785.61        811.38        14.97 o                         
   1   4  10         15.54         18.89         2.27 o                         
   2   4  10        202.00        215.20         5.18 o                         
   3   4  10        155.41        159.45         6.83 o                         
   4   4  10        328.28        341.19         6.54 o                         
   5   4  10         40.42         44.22         3.17 o                         
   6   4  10        378.14        400.35        11.61 o                         
   7   4  10        221.75        237.46        10.97 o                         
   8   4  10         15.18          8.75         5.45 o                         
   0   5  10       1935.65       2034.06        30.13 o                         
   1   5  10        399.31        363.65        11.45 o                         
   2   5  10        449.36        474.89        10.10 o                         
   3   5  10        942.12        932.22        13.74 o                         
   4   5  10          1.64          0.42         1.21 o                         
   5   5  10         16.97         12.99         2.88 o                         
   6   5  10        195.83        201.49         7.26 o                         
   7   5  10         11.43         22.25         6.99 o                         
   8   5  10          2.58          2.83         5.20 o                         
   0   6  10       1266.48       1327.97        24.45 o                         
   1   6  10         51.72         44.48         3.68 o                         
   2   6  10        551.32        575.05        13.60 o                         
   3   6  10         91.52         90.97         4.74 o                         
   4   6  10         63.78         67.26         3.36 o                         
   5   6  10        134.59        119.80         6.90 o                         
   6   6  10         27.88         27.12         3.83 o                         
   7   6  10         34.11         26.17         7.81 o                         
   0   7  10        408.60        417.09         9.76 o                         
   1   7  10        437.55        444.32         8.63 o                         
   2   7  10        166.05        167.78         6.10 o                         
   3   7  10        291.98        292.22         7.98 o                         
   4   7  10        298.23        306.36         9.22 o                         
   5   7  10         60.57         60.15         6.84 o                         
   6   7  10        280.32        261.68        13.10 o                         
   7   7  10        102.45        125.76        14.32 o                         
   0   8  10         66.80         77.41         5.09 o                         
   1   8  10         10.32          5.21         2.34 o                         
   2   8  10          7.21          9.95         4.27 o                         
   3   8  10         65.34         58.10         5.06 o                         
   4   8  10        245.90        244.65        13.26 o                         
   5   8  10        128.08        129.35        10.07 o                         
   6   8  10        114.84        110.54         9.26 o                         
   0   9  10       1313.21       1294.70        48.96 o                         
   1   9  10         75.82         81.48        14.05 o                         
   2   9  10        360.60        338.47        12.33 o                         
   3   9  10        230.85        238.72        15.82 o                         
   4   9  10          4.20          7.80         5.26 o                         
   5   9  10         96.99         85.47         8.81 o                         
   6   9  10        123.48        141.71        10.86 o                         
   0  10  10        823.52        773.62        37.43 o                         
   1  10  10         16.76         23.25         6.21 o                         
   2  10  10        253.58        237.11        11.05 o                         
   3  10  10         64.43         73.32         8.59 o                         
   4  10  10         10.93         17.13         5.47 o                         
   5  10  10          7.24          0.50         5.66 o                         
   0  11  10        874.51        856.66        41.07 o                         
   1  11  10         41.73         48.45         8.13 o                         
   2  11  10         51.28         48.86         8.40 o                         
   3  11  10        246.55        269.61        19.79 o                         
   4  11  10         42.39         39.38         7.38 o                         
   0  12  10         64.02         75.28        13.27 o                         
   1  12  10          7.97         12.94         6.66 o                         
   2  12  10         14.32          9.78         6.69 o                         
   3  12  10         10.42          1.35         5.41 o                         
   1 -12  11        395.95        401.61        20.26 o                         
   2 -12  11         93.25         85.11        22.19 o                         
   1 -11  11        135.10        129.06        11.74 o                         
   2 -11  11        451.06        413.99        20.18 o                         
   3 -11  11         23.35         39.70         7.90 o                         
   4 -11  11         65.02         48.26        14.01 o                         
   1 -10  11        227.32        241.82        14.90 o                         
   2 -10  11         13.97         25.81         7.18 o                         
   3 -10  11          1.60          7.15         5.63 o                         
   4 -10  11         53.18         59.95         8.47 o                         
   5 -10  11         84.27         96.28        14.56 o                         
   1  -9  11        347.90        318.97        16.35 o                         
   2  -9  11         19.70         19.73         6.67 o                         
   3  -9  11        235.73        221.76        13.82 o                         
   4  -9  11         27.99         33.31         7.16 o                         
   5  -9  11         32.61         32.61        14.74 o                         
   6  -9  11        143.19        146.58        13.71 o                         
   1  -8  11        763.90        738.90        33.66 o                         
   2  -8  11        336.93        334.09        24.01 o                         
   3  -8  11          7.99          5.80         5.16 o                         
   4  -8  11         25.16         33.13         6.59 o                         
   5  -8  11        273.65        284.34        12.20 o                         
   6  -8  11          7.68          2.38         3.35 o                         
   1  -7  11        469.57        434.32        25.75 o                         
   2  -7  11        216.06        228.79        12.86 o                         
   3  -7  11        418.07        395.67        16.91 o                         
   4  -7  11        267.10        265.21        11.33 o                         
   5  -7  11         37.78         35.85         5.39 o                         
   6  -7  11        133.44        145.42         7.88 o                         
   7  -7  11         27.96         27.06         4.53 o                         
   1  -6  11       1831.39       1869.66        37.30 o                         
   2  -6  11        174.40        165.54         8.83 o                         
   3  -6  11        364.40        342.91        12.04 o                         
   4  -6  11        322.19        324.64        10.32 o                         
   5  -6  11        598.31        587.00        14.60 o                         
   6  -6  11          7.45          8.04         3.66 o                         
   7  -6  11        110.52        119.04         8.92 o                         
   1  -5  11        367.66        395.71        17.72 o                         
   2  -5  11         31.34         25.07         3.44 o                         
   3  -5  11        197.12        206.01         6.10 o                         
   4  -5  11        233.81        228.47         6.64 o                         
   5  -5  11        131.43        124.18         6.59 o                         
   6  -5  11        174.65        168.25         8.03 o                         
   7  -5  11         28.92         24.84         4.96 o                         
   1  -4  11        897.24        941.53        19.37 o                         
   2  -4  11        353.44        334.98         9.48 o                         
   3  -4  11         84.83         87.43         3.96 o                         
   4  -4  11         71.29         72.89         3.94 o                         
   5  -4  11         37.22         40.70         3.70 o                         
   6  -4  11         13.65         18.46         3.07 o                         
   7  -4  11        201.99        213.59         9.16 o                         
   8  -4  11          6.97         10.06         6.12 o                         
   1  -3  11       1666.01       1616.84        26.94 o                         
   2  -3  11        344.73        334.10         7.38 o                         
   3  -3  11        548.79        568.68        10.89 o                         
   4  -3  11        564.73        554.79        11.05 o                         
   5  -3  11        260.44        254.62         8.52 o                         
   6  -3  11         70.26         73.71         5.04 o                         
   7  -3  11        362.29        375.74        20.88 o                         
   8  -3  11         70.05         66.89         5.71 o                         
   1  -2  11        735.58        682.66        19.18 o                         
   2  -2  11        311.29        285.95         6.42 o                         
   3  -2  11        690.74        709.87        12.79 o                         
   4  -2  11        701.33        654.78        13.13 o                         
   5  -2  11        273.37        265.72         7.05 o                         
   6  -2  11         47.16         49.85         3.39 o                         
   7  -2  11        228.77        235.98        10.35 o                         
   8  -2  11         81.99         78.18         8.81 o                         
   1  -1  11       2391.57       2429.83        35.03 o                         
   2  -1  11       1708.80       1828.85        18.74 o                         
   3  -1  11        339.97        346.08         7.11 o                         
   4  -1  11         92.60         90.87         3.95 o                         
   5  -1  11        363.46        341.98         7.91 o                         
   6  -1  11         69.49         72.30         3.82 o                         
   7  -1  11        108.17        113.96         7.13 o                         
   8  -1  11        208.83        199.62        21.31 o                         
   1   0  11        221.58        246.07         5.90 o                         
   2   0  11        516.91        522.22         7.85 o                         
   3   0  11         10.23          6.57         1.59 o                         
   4   0  11         49.31         57.26         3.09 o                         
   5   0  11          3.14          4.09         1.80 o                         
   6   0  11         68.90         60.83         3.42 o                         
   7   0  11        144.38        154.03         7.76 o                         
   8   0  11        591.47        597.67        23.37 o                         
   1   1  11       2366.30       2398.40        26.29 o                         
   2   1  11       1681.63       1777.86        18.54 o                         
   3   1  11        339.11        356.12         6.48 o                         
   4   1  11         86.98         86.99         5.85 o                         
   5   1  11        364.60        333.65         6.48 o                         
   6   1  11         69.17         69.96         3.81 o                         
   7   1  11        106.31        103.98        11.50 o                         
   8   1  11        213.60        189.46        13.19 o                         
   1   2  11        719.43        708.64        10.80 o                         
   2   2  11        304.72        295.55         6.42 o                         
   3   2  11        692.16        705.67        12.45 o                         
   4   2  11        686.39        657.48         9.12 o                         
   5   2  11        259.94        252.42         5.58 o                         
   6   2  11         47.06         51.30         2.45 o                         
   7   2  11        218.17        213.46         9.90 o                         
   8   2  11         81.65         69.10         8.46 o                         
   1   3  11       1674.13       1603.43        18.95 o                         
   2   3  11        351.70        343.80         7.19 o                         
   3   3  11        548.29        571.87         9.15 o                         
   4   3  11        560.74        562.26         8.77 o                         
   5   3  11        257.07        254.70         6.32 o                         
   6   3  11         70.22         67.86         3.76 o                         
   7   3  11        361.60        344.42        12.88 o                         
   8   3  11         67.08         75.92         9.01 o                         
   1   4  11        868.21        898.35        14.60 o                         
   2   4  11        352.31        346.57         6.80 o                         
   3   4  11         84.56         87.42         4.27 o                         
   4   4  11         71.06         75.59         3.11 o                         
   5   4  11         32.32         29.52         2.40 o                         
   6   4  11         13.39         15.42         3.31 o                         
   7   4  11        203.44        229.14        10.84 o                         
   8   4  11          7.12         12.43        10.79 o                         
   1   5  11        356.52        365.62         8.75 o                         
   2   5  11         30.20         27.79         2.74 o                         
   3   5  11        196.58        217.62         5.83 o                         
   4   5  11        225.49        226.31         5.51 o                         
   5   5  11        133.66        124.15         6.05 o                         
   6   5  11        173.94        170.54         7.97 o                         
   7   5  11         30.67         25.97         7.81 o                         
   1   6  11       1825.58       1821.57        24.17 o                         
   2   6  11        175.28        166.76         6.94 o                         
   3   6  11        365.13        342.18        10.00 o                         
   4   6  11        327.59        331.07        10.32 o                         
   5   6  11        585.90        568.44        15.56 o                         
   6   6  11          7.75          4.69         3.64 o                         
   7   6  11        108.05        105.15        13.27 o                         
   1   7  11        481.56        467.19        11.84 o                         
   2   7  11        224.58        237.29         9.41 o                         
   3   7  11        418.72        419.72         9.79 o                         
   4   7  11        273.77        276.73         9.12 o                         
   5   7  11         36.25         51.64         6.44 o                         
   6   7  11        133.72        141.48        10.03 o                         
   7   7  11         29.85         28.17         8.41 o                         
   1   8  11        766.59        727.08        17.33 o                         
   2   8  11        338.77        316.90        10.58 o                         
   3   8  11          8.13          2.53         2.84 o                         
   4   8  11         25.41         19.44         6.94 o                         
   5   8  11        275.92        286.09        14.93 o                         
   6   8  11          7.81          7.97         4.78 o                         
   1   9  11        340.02        321.96        12.58 o                         
   2   9  11         17.97         11.10         3.98 o                         
   3   9  11        235.78        202.01        18.63 o                         
   4   9  11         25.76         23.27        12.42 o                         
   5   9  11         33.47         31.84         6.34 o                         
   6   9  11        142.86        119.64        17.08 o                         
   1  10  11        227.80        223.85        14.37 o                         
   2  10  11         13.45         30.56        15.20 o                         
   3  10  11          1.63          6.93         9.72 o                         
   4  10  11         51.91         63.97         8.73 o                         
   5  10  11         83.60         76.99         9.05 o                         
   1  11  11        136.36        143.73        12.40 o                         
   2  11  11        454.82        432.52        42.88 o                         
   3  11  11         23.55         29.33         7.43 o                         
   4  11  11         66.55         53.62        10.57 o                         
   1  12  11        395.39        395.18        25.77 o                         
   2  12  11         91.70         84.36        10.54 o                         
   0 -12  12          2.90          6.82         9.30 o                         
   1 -12  12         40.37         38.19        20.73 o                         
   2 -12  12          2.07          3.13         8.04 o                         
   0 -11  12        110.56         82.77        14.73 o                         
   1 -11  12         30.97         32.74         8.08 o                         
   2 -11  12         15.07         11.50         6.46 o                         
   3 -11  12         69.61         90.42        10.34 o                         
   0 -10  12         61.52         61.50        12.21 o                         
   1 -10  12         38.12         37.91         7.47 o                         
   2 -10  12        293.77        304.24        30.24 o                         
   3 -10  12        207.41        228.69        14.81 o                         
   4 -10  12         73.70         70.15        11.80 o                         
   5 -10  12        234.63        210.44        17.31 o                         
   0  -9  12        622.23        666.23        33.83 o                         
   1  -9  12        324.37        334.92        20.92 o                         
   2  -9  12        553.00        565.02        22.10 o                         
   3  -9  12        416.52        439.78        19.66 o                         
   4  -9  12         41.01         46.27         8.39 o                         
   5  -9  12        102.73        125.61        11.17 o                         
   0  -8  12         11.54          2.47         7.91 o                         
   1  -8  12         78.93         69.45         7.96 o                         
   2  -8  12        239.83        196.64        12.69 o                         
   3  -8  12         20.08         10.55         7.82 o                         
   4  -8  12        123.92        124.25        11.03 o                         
   5  -8  12        195.52        185.78        12.62 o                         
   6  -8  12         28.88         29.40         4.57 o                         
   0  -7  12        298.73        313.22        21.18 o                         
   1  -7  12         48.06         47.13         6.92 o                         
   2  -7  12         81.81         78.26         9.64 o                         
   3  -7  12        628.06        633.22        22.18 o                         
   4  -7  12        171.05        176.55        12.15 o                         
   5  -7  12         54.09         47.95         5.04 o                         
   6  -7  12        309.93        309.87        11.49 o                         
   7  -7  12         18.39         18.27         6.70 o                         
   0  -6  12        787.85        743.30        33.11 o                         
   1  -6  12        256.36        276.06        11.05 o                         
   2  -6  12        651.43        667.48        18.68 o                         
   3  -6  12        399.61        413.13        13.56 o                         
   4  -6  12        370.22        352.80        10.97 o                         
   5  -6  12        330.66        327.57        11.98 o                         
   6  -6  12        209.19        208.69         9.22 o                         
   7  -6  12         16.55         16.16         3.94 o                         
   0  -5  12        434.29        426.82        16.29 o                         
   1  -5  12        285.54        291.84         9.32 o                         
   2  -5  12        809.95        780.33        16.10 o                         
   3  -5  12        435.26        420.56         8.97 o                         
   4  -5  12         68.66         80.60         5.41 o                         
   5  -5  12        274.98        287.97         9.93 o                         
   6  -5  12        402.37        419.49        12.60 o                         
   7  -5  12         51.42         42.71         8.56 o                         
   0  -4  12        413.49        447.25        23.06 o                         
   1  -4  12        306.00        297.86         9.14 o                         
   2  -4  12        397.49        444.29        11.36 o                         
   3  -4  12        192.31        207.88         5.99 o                         
   4  -4  12       1078.36       1027.15        15.03 o                         
   5  -4  12        390.49        378.43         8.75 o                         
   6  -4  12        493.19        464.23        12.99 o                         
   7  -4  12         29.51         38.53         5.22 o                         
   8  -4  12         86.71         97.03         8.34 o                         
   0  -3  12        144.46        148.75        13.37 o                         
   1  -3  12        386.45        431.25        12.62 o                         
   2  -3  12        131.02        126.87         4.21 o                         
   3  -3  12          1.70          3.67         1.83 o                         
   4  -3  12        163.49        160.28         5.35 o                         
   5  -3  12        361.32        384.41         9.63 o                         
   6  -3  12        139.21        140.24         6.86 o                         
   7  -3  12          7.71          8.30         3.48 o                         
   8  -3  12         85.02         95.06         9.97 o                         
   0  -2  12       1654.66       1722.88        49.67 o                         
   1  -2  12         17.31         17.39         3.86 o                         
   2  -2  12        793.43        817.69        11.17 o                         
   3  -2  12        514.81        506.06        13.56 o                         
   4  -2  12        247.10        237.03         7.48 o                         
   5  -2  12        926.56        924.77        18.40 o                         
   6  -2  12        161.47        165.35         5.83 o                         
   7  -2  12         45.08         46.83         5.44 o                         
   8  -2  12          9.92         12.52         5.05 o                         
   0  -1  12        987.61       1000.33        24.43 o                         
   1  -1  12        343.50        385.23        11.59 o                         
   2  -1  12        213.37        209.25         6.36 o                         
   3  -1  12          1.75          2.52         1.88 o                         
   4  -1  12        467.91        510.65        11.11 o                         
   5  -1  12         51.81         44.48         3.79 o                         
   6  -1  12        210.48        227.39         6.66 o                         
   7  -1  12         70.96         64.81         5.69 o                         
   8  -1  12        212.78        223.43        14.36 o                         
   0   0  12        342.05        274.93        16.56 o                         
   1   0  12          3.98         -0.91         3.14 o                         
   2   0  12        198.97        268.67         5.41 o                         
   3   0  12         98.49         87.01         3.47 o                         
   4   0  12        588.04        586.87        10.77 o                         
   5   0  12         29.30         33.39         3.08 o                         
   6   0  12        641.20        634.60        11.50 o                         
   7   0  12        286.46        267.03        13.02 o                         
   8   0  12          4.05          7.40         5.23 o                         
   0   1  12       1013.43       1081.30        35.65 o                         
   1   1  12        353.09        354.32         8.07 o                         
   2   1  12        211.89        208.86         4.82 o                         
   3   1  12          0.78          1.87         1.62 o                         
   4   1  12        476.37        525.45         9.05 o                         
   5   1  12         55.31         46.57         2.98 o                         
   6   1  12        209.41        213.82         5.41 o                         
   7   1  12         69.80         73.66        15.65 o                         
   8   1  12        216.67        226.00        14.48 o                         
   0   2  12       1656.07       1725.14        22.31 o                         
   1   2  12         17.94         18.09         1.61 o                         
   2   2  12        783.82        807.88        12.89 o                         
   3   2  12        509.52        499.63        10.00 o                         
   4   2  12        247.29        233.44         5.57 o                         
   5   2  12        917.13        921.42        12.21 o                         
   6   2  12        157.97        164.01         5.04 o                         
   7   2  12         46.18         34.37         5.64 o                         
   8   2  12          8.93         13.39         5.68 o                         
   0   3  12        154.29        151.17         4.98 o                         
   1   3  12        377.33        426.34         9.54 o                         
   2   3  12        136.69        137.06         4.20 o                         
   3   3  12          1.63          2.04         1.37 o                         
   4   3  12        158.24        155.87         4.33 o                         
   5   3  12        363.14        388.85         8.42 o                         
   6   3  12        141.19        141.91         4.01 o                         
   7   3  12          7.13          6.87         3.92 o                         
   8   3  12         85.05         81.18         9.55 o                         
   0   4  12        423.46        444.55        11.41 o                         
   1   4  12        304.69        290.21         6.09 o                         
   2   4  12        406.24        447.76         7.93 o                         
   3   4  12        201.91        221.10         6.30 o                         
   4   4  12       1077.10       1043.53        12.53 o                         
   5   4  12        397.58        392.61         7.23 o                         
   6   4  12        499.83        483.27        12.99 o                         
   7   4  12         27.85         35.23         6.13 o                         
   8   4  12         85.91         83.25         9.60 o                         
   0   5  12        448.33        453.65         9.39 o                         
   1   5  12        288.82        280.52         7.12 o                         
   2   5  12        817.10        804.48        12.92 o                         
   3   5  12        430.43        420.33         8.84 o                         
   4   5  12         68.48         74.68         4.69 o                         
   5   5  12        273.10        287.08         8.48 o                         
   6   5  12        407.64        428.39        16.08 o                         
   7   5  12         50.82         53.23        10.26 o                         
   0   6  12        801.95        807.32        21.83 o                         
   1   6  12        262.73        272.67        10.25 o                         
   2   6  12        653.56        655.12        14.03 o                         
   3   6  12        403.68        401.57         9.85 o                         
   4   6  12        375.10        384.98         8.14 o                         
   5   6  12        332.14        313.66        11.62 o                         
   6   6  12        215.22        195.66        11.43 o                         
   7   6  12         15.85         17.33         7.23 o                         
   0   7  12        293.87        307.86        10.71 o                         
   1   7  12         46.94         50.11         4.85 o                         
   2   7  12         82.06         81.65         5.31 o                         
   3   7  12        621.93        636.73        12.56 o                         
   4   7  12        171.02        166.42        11.25 o                         
   5   7  12         54.59         39.79        11.48 o                         
   6   7  12        307.67        296.32        14.79 o                         
   7   7  12         17.80         39.18        10.55 o                         
   0   8  12         13.97          6.11         3.36 o                         
   1   8  12         77.55         75.37         4.73 o                         
   2   8  12        240.32        209.79         8.32 o                         
   3   8  12         21.51         21.41         4.15 o                         
   4   8  12        123.06        118.92        16.22 o                         
   5   8  12        194.08        179.10        11.95 o                         
   6   8  12         30.14         33.79         5.99 o                         
   0   9  12        618.94        593.39        32.47 o                         
   1   9  12        320.44        314.02        12.64 o                         
   2   9  12        546.81        522.70        16.12 o                         
   3   9  12        412.91        400.88        18.81 o                         
   4   9  12         41.53         47.84         7.68 o                         
   5   9  12        101.17        116.38        10.23 o                         
   0  10  12         61.06         67.07        13.36 o                         
   1  10  12         37.82         29.71         6.69 o                         
   2  10  12        293.27        272.61        16.15 o                         
   3  10  12        204.88        211.03        14.37 o                         
   4  10  12         73.09         89.03         9.80 o                         
   5  10  12        233.59        222.54        14.64 o                         
   0  11  12        104.01         82.15        14.09 o                         
   1  11  12         31.47         34.76         7.81 o                         
   2  11  12         15.84         17.73         6.47 o                         
   3  11  12         66.13         65.33         9.47 o                         
   0  12  12          2.08         10.98        11.17 o                         
   1  12  12         40.59         51.26         9.05 o                         
   2  12  12          2.35         14.10        10.93 o                         
   1 -11  13         57.02         58.57         9.13 o                         
   2 -11  13         91.60        124.94        11.62 o                         
   3 -11  13         19.04         30.29         7.95 o                         
   1 -10  13         93.76         92.49        10.44 o                         
   2 -10  13         84.76         98.52        13.25 o                         
   3 -10  13         32.77         36.96        14.79 o                         
   4 -10  13         16.53         19.98         8.95 o                         
   1  -9  13        645.19        645.05        24.30 o                         
   2  -9  13         54.30         55.82        11.42 o                         
   3  -9  13        268.89        255.98        15.64 o                         
   4  -9  13        488.78        498.33        25.14 o                         
   5  -9  13         32.73         54.87        11.36 o                         
   1  -8  13         37.64         52.52         8.39 o                         
   2  -8  13         17.91         15.18         5.38 o                         
   3  -8  13         81.77         83.02         9.07 o                         
   4  -8  13         17.09         13.30         5.91 o                         
   5  -8  13         80.61         66.01         8.56 o                         
   6  -8  13         78.47         71.92         6.16 o                         
   1  -7  13        467.88        444.38        18.68 o                         
   2  -7  13        372.52        407.09        17.82 o                         
   3  -7  13        388.24        360.39        16.89 o                         
   4  -7  13        374.24        379.06        18.55 o                         
   5  -7  13        105.46        111.49         8.18 o                         
   6  -7  13         72.14         80.04         6.32 o                         
   1  -6  13        647.02        621.35        21.46 o                         
   2  -6  13        596.58        582.39        20.72 o                         
   3  -6  13         12.73         19.35         6.45 o                         
   4  -6  13         66.59         68.40         5.24 o                         
   5  -6  13         14.35         15.95         3.79 o                         
   6  -6  13        131.35        131.96         7.59 o                         
   7  -6  13        131.48        149.83         9.91 o                         
   1  -5  13       1035.19        964.58        18.30 o                         
   2  -5  13       1026.04        977.01        23.81 o                         
   3  -5  13        195.91        177.62         9.00 o                         
   4  -5  13        754.42        736.83        13.99 o                         
   5  -5  13        310.30        305.05         9.00 o                         
   6  -5  13         13.37         14.27         3.94 o                         
   7  -5  13        311.61        300.16        11.30 o                         
   1  -4  13         58.01         55.37         4.45 o                         
   2  -4  13         85.88         82.50         5.34 o                         
   3  -4  13        559.09        593.47        10.62 o                         
   4  -4  13        493.82        471.18        10.55 o                         
   5  -4  13        403.78        403.71        10.09 o                         
   6  -4  13        119.28        110.56         6.57 o                         
   7  -4  13        196.80        197.67         9.83 o                         
   1  -3  13       1886.93       1994.03        28.41 o                         
   2  -3  13        604.81        620.75        13.70 o                         
   3  -3  13        467.92        455.30        10.62 o                         
   4  -3  13        890.09        949.86        14.07 o                         
   5  -3  13        113.15        122.29         5.43 o                         
   6  -3  13        101.45        104.64         6.27 o                         
   7  -3  13         83.83         89.03         6.23 o                         
   8  -3  13         71.86         94.63         8.11 o                         
   1  -2  13        793.87        737.64        17.54 o                         
   2  -2  13        672.06        669.75        10.00 o                         
   3  -2  13         20.32         22.17         2.49 o                         
   4  -2  13        291.23        285.49         7.49 o                         
   5  -2  13        389.18        393.58        10.57 o                         
   6  -2  13        237.74        214.58         8.79 o                         
   7  -2  13        240.16        243.79        10.67 o                         
   8  -2  13         31.56         31.88         8.35 o                         
   1  -1  13        635.44        668.07        13.64 o                         
   2  -1  13        288.58        266.87         5.25 o                         
   3  -1  13        817.74        835.70        11.89 o                         
   4  -1  13        241.16        235.66         7.49 o                         
   5  -1  13        391.83        376.75        10.36 o                         
   6  -1  13         37.29         41.60         3.95 o                         
   7  -1  13          6.70          5.10         3.65 o                         
   8  -1  13        187.09        196.71        13.64 o                         
   1   0  13        167.03        185.74         6.97 o                         
   2   0  13         61.60         54.82         2.43 o                         
   3   0  13         51.13         49.97         2.63 o                         
   4   0  13          3.59          6.46         2.09 o                         
   5   0  13          0.45         -1.87         2.50 o                         
   6   0  13        213.94        196.62         9.43 o                         
   7   0  13         51.79         53.70         5.23 o                         
   8   0  13        111.47        113.50        10.38 o                         
   1   1  13        612.10        618.91        16.94 o                         
   2   1  13        282.93        251.10         5.05 o                         
   3   1  13        815.95        843.86        11.01 o                         
   4   1  13        230.97        243.49         5.70 o                         
   5   1  13        392.67        378.82         8.03 o                         
   6   1  13         37.11         43.74         3.43 o                         
   7   1  13          8.40         11.09         6.04 o                         
   8   1  13        187.04        207.01        13.79 o                         
   1   2  13        782.25        732.83        11.67 o                         
   2   2  13        662.85        647.68        12.10 o                         
   3   2  13         20.40         23.72         2.66 o                         
   4   2  13        291.55        288.44         5.92 o                         
   5   2  13        388.16        386.74         7.04 o                         
   6   2  13        237.54        233.83         5.82 o                         
   7   2  13        242.82        229.39        15.00 o                         
   8   2  13         31.98         46.93        12.43 o                         
   1   3  13       1903.41       2003.64        21.11 o                         
   2   3  13        611.92        616.77         9.28 o                         
   3   3  13        468.46        462.26         8.15 o                         
   4   3  13        900.76        954.94        13.89 o                         
   5   3  13        119.24        124.79         4.02 o                         
   6   3  13        101.86        101.18         6.65 o                         
   7   3  13         83.62         78.41         6.72 o                         
   8   3  13         71.37         75.31         8.91 o                         
   1   4  13         54.96         57.85         2.94 o                         
   2   4  13         90.55         84.64         3.56 o                         
   3   4  13        558.68        590.58        10.83 o                         
   4   4  13        488.71        472.98         9.03 o                         
   5   4  13        408.53        418.74        11.94 o                         
   6   4  13        120.07        119.13         7.26 o                         
   7   4  13        193.10        200.16        10.30 o                         
   1   5  13       1048.30        991.57        14.55 o                         
   2   5  13       1044.24       1007.93        18.77 o                         
   3   5  13        195.35        199.07         6.63 o                         
   4   5  13        759.67        764.51        13.45 o                         
   5   5  13        318.74        296.08         7.88 o                         
   6   5  13         13.17         19.04         5.17 o                         
   7   5  13        319.06        323.82        13.46 o                         
   1   6  13        647.57        615.97        16.05 o                         
   2   6  13        591.53        568.01        13.02 o                         
   3   6  13         12.66         10.44         2.82 o                         
   4   6  13         71.74         71.82         4.17 o                         
   5   6  13         16.52         18.85         4.93 o                         
   6   6  13        132.00        126.56        11.59 o                         
   7   6  13        130.40        129.81        15.70 o                         
   1   7  13        481.80        464.29        12.04 o                         
   2   7  13        377.77        398.75        11.35 o                         
   3   7  13        388.62        403.63         9.85 o                         
   4   7  13        385.71        379.97        22.37 o                         
   5   7  13        104.08        111.72         9.60 o                         
   6   7  13         72.41         98.92         8.96 o                         
   1   8  13         38.10         43.54         3.15 o                         
   2   8  13         17.28         20.40         3.60 o                         
   3   8  13         81.98         79.31         7.85 o                         
   4   8  13         16.39         24.41         6.36 o                         
   5   8  13         82.19         77.10        16.70 o                         
   6   8  13         78.44         80.05         8.42 o                         
   1   9  13        629.13        634.50        35.01 o                         
   2   9  13         50.27         48.41         5.76 o                         
   3   9  13        268.92        245.54        14.89 o                         
   4   9  13        475.89        446.63        20.16 o                         
   5   9  13         35.32         39.12         7.17 o                         
   1  10  13         95.57         82.29        10.49 o                         
   2  10  13         84.53         69.08         9.53 o                         
   3  10  13         32.73         33.78         7.01 o                         
   4  10  13         15.61         27.16        10.92 o                         
   1  11  13         59.44         60.35        14.82 o                         
   2  11  13         89.55         85.76        10.11 o                         
   3  11  13         19.19         29.75         7.07 o                         
   0 -11  14         25.17         25.21         9.91 o                         
   1 -11  14          4.73          8.42         6.00 o                         
   2 -11  14         11.42          7.82         5.67 o                         
   0 -10  14        285.74        257.76        22.57 o                         
   1 -10  14        138.69        137.56        12.65 o                         
   2 -10  14         68.98         76.68         9.56 o                         
   3 -10  14        222.27        211.48        14.68 o                         
   4 -10  14          3.46         -0.13         5.68 o                         
   0  -9  14        184.11        190.54        19.80 o                         
   1  -9  14         94.31         76.36         9.29 o                         
   2  -9  14         55.45         58.83         8.54 o                         
   3  -9  14         82.27         90.07        10.24 o                         
   4  -9  14         32.45         50.71         8.57 o                         
   5  -9  14         32.72         42.36        11.15 o                         
   0  -8  14        229.44        194.33        18.94 o                         
   1  -8  14         31.16         28.08         6.76 o                         
   2  -8  14         15.42         13.01         5.86 o                         
   3  -8  14         12.92         17.01         7.84 o                         
   4  -8  14        118.06        130.54        11.62 o                         
   5  -8  14          9.57          1.89         5.16 o                         
   0  -7  14        786.65        765.50        36.02 o                         
   1  -7  14         55.90         59.88         9.53 o                         
   2  -7  14        175.78        178.01        12.52 o                         
   3  -7  14        227.36        222.32        13.94 o                         
   4  -7  14         61.25         67.14        13.51 o                         
   5  -7  14         94.78        101.58         6.86 o                         
   6  -7  14         72.32         67.90         5.95 o                         
   0  -6  14       1020.85        982.79        40.64 o                         
   1  -6  14        217.36        209.69        19.75 o                         
   2  -6  14        148.90        149.90        12.21 o                         
   3  -6  14        185.74        205.61        23.36 o                         
   4  -6  14          7.15          8.24         4.12 o                         
   5  -6  14         55.96         50.62         6.32 o                         
   6  -6  14        126.45        139.90         7.90 o                         
   0  -5  14         78.23         73.32        11.54 o                         
   1  -5  14        131.74        137.70        10.39 o                         
   2  -5  14        316.89        316.69        15.13 o                         
   3  -5  14        125.86        118.89         7.68 o                         
   4  -5  14         51.35         55.58         4.25 o                         
   5  -5  14         40.76         41.61         6.72 o                         
   6  -5  14        159.26        167.73         8.41 o                         
   7  -5  14         10.00         18.30         6.67 o                         
   0  -4  14        244.33        268.62        13.06 o                         
   1  -4  14        239.96        239.74         8.80 o                         
   2  -4  14          7.09          3.14         3.93 o                         
   3  -4  14       1070.96       1064.10        16.43 o                         
   4  -4  14        181.77        181.89         7.48 o                         
   5  -4  14        150.29        147.71         6.21 o                         
   6  -4  14        639.09        629.64        20.20 o                         
   7  -4  14        117.48        118.58         7.28 o                         
   0  -3  14       1411.36       1391.25        54.59 o                         
   1  -3  14        588.23        592.50        13.84 o                         
   2  -3  14        648.71        681.29        14.85 o                         
   3  -3  14        459.43        463.28         8.88 o                         
   4  -3  14        106.37        114.58         5.14 o                         
   5  -3  14         55.87         59.39         4.22 o                         
   6  -3  14         63.31         67.81         5.26 o                         
   7  -3  14         28.57         31.07         4.50 o                         
   0  -2  14       2532.80       2642.12        49.25 o                         
   1  -2  14        460.88        470.07        11.91 o                         
   2  -2  14        487.12        501.10        11.93 o                         
   3  -2  14       1849.20       1828.12        22.35 o                         
   4  -2  14          8.65          7.35         2.26 o                         
   5  -2  14        500.98        476.76        11.46 o                         
   6  -2  14         65.36         72.69         6.12 o                         
   7  -2  14        255.25        275.64        11.55 o                         
   0  -1  14       1528.36       1447.46        32.63 o                         
   1  -1  14         12.22         14.96         2.81 o                         
   2  -1  14        284.33        307.87         6.22 o                         
   3  -1  14        372.14        373.72         7.49 o                         
   4  -1  14        127.84        143.53         5.34 o                         
   5  -1  14         93.49         95.03         5.07 o                         
   6  -1  14        235.30        245.63        10.06 o                         
   7  -1  14         12.01         11.77         3.57 o                         
   8  -1  14        127.90        109.07        10.42 o                         
   0   0  14        107.57         78.17         9.62 o                         
   1   0  14        345.34        290.02         8.03 o                         
   2   0  14        190.98        181.22         4.66 o                         
   3   0  14        321.91        290.31         6.04 o                         
   4   0  14        152.33        145.57         4.91 o                         
   5   0  14          1.36          1.57         2.17 o                         
   6   0  14         37.19         45.45         4.63 o                         
   7   0  14        313.81        331.17        15.92 o                         
   8   0  14          0.03         -2.13         5.36 o                         
   0   1  14       1541.75       1466.36        46.37 o                         
   1   1  14         11.21         16.42         3.96 o                         
   2   1  14        282.55        305.92         5.65 o                         
   3   1  14        377.76        363.49         6.86 o                         
   4   1  14        130.59        151.49         4.66 o                         
   5   1  14         92.09         90.77         4.02 o                         
   6   1  14        236.28        271.00         8.71 o                         
   7   1  14         12.17         12.36         9.14 o                         
   8   1  14        125.44        133.91        11.25 o                         
   0   2  14       2509.88       2611.74        49.22 o                         
   1   2  14        458.12        443.41         8.31 o                         
   2   2  14        487.64        492.46         8.91 o                         
   3   2  14       1831.71       1844.34        20.45 o                         
   4   2  14          8.67          6.38         1.96 o                         
   5   2  14        495.54        490.14         9.27 o                         
   6   2  14         63.97         64.01         3.92 o                         
   7   2  14        259.93        256.51        11.49 o                         
   0   3  14       1411.22       1404.19        18.54 o                         
   1   3  14        588.86        606.46         9.32 o                         
   2   3  14        646.41        676.04        10.60 o                         
   3   3  14        451.96        455.15         8.37 o                         
   4   3  14        108.55        117.26         5.18 o                         
   5   3  14         53.96         50.99         3.21 o                         
   6   3  14         60.74         67.56         4.97 o                         
   7   3  14         28.71         30.89         5.00 o                         
   0   4  14        260.61        277.69         7.25 o                         
   1   4  14        246.66        236.66         5.93 o                         
   2   4  14          6.04          4.15         2.34 o                         
   3   4  14       1081.71       1055.17        16.37 o                         
   4   4  14        180.41        170.45         5.46 o                         
   5   4  14        147.68        157.17         8.35 o                         
   6   4  14        636.14        611.69        14.69 o                         
   7   4  14        116.79        109.95         8.04 o                         
   0   5  14         80.91         75.00         7.55 o                         
   1   5  14        128.61        124.05         5.61 o                         
   2   5  14        321.39        323.54        11.09 o                         
   3   5  14        123.41        125.92         6.05 o                         
   4   5  14         50.44         49.37         3.61 o                         
   5   5  14         42.31         43.60         3.80 o                         
   6   5  14        162.14        166.60        10.66 o                         
   7   5  14         10.36         15.34         4.41 o                         
   0   6  14       1011.68       1022.88        61.00 o                         
   1   6  14        216.90        202.74         9.04 o                         
   2   6  14        150.95        152.46         6.72 o                         
   3   6  14        192.72        213.87         8.11 o                         
   4   6  14          6.23          5.09         2.58 o                         
   5   6  14         54.73         50.89         7.05 o                         
   6   6  14        133.33        115.06        13.50 o                         
   0   7  14        790.53        795.47        27.25 o                         
   1   7  14         56.62         54.38         3.57 o                         
   2   7  14        173.39        178.43         7.65 o                         
   3   7  14        224.27        221.71         8.71 o                         
   4   7  14         62.48         72.91        11.77 o                         
   5   7  14         92.54         85.16         8.75 o                         
   6   7  14         70.31         75.89         8.42 o                         
   0   8  14        236.27        207.10         9.45 o                         
   1   8  14         33.21         24.44         2.81 o                         
   2   8  14         15.36         14.82         4.77 o                         
   3   8  14         12.90         10.78         5.48 o                         
   4   8  14        118.74        148.65        11.75 o                         
   5   8  14         10.02          2.63         5.32 o                         
   0   9  14        184.00        158.80        17.81 o                         
   1   9  14         93.06         77.00        10.24 o                         
   2   9  14         56.74         66.35         9.06 o                         
   3   9  14         81.75         89.42        17.15 o                         
   4   9  14         33.52         33.62         7.29 o                         
   5   9  14         33.45         29.23         8.05 o                         
   0  10  14        286.91        262.29        22.94 o                         
   1  10  14        138.94        147.80        12.93 o                         
   2  10  14         70.93         66.69         9.47 o                         
   3  10  14        222.42        218.91        17.17 o                         
   4  10  14          3.66         10.67         6.68 o                         
   0  11  14         27.08          9.61         8.52 o                         
   1  11  14          4.58          7.95         6.05 o                         
   2  11  14         11.63          6.07         6.70 o                         
   1 -11  15        110.13        103.12        11.35 o                         
   1 -10  15         58.40         50.49         8.37 o                         
   2 -10  15         41.06         52.32         8.60 o                         
   3 -10  15         13.39         23.63         7.57 o                         
   1  -9  15        250.35        258.63        16.02 o                         
   2  -9  15        167.02        156.46        12.73 o                         
   3  -9  15         39.78         39.30         8.76 o                         
   4  -9  15        111.99        131.44        17.74 o                         
   1  -8  15          2.31         -4.34         6.98 o                         
   2  -8  15         33.43         29.66         9.78 o                         
   3  -8  15          8.84         27.14        11.40 o                         
   4  -8  15         17.83          9.09         7.79 o                         
   5  -8  15         26.54         59.61         9.12 o                         
   1  -7  15        386.22        356.46        17.48 o                         
   2  -7  15        469.26        478.02        20.29 o                         
   3  -7  15         62.02         70.97         9.16 o                         
   4  -7  15          5.25          1.21         6.22 o                         
   5  -7  15         59.64         72.38        12.80 o                         
   6  -7  15          3.52          3.85         5.19 o                         
   1  -6  15        201.70        188.34        12.64 o                         
   2  -6  15        153.56        143.65        11.10 o                         
   3  -6  15         21.68         21.99         9.16 o                         
   4  -6  15        202.86        195.32        13.19 o                         
   5  -6  15         65.26         64.29         5.64 o                         
   6  -6  15         33.10         29.59         5.08 o                         
   1  -5  15        153.68        144.98        11.10 o                         
   2  -5  15        350.59        337.24        16.10 o                         
   3  -5  15         63.31         68.86         8.02 o                         
   4  -5  15        673.38        674.27        15.28 o                         
   5  -5  15        251.50        283.47        10.22 o                         
   6  -5  15         11.66         21.10         4.25 o                         
   7  -5  15        179.37        200.99        12.70 o                         
   1  -4  15        461.15        476.67        27.39 o                         
   2  -4  15        580.13        584.82        20.96 o                         
   3  -4  15         43.64         42.92         5.25 o                         
   4  -4  15        427.22        446.88        10.48 o                         
   5  -4  15         64.77         71.37         4.71 o                         
   6  -4  15         62.90         74.10         5.86 o                         
   7  -4  15         88.47         76.96         6.92 o                         
   1  -3  15       1540.05       1559.83        39.33 o                         
   2  -3  15       1540.38       1446.48        27.88 o                         
   3  -3  15         29.11         32.23         2.98 o                         
   4  -3  15        886.78        876.62        15.00 o                         
   5  -3  15        168.96        165.82         6.45 o                         
   6  -3  15         40.91         39.10         4.29 o                         
   7  -3  15        141.48        155.18         8.01 o                         
   1  -2  15         44.17         40.48         4.14 o                         
   2  -2  15        148.67        152.52         7.03 o                         
   3  -2  15         15.57         16.96         2.56 o                         
   4  -2  15        309.18        308.32         8.78 o                         
   5  -2  15        181.69        202.11         8.82 o                         
   6  -2  15        204.47        201.06         9.39 o                         
   7  -2  15        163.32        149.88         8.66 o                         
   1  -1  15        184.10        184.91         6.24 o                         
   2  -1  15        521.63        499.68         7.53 o                         
   3  -1  15        200.58        205.93         5.89 o                         
   4  -1  15        531.53        516.82        11.37 o                         
   5  -1  15        367.16        386.65        10.18 o                         
   6  -1  15         49.49         43.55         4.70 o                         
   7  -1  15        187.51        185.87        12.11 o                         
   1   0  15          8.09         11.59         2.92 o                         
   2   0  15        142.38        143.54         3.61 o                         
   3   0  15         34.38         33.23         2.45 o                         
   4   0  15        208.39        224.83         6.55 o                         
   5   0  15        121.71        115.30         5.13 o                         
   6   0  15         62.53         55.71         5.17 o                         
   7   0  15        181.30        185.27        12.01 o                         
   1   1  15        169.95        181.06         6.64 o                         
   2   1  15        531.02        499.63         7.53 o                         
   3   1  15        200.13        206.12         5.43 o                         
   4   1  15        529.93        505.42         9.43 o                         
   5   1  15        376.39        393.68         8.41 o                         
   6   1  15         49.26         55.37         4.89 o                         
   7   1  15        183.96        189.23        36.22 o                         
   1   2  15         42.43         40.49         2.63 o                         
   2   2  15        147.62        151.44         4.11 o                         
   3   2  15         15.50         16.31         2.25 o                         
   4   2  15        306.14        312.14         7.28 o                         
   5   2  15        182.89        201.24         6.04 o                         
   6   2  15        204.15        188.52         6.45 o                         
   7   2  15        161.87        171.16         9.40 o                         
   1   3  15       1527.75       1546.98        15.00 o                         
   2   3  15       1537.29       1472.64        18.98 o                         
   3   3  15         29.05         30.20         3.71 o                         
   4   3  15        873.08        884.63        13.34 o                         
   5   3  15        160.96        157.41         5.42 o                         
   6   3  15         40.56         36.72         4.06 o                         
   7   3  15        136.49        142.81         8.85 o                         
   1   4  15        466.45        454.97         7.50 o                         
   2   4  15        583.84        589.58        12.07 o                         
   3   4  15         43.84         35.89         3.58 o                         
   4   4  15        431.78        436.19         9.09 o                         
   5   4  15         65.08         74.28         4.74 o                         
   6   4  15         62.91         71.97         5.48 o                         
   7   4  15         89.98         96.45         7.96 o                         
   1   5  15        143.08        143.62         4.54 o                         
   2   5  15        337.90        319.65        13.87 o                         
   3   5  15         63.83         50.76         4.25 o                         
   4   5  15        680.24        686.80        12.91 o                         
   5   5  15        251.85        272.53        19.84 o                         
   6   5  15         11.60         12.24         5.15 o                         
   7   5  15        183.42        180.59        10.32 o                         
   1   6  15        205.65        202.01         7.54 o                         
   2   6  15        157.01        148.21         9.42 o                         
   3   6  15         21.75         19.51         3.39 o                         
   4   6  15        206.48        186.51         6.71 o                         
   5   6  15         66.21         68.17         8.34 o                         
   6   6  15         33.28         23.16         8.46 o                         
   1   7  15        401.12        388.01         8.70 o                         
   2   7  15        485.58        453.30        12.26 o                         
   3   7  15         62.18         65.84         5.22 o                         
   4   7  15          3.74          7.63         4.81 o                         
   5   7  15         55.31         51.63         7.85 o                         
   6   7  15          3.59          7.56         7.97 o                         
   1   8  15          1.96          4.57         2.97 o                         
   2   8  15         32.52         26.38         5.04 o                         
   3   8  15          8.72         10.25         7.13 o                         
   4   8  15         16.98         15.47         5.99 o                         
   5   8  15         26.63         28.40         6.59 o                         
   1   9  15        242.28        231.94        14.92 o                         
   2   9  15        165.62        170.60        13.10 o                         
   3   9  15         39.52         26.39         6.73 o                         
   4   9  15        115.74        135.45        12.06 o                         
   1  10  15         56.80         48.00         8.31 o                         
   2  10  15         39.87         39.61         8.08 o                         
   3  10  15         13.44          8.04         5.65 o                         
   1  11  15        114.66         99.32        11.85 o                         
   0 -10  16        191.43        195.96        20.81 o                         
   1 -10  16         51.31         54.28         8.78 o                         
   2 -10  16        125.54        123.61        12.24 o                         
   3 -10  16        245.50        293.12        24.72 o                         
   0  -9  16         19.50         21.06         9.78 o                         
   1  -9  16          8.59          9.11         6.35 o                         
   2  -9  16        115.46         97.99        11.08 o                         
   3  -9  16         93.17         90.61        17.23 o                         
   4  -9  16          1.97          9.14         6.84 o                         
   0  -8  16        392.16        442.45        29.22 o                         
   1  -8  16        141.01        135.80        11.77 o                         
   2  -8  16         95.74         87.18        14.54 o                         
   3  -8  16        268.70        262.59        16.21 o                         
   4  -8  16         77.88         77.78         9.36 o                         
   5  -8  16         36.86         52.32        11.44 o                         
   0  -7  16        568.44        573.51        32.15 o                         
   1  -7  16         52.81         47.28         8.57 o                         
   2  -7  16         19.24         19.43         6.02 o                         
   3  -7  16          2.71          0.25         5.86 o                         
   4  -7  16          3.13          7.61         5.06 o                         
   5  -7  16         57.76         58.62        11.33 o                         
   0  -6  16        923.50        901.54        40.39 o                         
   1  -6  16         78.61         76.83         9.13 o                         
   2  -6  16        294.58        286.32        15.80 o                         
   3  -6  16        522.06        508.19        21.14 o                         
   4  -6  16          2.46          4.34         5.54 o                         
   5  -6  16         31.39         28.03         4.26 o                         
   6  -6  16        122.87        119.21         7.51 o                         
   0  -5  16       2371.03       2324.54        70.59 o                         
   1  -5  16        456.35        427.68        18.58 o                         
   2  -5  16        193.35        185.60        12.65 o                         
   3  -5  16        720.83        711.70        24.63 o                         
   4  -5  16         99.65        114.98         7.67 o                         
   5  -5  16        255.43        248.07         9.71 o                         
   6  -5  16         12.05          5.83         3.69 o                         
   0  -4  16        140.73        128.04        15.12 o                         
   1  -4  16        352.07        333.44        15.99 o                         
   2  -4  16          5.98          7.34         4.78 o                         
   3  -4  16        349.89        335.47        21.33 o                         
   4  -4  16        226.59        246.95         8.75 o                         
   5  -4  16        231.75        227.78        10.79 o                         
   6  -4  16        239.79        246.44         9.87 o                         
   7  -4  16         91.35         86.64         6.54 o                         
   0  -3  16        588.64        561.02        28.90 o                         
   1  -3  16         43.44         51.88         8.04 o                         
   2  -3  16        186.17        181.74        24.99 o                         
   3  -3  16        280.83        288.55         8.29 o                         
   4  -3  16        172.29        166.14         6.34 o                         
   5  -3  16        260.41        272.41         8.32 o                         
   6  -3  16         29.99         30.08         4.48 o                         
   7  -3  16         77.92         91.88         9.27 o                         
   0  -2  16         26.36         10.74         7.09 o                         
   1  -2  16         71.37         65.42         6.05 o                         
   2  -2  16         95.50         83.58         6.65 o                         
   3  -2  16        340.79        369.39         8.27 o                         
   4  -2  16        124.53        134.18         5.93 o                         
   5  -2  16        293.13        297.29         9.11 o                         
   6  -2  16        201.20        215.13         9.68 o                         
   7  -2  16         73.70         91.63         6.94 o                         
   0  -1  16        666.25        654.98        17.44 o                         
   1  -1  16        389.41        394.13        10.26 o                         
   2  -1  16        398.84        374.28        12.79 o                         
   3  -1  16        197.06        196.28         5.76 o                         
   4  -1  16        197.13        197.48         6.84 o                         
   5  -1  16         87.26         92.00         5.13 o                         
   6  -1  16         66.13         64.41         5.55 o                         
   7  -1  16         78.76         58.72         7.29 o                         
   0   0  16        296.23        301.95        11.43 o                         
   1   0  16        138.07        132.82         6.74 o                         
   2   0  16         57.67         54.24         2.61 o                         
   3   0  16        131.59        140.53         5.38 o                         
   4   0  16          1.39          3.39         2.12 o                         
   5   0  16         63.91         55.58         3.90 o                         
   6   0  16          1.39          0.90         3.16 o                         
   7   0  16         19.14         21.44         5.60 o                         
   0   1  16        667.51        702.26        22.70 o                         
   1   1  16        390.06        403.06        11.42 o                         
   2   1  16        400.19        366.07         9.51 o                         
   3   1  16        196.63        199.95         5.38 o                         
   4   1  16        196.70        191.42         5.73 o                         
   5   1  16         87.84         94.81         4.67 o                         
   6   1  16         65.32         59.23         4.74 o                         
   7   1  16         78.55         54.23        13.40 o                         
   0   2  16         22.28         21.70         7.46 o                         
   1   2  16         66.95         68.99         6.01 o                         
   2   2  16         95.95         86.39         3.22 o                         
   3   2  16        341.70        347.63         8.81 o                         
   4   2  16        120.59        130.37         4.88 o                         
   5   2  16        292.12        271.47         7.14 o                         
   6   2  16        203.87        206.03        12.48 o                         
   7   2  16         74.31         95.89         7.43 o                         
   0   3  16        585.59        552.62         9.47 o                         
   1   3  16         42.99         34.66         2.48 o                         
   2   3  16        185.25        169.10        14.02 o                         
   3   3  16        282.77        263.68         8.32 o                         
   4   3  16        172.35        171.71         5.63 o                         
   5   3  16        261.11        275.67         7.26 o                         
   6   3  16         30.54         30.54         3.92 o                         
   7   3  16         78.05         90.80         7.49 o                         
   0   4  16        145.89        140.50         5.25 o                         
   1   4  16        357.41        345.78         6.27 o                         
   2   4  16          7.15         10.65         2.60 o                         
   3   4  16        357.49        361.18        10.12 o                         
   4   4  16        228.53        244.35        10.05 o                         
   5   4  16        236.99        239.13         7.42 o                         
   6   4  16        237.57        245.46         9.26 o                         
   7   4  16         88.06         88.09         7.42 o                         
   0   5  16       2375.42       2370.35        34.26 o                         
   1   5  16        457.59        456.64         8.20 o                         
   2   5  16        193.98        210.33         9.11 o                         
   3   5  16        723.29        753.51        15.30 o                         
   4   5  16        100.36        120.27         5.43 o                         
   5   5  16        256.00        260.46        14.19 o                         
   6   5  16         12.06          8.37         3.33 o                         
   0   6  16        913.81        957.54        24.85 o                         
   1   6  16         77.47         85.52         5.18 o                         
   2   6  16        292.37        279.11         9.08 o                         
   3   6  16        520.28        508.33        12.88 o                         
   4   6  16          2.59         -1.42         5.25 o                         
   5   6  16         32.34         31.93         7.49 o                         
   6   6  16        124.02        110.93        16.09 o                         
   0   7  16        564.58        549.49        19.64 o                         
   1   7  16         52.66         47.56         3.33 o                         
   2   7  16         18.66         18.65         6.09 o                         
   3   7  16          3.00         -1.83         5.21 o                         
   4   7  16          3.21         -0.56         5.47 o                         
   5   7  16         57.35         64.59        13.42 o                         
   0   8  16        391.50        411.89        18.43 o                         
   1   8  16        138.85        144.42        12.27 o                         
   2   8  16         96.24         82.16         9.67 o                         
   3   8  16        268.03        268.59        16.18 o                         
   4   8  16         77.10         80.07        15.13 o                         
   5   8  16         37.55         50.84         8.12 o                         
   0   9  16         19.67         23.43        10.81 o                         
   1   9  16          8.30         13.66         7.24 o                         
   2   9  16        115.17        105.83        11.27 o                         
   3   9  16         92.00         90.20        10.46 o                         
   4   9  16          1.90         -2.49         7.66 o                         
   0  10  16        191.28        201.71        21.16 o                         
   1  10  16         51.40         61.43        17.39 o                         
   2  10  16        123.65        138.05        26.05 o                         
   3  10  16        240.18        296.60        18.03 o                         
   1 -10  17         48.00         71.57        10.17 o                         
   2 -10  17         22.31         26.18        10.67 o                         
   1  -9  17        176.11        210.94        15.29 o                         
   2  -9  17        328.28        357.45        22.41 o                         
   3  -9  17         79.71         60.20         9.53 o                         
   1  -8  17         80.59         93.56        10.39 o                         
   2  -8  17         42.64         47.55         8.24 o                         
   3  -8  17         32.76         60.26         9.58 o                         
   4  -8  17         75.09        106.91        11.35 o                         
   1  -7  17        374.26        389.67        19.29 o                         
   2  -7  17        483.89        506.20        22.00 o                         
   3  -7  17         35.61         26.44         7.19 o                         
   4  -7  17        417.87        443.51        22.30 o                         
   5  -7  17         92.00         86.04         9.92 o                         
   1  -6  17        261.18        265.27        15.51 o                         
   2  -6  17         74.99         64.67         8.53 o                         
   3  -6  17        129.86        128.00        12.19 o                         
   4  -6  17         56.79         59.94         8.59 o                         
   5  -6  17          2.51          0.77        10.45 o                         
   1  -5  17        916.05        927.86        28.88 o                         
   2  -5  17        361.56        398.88        17.81 o                         
   3  -5  17         50.00         42.74         8.31 o                         
   4  -5  17        267.58        297.21        16.34 o                         
   5  -5  17        124.93        129.94         7.14 o                         
   6  -5  17         31.95         39.83         5.07 o                         
   1  -4  17        126.38        124.83        10.78 o                         
   2  -4  17        216.21        205.19        13.16 o                         
   3  -4  17        349.66        340.34        16.85 o                         
   4  -4  17        330.00        310.92         9.85 o                         
   5  -4  17         19.69         21.00         3.66 o                         
   6  -4  17        187.31        189.94         9.23 o                         
   1  -3  17        525.87        526.37        20.52 o                         
   2  -3  17        547.75        593.51        26.32 o                         
   3  -3  17        607.80        578.12        21.66 o                         
   4  -3  17        112.66        106.62         5.69 o                         
   5  -3  17         21.75         22.31         3.55 o                         
   6  -3  17          6.49          2.23         3.14 o                         
   1  -2  17        501.66        485.37        19.06 o                         
   2  -2  17        316.48        315.79        15.34 o                         
   3  -2  17        789.85        785.38        14.02 o                         
   4  -2  17        416.62        398.92        11.41 o                         
   5  -2  17        135.75        135.74         9.08 o                         
   6  -2  17        158.13        154.63         8.33 o                         
   7  -2  17         84.63         94.01         8.78 o                         
   1  -1  17        567.43        544.18        14.12 o                         
   2  -1  17         63.43         49.78         7.27 o                         
   3  -1  17        151.60        160.70         5.52 o                         
   4  -1  17         20.35         17.18         2.63 o                         
   5  -1  17        165.48        176.28         6.94 o                         
   6  -1  17        154.11        144.47         8.03 o                         
   7  -1  17        127.93        147.48        23.48 o                         
   1   0  17         48.90         41.37         5.62 o                         
   2   0  17         60.95         53.56         5.72 o                         
   3   0  17        482.84        484.81        10.12 o                         
   4   0  17        265.66        265.78         7.36 o                         
   5   0  17        143.85        138.22         5.77 o                         
   6   0  17         14.85          8.90         4.01 o                         
   7   0  17          1.37          1.80        12.69 o                         
   1   1  17        572.65        571.13        16.49 o                         
   2   1  17         59.47         54.37         2.75 o                         
   3   1  17        151.10        151.78         5.07 o                         
   4   1  17         24.41         23.25         2.71 o                         
   5   1  17        160.23        167.00         6.26 o                         
   6   1  17        154.68        155.80         8.13 o                         
   7   1  17        131.53        146.64        17.68 o                         
   1   2  17        502.47        467.87        18.80 o                         
   2   2  17        318.93        318.83         6.30 o                         
   3   2  17        790.66        775.41        12.70 o                         
   4   2  17        417.93        396.24        10.54 o                         
   5   2  17        136.39        131.79         5.66 o                         
   6   2  17        158.51        155.28        14.77 o                         
   7   2  17         85.19         98.48         8.32 o                         
   1   3  17        525.07        519.02         8.86 o                         
   2   3  17        527.56        566.34        16.72 o                         
   3   3  17        608.15        594.39        11.17 o                         
   4   3  17        105.28        103.52         5.70 o                         
   5   3  17         23.12         28.32         3.18 o                         
   6   3  17          6.30          8.73         3.03 o                         
   1   4  17        127.72        121.49         3.50 o                         
   2   4  17        218.21        207.17         6.70 o                         
   3   4  17        350.10        345.46        11.78 o                         
   4   4  17        332.26        318.21        15.26 o                         
   5   4  17         19.17         14.28         3.37 o                         
   6   4  17        187.65        187.22         8.60 o                         
   1   5  17        932.18        946.75        12.70 o                         
   2   5  17        364.99        397.51        18.02 o                         
   3   5  17         50.30         42.81         4.50 o                         
   4   5  17        257.77        255.15        14.16 o                         
   5   5  17        127.22        130.50        10.75 o                         
   6   5  17         32.17         35.63         5.98 o                         
   1   6  17        258.41        264.29        10.03 o                         
   2   6  17         73.71         67.98         4.76 o                         
   3   6  17        129.94        118.10         7.58 o                         
   4   6  17         55.77         48.83         5.38 o                         
   5   6  17          2.46          2.50         8.26 o                         
   1   7  17        376.51        370.88        10.81 o                         
   2   7  17        472.60        485.19        21.44 o                         
   3   7  17         35.80         24.20        11.47 o                         
   4   7  17        417.62        432.22        20.07 o                         
   5   7  17         92.12         99.71        10.15 o                         
   1   8  17         79.05         82.69        10.29 o                         
   2   8  17         42.13         31.28         7.22 o                         
   3   8  17         32.59         47.11         8.33 o                         
   4   8  17         74.33         66.63         9.15 o                         
   1   9  17        175.63        199.14        14.54 o                         
   2   9  17        324.71        387.71        20.24 o                         
   3   9  17         79.73         77.98        18.44 o                         
   1  10  17         46.95         61.49         9.73 o                         
   2  10  17         22.61         35.92        11.69 o                         
   0  -9  18         61.23         54.45        12.48 o                         
   1  -9  18         37.16         37.44         8.78 o                         
   2  -9  18          1.71         -6.13         6.15 o                         
   0  -8  18        355.09        356.96        27.36 o                         
   1  -8  18         23.24         48.58         9.10 o                         
   2  -8  18         88.23         90.47        15.35 o                         
   3  -8  18         83.30         86.73        10.68 o                         
   4  -8  18          9.69          9.97         8.41 o                         
   0  -7  18         40.80         50.25        13.23 o                         
   1  -7  18         82.63         73.65        13.85 o                         
   2  -7  18        126.29        143.75        24.74 o                         
   3  -7  18        221.27        222.22        15.05 o                         
   4  -7  18         14.47         19.77         6.13 o                         
   0  -6  18        496.87        571.02        32.76 o                         
   1  -6  18        138.90        147.73        18.50 o                         
   2  -6  18        328.48        299.43        17.06 o                         
   3  -6  18        221.36        220.60        22.78 o                         
   4  -6  18         42.67         50.61         8.71 o                         
   5  -6  18         17.94         17.12         5.99 o                         
   0  -5  18        115.62        102.19        14.82 o                         
   1  -5  18         21.67         15.77         6.15 o                         
   2  -5  18        476.21        440.55        28.30 o                         
   3  -5  18         42.26         40.41        12.25 o                         
   4  -5  18         54.31         44.63         7.96 o                         
   5  -5  18         66.72         73.67         5.68 o                         
   0  -4  18         94.61        113.57        14.86 o                         
   1  -4  18        132.64        130.88        23.88 o                         
   2  -4  18        110.27        116.68        13.53 o                         
   3  -4  18         11.08          8.67         6.15 o                         
   4  -4  18         16.65         16.94         6.76 o                         
   5  -4  18         21.01         19.09         3.58 o                         
   6  -4  18         67.33         69.60         9.15 o                         
   0  -3  18        388.92        374.07        24.54 o                         
   1  -3  18         48.77         59.93        12.05 o                         
   2  -3  18       1166.89       1126.99        31.91 o                         
   3  -3  18        545.09        519.00        20.98 o                         
   4  -3  18        192.86        217.71         7.87 o                         
   5  -3  18        266.23        266.15        13.93 o                         
   6  -3  18          4.06          3.83         4.66 o                         
   0  -2  18        703.90        722.45        33.91 o                         
   1  -2  18         94.33        104.11        10.12 o                         
   2  -2  18         10.34         10.15         9.48 o                         
   3  -2  18        363.03        366.03        17.09 o                         
   4  -2  18         90.74        100.99         5.40 o                         
   5  -2  18         52.57         55.05         4.94 o                         
   6  -2  18        116.75        131.04         7.73 o                         
   0  -1  18        157.38        162.40        11.55 o                         
   1  -1  18        424.42        406.19        12.62 o                         
   2  -1  18        140.46        114.27         8.15 o                         
   3  -1  18        410.26        414.55         8.84 o                         
   4  -1  18        107.99        114.59         5.83 o                         
   5  -1  18        192.12        195.99        10.05 o                         
   6  -1  18         44.34         42.84         6.98 o                         
   0   0  18        322.16        350.73        16.34 o                         
   1   0  18        145.79        138.90        10.64 o                         
   2   0  18       1210.50       1199.07        25.98 o                         
   3   0  18        145.65        140.68         4.60 o                         
   4   0  18         90.02         87.16         4.73 o                         
   5   0  18        166.27        170.78         7.15 o                         
   6   0  18        319.11        333.05        15.60 o                         
   0   1  18        152.70        182.78        17.20 o                         
   1   1  18        426.61        410.16        14.46 o                         
   2   1  18        138.39        133.70         8.42 o                         
   3   1  18        407.72        397.77         8.15 o                         
   4   1  18        109.09        108.45         4.91 o                         
   5   1  18        191.15        201.89         7.67 o                         
   6   1  18         45.07         36.95         4.73 o                         
   0   2  18        694.67        665.79        33.02 o                         
   1   2  18         96.60        103.01         9.92 o                         
   2   2  18         11.65         11.62         2.84 o                         
   3   2  18        354.09        347.23         7.82 o                         
   4   2  18         89.27        105.15         5.23 o                         
   5   2  18         49.01         48.32         3.82 o                         
   6   2  18        112.76        113.61         7.45 o                         
   0   3  18        395.56        340.85        23.92 o                         
   1   3  18         49.85         51.85         8.52 o                         
   2   3  18       1172.57       1134.04        15.43 o                         
   3   3  18        551.28        547.67        10.61 o                         
   4   3  18        190.98        213.01         6.86 o                         
   5   3  18        268.23        268.59         8.06 o                         
   6   3  18          4.50         -0.34         2.96 o                         
   0   4  18         87.63         97.10         6.17 o                         
   1   4  18        127.71        118.55         4.56 o                         
   2   4  18        105.92        115.69         7.63 o                         
   3   4  18          9.43         12.07         4.45 o                         
   4   4  18         15.98         16.32         2.70 o                         
   5   4  18         22.54         23.42         4.89 o                         
   6   4  18         66.31         67.23         6.25 o                         
   0   5  18        112.33        108.48         5.13 o                         
   1   5  18         21.93         22.90         2.85 o                         
   2   5  18        472.62        450.38        21.18 o                         
   3   5  18         42.75         32.21         5.02 o                         
   4   5  18         54.94         52.99         5.82 o                         
   5   5  18         65.76         65.13         5.31 o                         
   0   6  18        484.44        506.15        30.52 o                         
   1   6  18        136.84        134.48        11.45 o                         
   2   6  18        324.03        321.47        19.29 o                         
   3   6  18        210.82        197.07        13.94 o                         
   4   6  18         44.93         40.99        11.09 o                         
   5   6  18         16.13         16.05         6.71 o                         
   0   7  18         39.20         50.49        11.57 o                         
   1   7  18         82.76         72.49         9.31 o                         
   2   7  18        126.07        145.10        22.99 o                         
   3   7  18        221.86        220.80        14.72 o                         
   4   7  18         13.99         10.14         6.59 o                         
   0   8  18        359.84        366.01        27.42 o                         
   1   8  18         23.99         17.31         6.86 o                         
   2   8  18         90.06         87.81        10.21 o                         
   3   8  18         83.18         87.54        10.54 o                         
   4   8  18          9.26          7.16         9.49 o                         
   0   9  18         59.15         39.55        12.33 o                         
   1   9  18         37.72         52.51         9.44 o                         
   2   9  18          1.62          1.16         7.68 o                         
   1  -9  19         47.68         46.00         8.39 o                         
   1  -8  19         55.09         74.41        10.37 o                         
   2  -8  19         32.01         31.61         7.95 o                         
   3  -8  19          8.68         13.65         6.83 o                         
   1  -7  19        158.46        161.52        14.03 o                         
   2  -7  19        119.48        126.20        11.86 o                         
   3  -7  19         15.41          9.10        14.41 o                         
   4  -7  19         32.63         29.07         9.25 o                         
   1  -6  19         50.51         57.22         8.57 o                         
   2  -6  19         75.13         69.44         9.62 o                         
   3  -6  19          5.10         12.92         7.38 o                         
   4  -6  19        153.27        160.37        13.46 o                         
   1  -5  19         79.51        108.29        19.63 o                         
   2  -5  19        191.29        195.35        13.77 o                         
   3  -5  19         26.82         37.65         7.89 o                         
   4  -5  19         81.07         66.54         9.24 o                         
   5  -5  19        189.43        212.65        15.07 o                         
   1  -4  19        411.11        383.68        18.52 o                         
   2  -4  19         87.61         76.53         9.18 o                         
   3  -4  19         89.71         96.22         9.79 o                         
   4  -4  19         18.68         17.15         8.13 o                         
   5  -4  19         71.88         61.77        11.71 o                         
   1  -3  19        197.86        214.72        13.99 o                         
   2  -3  19         92.38         87.91        10.46 o                         
   3  -3  19         81.41         84.26        11.83 o                         
   4  -3  19        216.23        210.97         9.62 o                         
   5  -3  19         18.32         17.03         4.24 o                         
   6  -3  19         19.43         12.76        15.56 o                         
   1  -2  19        692.38        700.80        43.06 o                         
   2  -2  19        739.04        721.84        52.52 o                         
   3  -2  19        143.68        144.54        28.30 o                         
   4  -2  19        514.48        523.12        12.00 o                         
   5  -2  19          5.73          5.08         3.23 o                         
   6  -2  19         92.25         95.18         9.68 o                         
   1  -1  19         13.02         15.23         4.00 o                         
   2  -1  19        428.95        432.26        15.59 o                         
   3  -1  19         50.15         24.60         8.70 o                         
   4  -1  19        327.23        311.46         9.47 o                         
   5  -1  19        160.54        197.82        10.64 o                         
   6  -1  19         36.13         34.23         8.89 o                         
   1   0  19          3.46          6.02         4.42 o                         
   2   0  19        200.74        188.75        10.23 o                         
   3   0  19        292.89        302.14         7.47 o                         
   4   0  19        428.04        411.41        10.05 o                         
   5   0  19        313.45        317.47         9.69 o                         
   1   1  19         10.40         14.32         4.99 o                         
   2   1  19        431.88        431.14        16.90 o                         
   3   1  19         50.31         40.59         2.43 o                         
   4   1  19        334.86        334.49         8.30 o                         
   5   1  19        166.14        179.28         7.29 o                         
   6   1  19         36.27         37.55        11.55 o                         
   1   2  19        694.84        679.71        25.30 o                         
   2   2  19        737.49        697.00        19.60 o                         
   3   2  19        143.85        145.76         4.80 o                         
   4   2  19        516.13        514.77        10.72 o                         
   5   2  19          4.97          3.00         2.86 o                         
   6   2  19         92.37         72.18        13.42 o                         
   1   3  19        190.79        211.91        14.05 o                         
   2   3  19         95.90         97.32         2.66 o                         
   3   3  19         80.98         76.07         3.87 o                         
   4   3  19        213.68        202.12         6.69 o                         
   5   3  19         16.34         18.06         4.24 o                         
   6   3  19         19.59         17.50        10.22 o                         
   1   4  19        413.47        403.09        10.02 o                         
   2   4  19         91.17         82.73        10.14 o                         
   3   4  19         89.61         89.31         5.56 o                         
   4   4  19         18.34         16.83         2.64 o                         
   5   4  19         73.46         62.97         8.47 o                         
   1   5  19         76.15         88.77         9.73 o                         
   2   5  19        188.17        180.20        13.39 o                         
   3   5  19         26.83         30.56         7.97 o                         
   4   5  19         83.55         92.24         7.31 o                         
   5   5  19        185.99        210.61        19.61 o                         
   1   6  19         49.20         52.04         8.97 o                         
   2   6  19         75.27         89.79         9.97 o                         
   3   6  19          5.12         -1.35         6.46 o                         
   4   6  19        151.11        142.78        12.35 o                         
   1   7  19        153.93        166.82        16.96 o                         
   2   7  19        120.05        110.41        11.33 o                         
   3   7  19         15.26         23.26         9.01 o                         
   4   7  19         32.85         35.57         7.74 o                         
   1   8  19         57.74         83.62        10.71 o                         
   2   8  19         33.13         18.14        16.21 o                         
   3   8  19          8.67          9.76         6.38 o                         
   1   9  19         48.07         50.41         9.13 o                         
   0  -8  20        162.71        151.84        18.70 o                         
   1  -8  20         54.40         53.61         8.82 o                         
   2  -8  20         58.47         49.89         9.56 o                         
   0  -7  20        186.66        168.77        19.40 o                         
   1  -7  20         29.35         40.47         8.10 o                         
   2  -7  20         11.38          6.03         6.99 o                         
   3  -7  20        128.02        150.64        19.14 o                         
   0  -6  20        117.64        125.12        17.17 o                         
   1  -6  20          7.69         16.59         8.66 o                         
   2  -6  20         63.04         79.47        10.47 o                         
   3  -6  20        195.88        209.96        15.06 o                         
   4  -6  20         14.06         28.04         7.59 o                         
   0  -5  20        146.81        127.75        16.78 o                         
   1  -5  20         24.60         10.99        10.34 o                         
   2  -5  20         64.67         67.49         9.34 o                         
   3  -5  20        176.64        173.51        13.51 o                         
   4  -5  20        121.10        142.09        12.51 o                         
   0  -4  20          9.02         20.71        10.59 o                         
   1  -4  20         84.90         58.65         8.55 o                         
   2  -4  20         33.76         14.31         8.69 o                         
   3  -4  20        143.37        154.99        12.47 o                         
   4  -4  20          8.17         25.80         7.35 o                         
   5  -4  20          4.71         12.48        10.76 o                         
   0  -3  20        706.09        624.22        34.09 o                         
   1  -3  20         76.02         73.84         9.31 o                         
   2  -3  20        170.84        168.86        12.83 o                         
   3  -3  20         20.72         26.50         7.50 o                         
   4  -3  20         48.61         65.29        16.99 o                         
   5  -3  20         32.09         30.20         8.90 o                         
   0  -2  20        606.21        582.88        32.29 o                         
   1  -2  20        206.77        222.27        24.32 o                         
   2  -2  20        108.50        128.56        11.79 o                         
   3  -2  20        314.51        305.74        16.64 o                         
   4  -2  20         38.07         56.79         8.44 o                         
   5  -2  20         67.80         59.41        10.17 o                         
   0  -1  20       1102.61       1050.96        31.23 o                         
   1  -1  20         83.73         66.38         7.11 o                         
   2  -1  20        265.28        271.77        12.75 o                         
   3  -1  20        222.23        197.83        18.26 o                         
   4  -1  20         29.69         45.19        10.12 o                         
   5  -1  20         56.20         48.51         9.86 o                         
   0   0  20        378.21        370.02        17.79 o                         
   1   0  20          1.98         -0.71         4.06 o                         
   2   0  20         93.30         97.99         7.91 o                         
   3   0  20        191.51        179.56        10.12 o                         
   4   0  20         15.06          7.77         5.19 o                         
   5   0  20          1.50          6.82         6.31 o                         
   0   1  20       1099.08       1039.06        30.97 o                         
   1   1  20         81.12         52.40         6.50 o                         
   2   1  20        262.88        247.87        11.85 o                         
   3   1  20        222.88        198.21        10.58 o                         
   4   1  20         31.11         45.08         6.10 o                         
   5   1  20         54.97         44.35        13.24 o                         
   0   2  20        624.29        601.55        32.59 o                         
   1   2  20        207.33        213.61        11.31 o                         
   2   2  20        112.00        116.49         8.39 o                         
   3   2  20        321.28        307.01        12.99 o                         
   4   2  20         37.94         44.95         5.76 o                         
   5   2  20         69.29         53.46         5.83 o                         
   0   3  20        721.19        653.76        34.67 o                         
   1   3  20         77.22         69.52         9.18 o                         
   2   3  20        173.79        165.56         9.88 o                         
   3   3  20         23.17         19.28         4.76 o                         
   4   3  20         48.07         63.28         9.06 o                         
   5   3  20         33.50         40.64         9.83 o                         
   0   4  20          7.13         20.52        10.79 o                         
   1   4  20         86.41         78.89         9.75 o                         
   2   4  20         35.79         15.21         6.39 o                         
   3   4  20        144.57        151.67         9.36 o                         
   4   4  20          8.14         17.51         4.95 o                         
   5   4  20          5.07          0.09         5.67 o                         
   0   5  20        144.07        125.15        15.80 o                         
   1   5  20         24.18         30.28         6.50 o                         
   2   5  20         65.20         73.39        18.19 o                         
   3   5  20        171.76        160.43         9.83 o                         
   4   5  20        123.68        118.27        11.17 o                         
   0   6  20        115.65        122.97        17.07 o                         
   1   6  20          7.27          9.91         6.06 o                         
   2   6  20         61.17         54.94         9.87 o                         
   3   6  20        196.25        213.02        13.10 o                         
   4   6  20         13.35         21.09        12.38 o                         
   0   7  20        191.35        160.46        19.47 o                         
   1   7  20         28.92         49.79         8.42 o                         
   2   7  20         12.23         11.02         6.95 o                         
   3   7  20        125.68        152.97        13.16 o                         
   0   8  20        169.12        165.60        20.25 o                         
   1   8  20         54.47         51.79         9.77 o                         
   2   8  20         60.46         57.18        13.11 o                         
   1  -7  21         37.92         51.19        11.88 o                         
   2  -7  21         29.40         37.15         9.06 o                         
   1  -6  21         44.31         43.48        16.55 o                         
   2  -6  21         62.05         69.44        12.37 o                         
   3  -6  21         60.73         53.81         8.89 o                         
   1  -5  21         67.57         79.01        20.83 o                         
   2  -5  21         81.32        106.08        11.57 o                         
   3  -5  21          1.81         -1.47         6.08 o                         
   4  -5  21        100.35        101.01        17.30 o                         
   1  -4  21         62.00         66.91         9.49 o                         
   2  -4  21         47.84         54.65         8.72 o                         
   3  -4  21         59.08         80.67        10.75 o                         
   4  -4  21         98.25        101.73        18.10 o                         
   1  -3  21        178.44        170.68        13.19 o                         
   2  -3  21         63.40         73.54        10.04 o                         
   3  -3  21         27.00         19.50         6.59 o                         
   4  -3  21         25.85         34.21         7.83 o                         
   5  -3  21         83.38         91.10        10.42 o                         
   1  -2  21        329.39        307.31        16.88 o                         
   2  -2  21        254.69        281.67        16.24 o                         
   3  -2  21          9.05         13.68        16.36 o                         
   4  -2  21        284.70        298.64        17.07 o                         
   5  -2  21         63.30         63.82         8.89 o                         
   1  -1  21        137.43        147.13        18.93 o                         
   2  -1  21        180.01        217.39        18.47 o                         
   3  -1  21         27.11         17.57        10.20 o                         
   4  -1  21        134.06        153.62        16.22 o                         
   5  -1  21         41.31         66.59        11.85 o                         
   1   0  21         62.38         47.54         7.52 o                         
   2   0  21         40.83         37.41         5.89 o                         
   3   0  21         31.30         39.00         6.95 o                         
   4   0  21          0.39         -3.72         4.89 o                         
   5   0  21        136.12        135.05        14.63 o                         
   1   1  21        137.97        128.17         9.26 o                         
   2   1  21        181.72        200.72        11.02 o                         
   3   1  21         27.05         24.25         5.72 o                         
   4   1  21        134.94        133.23         8.95 o                         
   5   1  21         41.17         58.88        10.05 o                         
   1   2  21        331.97        320.25        14.22 o                         
   2   2  21        260.07        233.44        11.94 o                         
   3   2  21          9.15         14.43         4.81 o                         
   4   2  21        286.73        298.50        13.11 o                         
   5   2  21         65.65         57.12         8.41 o                         
   1   3  21        181.69        162.02        14.82 o                         
   2   3  21         63.61         67.05         7.07 o                         
   3   3  21         27.19         29.44         5.57 o                         
   4   3  21         28.06         25.02         5.17 o                         
   5   3  21         85.10         96.94        15.48 o                         
   1   4  21         62.66         72.39        12.70 o                         
   2   4  21         47.45         55.04         6.58 o                         
   3   4  21         58.98         51.70         6.55 o                         
   4   4  21        101.85        109.68         8.15 o                         
   1   5  21         70.65         73.12         9.79 o                         
   2   5  21         79.35         77.73         9.61 o                         
   3   5  21          1.82          9.13         4.56 o                         
   4   5  21         96.60         89.75        12.54 o                         
   1   6  21         43.45         47.49        10.82 o                         
   2   6  21         61.15         59.37        11.17 o                         
   3   6  21         60.74         45.11         6.07 o                         
   1   7  21         40.30         48.41        13.09 o                         
   2   7  21         29.63         48.45         8.46 o                         
   0  -6  22         26.11         10.06         9.22 o                         
   1  -6  22         44.76         41.44        16.18 o                         
   2  -6  22         30.24         15.45        15.53 o                         
   0  -5  22         68.81         61.75        14.31 o                         
   1  -5  22         34.43         48.22         8.89 o                         
   2  -5  22          3.40          3.06         9.35 o                         
   3  -5  22         35.71         30.27         7.85 o                         
   0  -4  22         28.24         27.97        10.44 o                         
   1  -4  22         16.04         14.82         6.85 o                         
   2  -4  22         35.61         31.56        13.18 o                         
   3  -4  22          8.85         13.09         6.72 o                         
   4  -4  22         65.05         63.08         9.66 o                         
   0  -3  22         70.37         76.41        14.10 o                         
   1  -3  22         26.88         39.06         7.67 o                         
   2  -3  22          9.04          9.61         6.79 o                         
   3  -3  22        154.88        143.38        12.49 o                         
   4  -3  22         26.90         30.51         7.67 o                         
   0  -2  22        171.64        207.54        20.95 o                         
   1  -2  22         23.85         27.64        17.05 o                         
   2  -2  22         24.78         21.37         6.81 o                         
   3  -2  22        212.82        214.99        14.94 o                         
   4  -2  22         35.13         35.64        10.72 o                         
   0  -1  22        118.39        138.71        17.09 o                         
   1  -1  22         24.74         34.04         7.19 o                         
   2  -1  22         40.01         31.40         6.97 o                         
   3  -1  22         50.93         41.95        10.39 o                         
   4  -1  22         38.12         39.58         8.14 o                         
   0   0  22        201.32        171.52        17.01 o                         
   1   0  22         96.65         92.57         7.21 o                         
   2   0  22        142.16        136.49         8.69 o                         
   3   0  22        124.78        123.24        11.18 o                         
   4   0  22         41.28         48.52         8.30 o                         
   0   1  22        120.69        116.99        17.53 o                         
   1   1  22         25.45         18.14         5.18 o                         
   2   1  22         40.35         50.76         6.80 o                         
   3   1  22         50.23         40.60         6.19 o                         
   4   1  22         39.40         46.03         6.32 o                         
   0   2  22        173.98        199.73        20.60 o                         
   1   2  22         24.26         30.87         6.01 o                         
   2   2  22         25.74         13.64         4.99 o                         
   3   2  22        212.83        219.93        11.73 o                         
   4   2  22         35.07         38.23         6.03 o                         
   0   3  22         69.83        106.93        16.52 o                         
   1   3  22         26.49         29.84         5.75 o                         
   2   3  22          9.59          8.88         4.64 o                         
   3   3  22        154.53        145.33         9.82 o                         
   4   3  22         26.46         41.02         6.08 o                         
   0   4  22         29.46         30.07         9.61 o                         
   1   4  22         15.39          0.88        14.58 o                         
   2   4  22         34.32         22.06         7.43 o                         
   3   4  22          9.89         16.75         5.43 o                         
   4   4  22         66.09         52.98         8.93 o                         
   0   5  22         68.63         68.66        14.88 o                         
   1   5  22         33.69         31.93        11.19 o                         
   2   5  22          3.70          7.53        11.06 o                         
   3   5  22         34.76         20.58         4.79 o                         
   0   6  22         26.22         19.91        10.85 o                         
   1   6  22         45.51         39.08         8.70 o                         
   2   6  22         30.25         23.95         7.54 o                         
   0   7  22         22.95         56.49        14.15 o                         
   1  -5  23         20.36         38.94         8.98 o                         
   2  -5  23         28.18         40.79        12.34 o                         
   1  -4  23        101.60        130.79        26.00 o                         
   2  -4  23         28.37         26.44         7.19 o                         
   3  -4  23         34.28         36.90        18.24 o                         
   1  -3  23          6.17          7.90         6.56 o                         
   2  -3  23          2.56         -2.34        11.44 o                         
   3  -3  23          5.71         13.43        13.14 o                         
   1  -2  23         85.60         72.29         9.80 o                         
   2  -2  23         86.95        118.06        12.07 o                         
   3  -2  23         11.12          1.98         5.96 o                         
   1  -1  23         72.36         66.60         9.68 o                         
   2  -1  23         79.55         86.69        10.33 o                         
   3  -1  23         17.30         14.18        11.84 o                         
   4  -1  23         26.93         21.48         6.96 o                         
   1   0  23         54.15         52.05         6.15 o                         
   2   0  23         40.05         34.96         5.51 o                         
   3   0  23         42.93         49.93         8.30 o                         
   4   0  23         13.22         12.98         7.44 o                         
   1   1  23         71.03         64.86         6.65 o                         
   2   1  23         78.42         87.84        11.05 o                         
   3   1  23         17.28         13.49         6.72 o                         
   4   1  23         26.74         25.23         7.07 o                         
   1   2  23         82.77         78.58         8.09 o                         
   2   2  23         84.98         93.85         9.36 o                         
   3   2  23         11.20         11.51         6.62 o                         
   1   3  23          6.60          7.61         4.91 o                         
   2   3  23          2.85          2.64         4.23 o                         
   3   3  23          5.74          7.00         4.99 o                         
   1   4  23        101.58        109.29        14.63 o                         
   2   4  23         29.33         27.58         5.98 o                         
   3   4  23         34.42         25.75         5.66 o                         
   1   5  23         21.39         17.49        10.02 o                         
   2   5  23         29.11         39.01        10.62 o                         
   0  -4  24         95.72        135.15        18.77 o                         
   1  -4  24          4.28         -1.91         7.41 o                         
   0  -3  24        127.36        145.11        18.93 o                         
   1  -3  24          1.85         -6.68         9.11 o                         
   2  -3  24        121.42        152.19        20.56 o                         
   0  -2  24         32.44         37.31        12.77 o                         
   1  -2  24         11.08          9.30         7.96 o                         
   2  -2  24         46.85         43.47         8.51 o                         
   3  -2  24          3.27          0.56         7.54 o                         
   0  -1  24        101.56        131.06        17.99 o                         
   1  -1  24         39.29         53.77         9.30 o                         
   2  -1  24         34.26         60.32         9.77 o                         
   3  -1  24         90.75         96.16        14.61 o                         
   0   0  24          2.13          0.91         6.04 o                         
   1   0  24          0.96          6.79         4.54 o                         
   2   0  24          3.54          6.45         4.75 o                         
   3   0  24          5.13          6.74         6.36 o                         
   0   1  24         98.73        125.21        12.02 o                         
   1   1  24         38.65         50.91         8.03 o                         
   2   1  24         34.72         40.27         7.11 o                         
   3   1  24         91.17        103.89         8.93 o                         
   0   2  24         32.97         30.10         7.99 o                         
   1   2  24         11.23         11.43         5.87 o                         
   2   2  24         47.23         52.19         7.16 o                         
   3   2  24          3.44          1.42         7.18 o                         
   0   3  24        121.46        138.16        18.41 o                         
   1   3  24          1.42          7.07         5.23 o                         
   2   3  24        119.20        109.52         9.02 o                         
   0   4  24         95.66        137.17        19.17 o                         
   1   4  24          4.14         -2.78         5.96 o                         
   1  -2  25         34.70         57.23        14.15 o                         
   1  -1  25         88.55         89.96        23.75 o                         
   1   0  25         83.62         99.84         9.50 o                         
   2   0  25          0.08        -10.57        10.57 o                         
   1   1  25         88.71        104.23         8.35 o                         
   1   2  25         36.39         47.39         7.41 o                         
                                                                                
